# Supplementary material for: Uniqueness of Heilongjiang Mandarin Fish (Siniperca chuatsi): Identifying Growth-Related Functional Loci Through Whole-Genome Analysis Across Four Geographic Populations
Source: Vet Sci. 2026 Jan 7;13(1):55. doi: 10.3390/vetsci13010055 (PMC12846482; doi:10.3390/vetsci13010055)
Supplement: Supplementary file 1 [file vetsci-13-00055-s001.zip]

Archive with 4 entries (4 files):
- Supplementary Table 4.csv
- Supplementary Table 1.csv
- Supplementary Table 2.csv
- Supplementary Table 3.csv
