# Supplementary material for: Uniqueness of Heilongjiang Mandarin Fish (Siniperca chuatsi): Identifying Growth-Related Functional Loci Through Whole-Genome Analysis Across Four Geographic Populations
Source: Vet Sci. 2026 Jan 7;13(1):55. doi: 10.3390/vetsci13010055 (PMC12846482; doi:10.3390/vetsci13010055)
Supplement: Supplementary file 1 [file vetsci-13-00055-s001.zip › Supplementary Table 4.csv]

SNP	Sig_SNP	r2	CHR	POS	GENE	GENE_STRAND	GENE_POS	TYPE	REF	ALT	MAF	Ho	He	Ne	PIC	B10	B11	B14	B15	B16	B17	B2	B20	B21	B24	B27	B28	B29	B3	B4	B5	B6	B7	B8	B9	R1	R11	R12	R14	R15	R16	R19	R20	R21	R22	R23	R25	R30	R31
chr10_27276393_A_G	chr10_27276393_A_G	1	10	27276393	gene-mical1	+	3392	Other	A	G	0.0833333333333333	0.122222222222222	0.152777777777778	1.18032786885246	0.14110725308642	0	0	0	0	0	0	0	0	0	0	0	0	0	0	0	0	0	0	0	0	0	1	0	1	1	1	0	0	1	1	1	2	1	2
chr11_14201497_T_A	chr11_14239856_T_A	0.93	11	14201497	gene-wdfy4	-	37785	Other	T	A	0.05	0.0777777777777778	0.095	1.10497237569061	0.0904875000000001	0	0	0	0	0	0	0	0	0	0	0	0	0	0	0	0	0	0	0	0	1	0	0	0	1	0	0	0	2	1	0	0	1	1
chr11_14224295_A_C	chr11_14239856_T_A	0.93	11	14224295	gene-wdfy4	-	14987	Other	A	C	0.05	0.0777777777777778	0.095	1.10497237569061	0.0904875000000001	0	0	0	0	0	0	0	0	0	0	0	0	0	0	0	0	0	0	0	0	1	0	0	0	1	0	0	0	2	1	0	0	1	1
chr11_14231135_T_C	chr11_14239856_T_A	0.93	11	14231135	gene-wdfy4	-	8147	Other	T	C	0.05	0.0777777777777778	0.095	1.10497237569061	0.0904875000000001	0	0	0	0	0	0	0	0	0	0	0	0	0	0	0	0	0	0	0	0	1	0	0	0	1	0	0	0	2	1	0	0	1	1
chr11_14239856_T_A	chr11_14239856_T_A	1	11	14239856	gene-wdfy4	-	-574	Promoter	T	A	0.0555555555555556	0.0666666666666667	0.104938271604938	1.11724137931034	0.0994322511812224	0	0	0	0	0	0	0	0	0	0	0	0	0	0	0	0	0	0	0	0	1	0	0	0	1	0	0	0	2	1	0	0	1	2
chr11_14239856_T_A	chr11_14239856_T_A	1	11	14239856	gene-si:ch211-223a10.1	+	1605	Other	T	A	0.0555555555555556	0.0666666666666667	0.104938271604938	1.11724137931034	0.0994322511812224	0	0	0	0	0	0	0	0	0	0	0	0	0	0	0	0	0	0	0	0	1	0	0	0	1	0	0	0	2	1	0	0	1	2
chr11_14262041_A_T	chr11_14239856_T_A	0.93	11	14262041	gene-mapk8a	-	7623	Other	A	T	0.05	0.0777777777777778	0.095	1.10497237569061	0.0904875000000001	0	0	0	0	0	0	0	0	0	0	0	0	0	0	0	0	0	0	0	0	1	0	0	0	1	0	0	0	2	1	0	0	1	1
chr11_14288649_G_A	chr11_14239856_T_A	0.7	11	14288649	gene-ptpn20	+	18750	Other	G	A	0.0555555555555556	0.0888888888888889	0.104938271604938	1.11724137931034	0.0994322511812224	0	0	0	0	0	0	0	0	0	0	0	0	0	0	0	0	0	0	0	0	1	0	0	0	0	0	0	0	2	1	0	1	1	1
chr11_17760072_G_A	chr11_17764223_A_G	0.94	11	17760072	gene-LOC122884899	+	30597	Other	G	A	0.0611111111111111	0.0777777777777778	0.114753086419753	1.12962833833066	0.108168950998323	0	0	0	0	0	0	0	0	0	0	0	0	0	0	0	0	0	0	0	0	0	0	1	1	1	0	0	0	0	2	1	2	1	1
chr11_17764223_A_G	chr11_17764223_A_G	1	11	17764223	gene-LOC122884899	+	34748	Other	A	G	0.0666666666666667	0.0666666666666667	0.124444444444444	1.14213197969543	0.116701234567901	0	0	0	0	0	0	0	0	0	0	0	0	0	0	0	0	0	0	0	0	0	0	1	1	1	0	0	0	0	2	1	2	1	2
chr11_17764240_A_T	chr11_17764223_A_G	1	11	17764240	gene-LOC122884899	+	34765	Other	A	T	0.0666666666666667	0.0666666666666667	0.124444444444444	1.14213197969543	0.116701234567901	0	0	0	0	0	0	0	0	0	0	0	0	0	0	0	0	0	0	0	0	0	0	1	1	1	0	0	0	0	2	1	2	1	2
chr11_17818349_A_C	chr11_17764223_A_G	0.84	11	17818349	gene-LOC122884901	-	6905	Other	A	C	0.0511363636363636	0.0795454545454545	0.0970428719008265	1.10747229174115	0.0923342124074464	0	0	0	0	0	0	0	0	0	0	0	0	0	0	0	0	0	0	0	0	0	0	1	1	1	0	0	0	0	2	1	1	0	1
chr11_17822178_C_T	chr11_17764223_A_G	0.94	11	17822178	gene-LOC122884901	-	3076	Other	C	T	0.0611111111111111	0.0777777777777778	0.114753086419753	1.12962833833066	0.108168950998323	0	0	0	0	0	0	0	0	0	0	0	0	0	0	0	0	0	0	0	0	0	0	1	1	1	0	0	0	0	2	1	2	1	1
chr11_22901924_T_G	chr11_22966715_G_C	0.79	11	22901924	gene-kcnq5a	-	121320	Other	T	G	0.138888888888889	0.122222222222222	0.239197530864198	1.31440162271805	0.210589801478433	0	0	0	0	0	0	0	0	0	0	0	0	0	0	0	0	0	0	0	0	1	1	1	1	2	1	1	1	2	2	2	0	1	2
chr11_22901925_T_A	chr11_22966715_G_C	0.79	11	22901925	gene-kcnq5a	-	121319	Other	T	A	0.138888888888889	0.122222222222222	0.239197530864198	1.31440162271805	0.210589801478433	0	0	0	0	0	0	0	0	0	0	0	0	0	0	0	0	0	0	0	0	1	1	1	1	2	1	1	1	2	2	2	0	1	2
chr11_22909616_C_A	chr11_22971482_G_A	0.58	11	22909616	gene-kcnq5a	-	113628	Other	C	A	0.0611111111111111	0.1	0.114753086419753	1.12962833833066	0.108168950998323	0	0	0	0	0	0	0	0	0	0	0	0	0	0	0	0	0	0	0	0	1	0	1	1	0	0	1	1	0	0	0	1	1	0
chr11_22944468_A_G	chr11_22971482_G_A	0.57	11	22944468	gene-LOC122884702	+	-955	Promoter	A	G	0.0777777777777778	0.0888888888888889	0.143456790123457	1.16748342461805	0.133166864807194	0	0	0	0	0	0	0	0	0	0	0	0	0	0	0	0	0	0	0	0	1	0	1	1	0	0	1	2	0	0	0	1	1	0
chr11_22944468_A_G	chr11_22971482_G_A	0.57	11	22944468	gene-kcnq5a	-	78776	Other	A	G	0.0777777777777778	0.0888888888888889	0.143456790123457	1.16748342461805	0.133166864807194	0	0	0	0	0	0	0	0	0	0	0	0	0	0	0	0	0	0	0	0	1	0	1	1	0	0	1	2	0	0	0	1	1	0
chr11_22950579_G_A	chr11_22966715_G_C	0.84	11	22950579	gene-LOC122884702	+	5156	Other	G	A	0.138888888888889	0.1	0.239197530864198	1.31440162271805	0.210589801478433	0	0	0	0	0	0	0	0	0	0	0	0	0	0	0	0	0	0	0	0	1	2	1	1	2	1	1	0	2	2	2	1	1	2
chr11_22950579_G_A	chr11_22966715_G_C	0.84	11	22950579	gene-kcnq5a	-	72665	Other	G	A	0.138888888888889	0.1	0.239197530864198	1.31440162271805	0.210589801478433	0	0	0	0	0	0	0	0	0	0	0	0	0	0	0	0	0	0	0	0	1	2	1	1	2	1	1	0	2	2	2	1	1	2
chr11_22966715_G_C	chr11_22966715_G_C	1	11	22966715	gene-kcnq5a	-	56529	Other	G	C	0.15	0.1	0.255	1.34228187919463	0.2224875	0	0	0	0	0	0	0	0	0	0	0	0	0	0	0	0	0	0	0	0	1	2	1	1	2	1	1	1	2	2	2	2	2	2
chr11_22970467_A_C	chr11_22971482_G_A	0.84	11	22970467	gene-kcnq5a	-	52777	Other	A	C	0.0666666666666667	0.0888888888888889	0.124444444444444	1.14213197969543	0.116701234567901	0	0	0	0	0	0	0	0	0	0	0	0	0	0	0	0	0	0	0	0	1	0	1	1	0	0	1	1	0	0	0	0	0	0
chr11_22971482_G_A	chr11_22971482_G_A	1	11	22971482	gene-kcnq5a	-	51762	Other	G	A	0.0833333333333333	0.1	0.152777777777778	1.18032786885246	0.14110725308642	0	0	0	0	0	0	0	0	0	0	0	0	0	0	0	0	0	0	0	0	2	0	1	1	1	0	1	1	1	0	0	0	0	0
chr11_22978728_C_T	chr11_22966715_G_C	0.89	11	22978728	gene-kcnq5a	-	44516	Other	C	T	0.138888888888889	0.122222222222222	0.239197530864198	1.31440162271805	0.210589801478433	0	0	0	0	0	0	0	0	0	0	0	0	0	0	0	0	0	0	0	0	1	2	1	1	1	1	2	1	1	2	1	2	2	2
chr11_22985850_C_T	chr11_22971482_G_A	0.8	11	22985850	gene-kcnq5a	-	37394	Other	C	T	0.0833333333333333	0.1	0.152777777777778	1.18032786885246	0.14110725308642	0	0	0	0	0	0	0	0	0	0	0	0	0	0	0	0	0	0	0	0	1	0	1	1	1	0	0	1	2	0	1	0	0	0
chr11_22985988_T_A	chr11_22971482_G_A	0.69	11	22985988	gene-kcnq5a	-	37256	Other	T	A	0.0722222222222222	0.0777777777777778	0.134012345679012	1.15475087319125	0.125032691281817	0	0	0	0	0	0	0	0	0	0	0	0	0	0	0	0	0	0	0	0	1	0	1	1	1	0	0	0	2	0	1	0	0	0
chr11_23024979_A_G	chr11_22966715_G_C	0.56	11	23024979	gene-kcnq5a	-	-1735	Promoter	A	G	0.0842696629213483	0.123595505617978	0.154336573664941	1.1825035455699	0.142426684679624	0	0	0	0	0	0	0	0	0	0	0	0	0	0	0	0	0	0	0	0	0	2	0	1	0	0	1	1	1	0	1	2	1	1
chr13_21261594_G_A	chr13_21261594_G_A	1	13	21261594	gene-LOC122886710	+	50553	CDS	G	A	0.0611111111111111	0.1	0.114753086419753	1.12962833833066	0.108168950998323	0	0	0	0	0	0	0	0	0	0	0	0	0	0	0	0	0	0	0	0	1	0	0	1	0	0	1	1	0	0	1	0	0	0
chr13_6949270_A_G	chr13_6999213_T_A	0.52	13	6949270	gene-tep1	+	2281	Other	A	G	0.0833333333333333	0.144444444444444	0.152777777777778	1.18032786885246	0.14110725308642	0	0	0	0	0	0	0	0	0	0	0	0	0	0	0	0	0	0	0	0	1	1	1	1	1	0	0	1	1	0	0	1	1	1
chr13_6990064_A_G	chr13_6999213_T_A	0.68	13	6990064	gene-apol1	+	7365	Other	A	G	0.0898876404494382	0.112359550561798	0.163615705087741	1.19562264150943	0.150230655612062	0	0	0	0	0	0	0	0	0	0	0	0	0	0	0	0	0	0	0	0	0	1		0	2	1	0	1	1	1	1	0	1	2
chr13_6999213_T_A	chr13_6999213_T_A	1	13	6999213	gene-apol1	+	16514	Other	T	A	0.101123595505618	0.0898876404494382	0.181795227875268	1.22218793396081	0.165270475436158	0	0	0	0	0	0	0	0	0	0	0	0	0	0	0	0	0	0	0	0	0	1	0	1	1	2	0	0	1	1	1	1	2	2
chr13_7002272_A_G	chr13_6999213_T_A	0.63	13	7002272	gene-LOC122887470	+	-586	Promoter	A	G	0.0666666666666667	0.133333333333333	0.124444444444444	1.14213197969543	0.116701234567901	0	0	0	0	0	0	0	0	0	0	0	0	0	0	0	0	0	0	0	0	1	0	1	1	1	1	0	0	1	0	0	1	1	1
chr14_23603173_T_C	chr14_23603173_T_C	1	14	23603173	gene-gria4b	-	34164	Other	T	C	0.123529411764706	0.129411764705882	0.216539792387543	1.27638901157142	0.193095051543923	0	0	0	0	0	0	0	0	0	0	0	0			0	0	0	0	0	0	1	1	2	1	1	2	1	2	0	1	1	1	0
chr14_23604191_T_C	chr14_23603173_T_C	0.92	14	23604191	gene-gria4b	-	33146	Other	T	C	0.116666666666667	0.144444444444444	0.206111111111111	1.25962211336599	0.184870216049383	0	0	0	0	0	0	0	0	0	0	0	0	0	0	0	0	0	0	0	0	1	1	2	1	1	2	1	2	1	1	1	1	0	0
chr14_23607096_T_C	chr14_23603173_T_C	0.81	14	23607096	gene-gria4b	-	30241	Other	T	C	0.1	0.0888888888888889	0.18	1.21951219512195	0.1638	0	0	0	0	0	0	0	0	0	0	0	0	0	0	0	0	0	0	0	0	1	0	2	1	1	2	1	2	0	0	1	1	0	0
chr14_23615364_T_C	chr14_23603173_T_C	0.89	14	23615364	gene-gria4b	-	21973	Other	T	C	0.111111111111111	0.133333333333333	0.197530864197531	1.24615384615385	0.178021643042219	0	0	0	0	0	0	0	0	0	0	0	0	1	1	0	0	0	0	0	0	1	0	2	1	0	2	1	2	0	1	1	1	0	0
chr14_23616744_C_T	chr14_23603173_T_C	0.79	14	23616744	gene-gria4b	-	20593	Other	C	T	0.0944444444444444	0.122222222222222	0.171049382716049	1.20634447836771	0.156420437052279	0	0	0	0	0	0	0	0	0	0	0	0	1	1	0	0	0	0	0	0	1	0	2	1	0	2	1	1	0	1	1	0	0	0
chr14_23626645_A_G	chr14_23603173_T_C	0.6	14	23626645	gene-gria4b	-	10692	Other	A	G	0.122222222222222	0.155555555555556	0.214567901234568	1.27318453316567	0.191548209114464	0	0	0	0	0	0	0	0	0	0	0	0	1	1	0	0	0	0	0	0	1	0	2	2	0	1	2	1	0	1	1	0	1	1
chr14_23633051_A_C	chr14_23603173_T_C	0.52	14	23633051	gene-gria4b	-	4286	Other	A	C	0.25	0.188888888888889	0.375	1.6	0.3046875	0	0	0	0	1	0	0	1	0	0	0	0	0	0	0	0	0	1	1	0	2	2	2	2	1	1	2	2	2	2	2	1	2	1
chr19_24788191_T_A	chr19_24824698_A_G	0.58	19	24788191	gene-LOC122866460	-	2790	Other	T	A	0.144578313253012	0.0963855421686747	0.247350849179852	1.32864030858245	0.216759627884855	0	0	0	0	0	0	0	0	0	0	0	0	0	0	0	0	0	0	0	0	2	1	1	1	2	2	2	2	2		0	0	1	1
chr19_24824698_A_G	chr19_24824698_A_G	1	19	24824698	gene-LOC122866457	-	9563	Other	A	G	0.0681818181818182	0.136363636363636	0.127066115702479	1.14556213017752	0.118993216822622	0	0	0	0	0	0	0	0	0	0	0	0	0	0	0	0	0	0	0	0	1	1	1		1	0	1	1	0	0	0	0	0
chr19_24834726_A_C	chr19_24824698_A_G	0.57	19	24834726	gene-LOC122866457	-	-465	Promoter	A	C	0.138888888888889	0.122222222222222	0.239197530864198	1.31440162271805	0.210589801478433	0	0	0	0	0	0	0	0	0	0	0	0	0	0	0	0	0	0	0	0	1	1	1	1	1	2	1	2	1	0	0	1	2	2
chr19_24842976_C_A	chr19_24824698_A_G	0.55	19	24842976	gene-LOC122866513	-	1881	Other	C	A	0.101123595505618	0.0898876404494382	0.181795227875268	1.22218793396081	0.165270475436158	0	0	0	0	0	0	0	0		0	0	0	0	0	0	0	0	0	0	0	1	2	2	1	2	0	1	0	1	0	0	1	1	0
chr19_24843223_G_C	chr19_24824698_A_G	0.64	19	24843223	gene-LOC122866513	-	1634	Other	G	C	0.122222222222222	0.0888888888888889	0.214567901234568	1.27318453316567	0.191548209114464	0	0	0	0	0	0	0	0	0	0	0	0	0	0	0	0	0	0	0	0	1	2	2	1	2	0	1	1	1	0	0	1	2	0
chr19_24855608_C_A	chr19_24824698_A_G	0.68	19	24855608	gene-LOC122866462	-	870408	Other	C	A	0.105555555555556	0.122222222222222	0.188827160493827	1.23278289323491	0.170999312223746	0	0	0	0	0	0	0	0	0	0	0	0	0	0	0	0	0	0	0	0	1	1	2	1	2	0	1	1	1	0	0	1	1	0
chr19_24858980_T_G	chr19_24824698_A_G	0.58	19	24858980	gene-LOC122866462	-	867036	Other	T	G	0.105555555555556	0.122222222222222	0.188827160493827	1.23278289323491	0.170999312223746	0	0	0	0	0	0	0	0	0	0	0	0	0	0	0	0	0	0	0	0	1	1	1	1	1	0	1	1	1	0	0	1	2	0
chr19_24874728_G_A	chr19_24824698_A_G	0.51	19	24874728	gene-LOC122866516	-	-980	Promoter	G	A	0.322222222222222	0.244444444444444	0.43679012345679	1.77553704515563	0.341397317482091	1	0	0	1	0	0	1	0	0	0	0	1	1	1	0	0	2	1	1	0	2	2	2	2	2	2	2	2	1	1	1	2	2	2
chr19_24874728_G_A	chr19_24824698_A_G	0.51	19	24874728	gene-LOC122866462	-	851288	Other	G	A	0.322222222222222	0.244444444444444	0.43679012345679	1.77553704515563	0.341397317482091	1	0	0	1	0	0	1	0	0	0	0	1	1	1	0	0	2	1	1	0	2	2	2	2	2	2	2	2	1	1	1	2	2	2
chr19_24887250_T_C	chr19_24824698_A_G	0.54	19	24887250	gene-LOC122866462	-	838766	CDS	T	C	0.148148148148148	0.123456790123457	0.252400548696845	1.33761467889908	0.220547530205611	0	0	0	0	0	0	0	1	0	0	0	0	0	0	0	0		0	0	0				2	2	1	1	1	1	1		1	2	2
chr19_25012184_T_C	chr19_24824698_A_G	0.53	19	25012184	gene-LOC122866462	-	713832	Other	T	C	0.222222222222222	0.177777777777778	0.345679012345679	1.52830188679245	0.285932022557537	0	0	0	0	0	0	0	0	0	0	0	0	0	0	0	0	0	0	0	0	2	2	2	1	2	2	2	1	1	2	0	1	2	1
chr19_25020714_T_C	chr19_24824698_A_G	0.53	19	25020714	gene-LOC122866462	-	705302	Other	T	C	0.183333333333333	0.144444444444444	0.299444444444444	1.4274385408406	0.254610956790123	0	0	0	0	0	0	0	0	0	0	0	0	0	0	0	0	0	0	0	0	2	2	2	1	2	1	2	1	2	2	1	2	1	1
chr19_25035933_C_T	chr19_24824698_A_G	0.52	19	25035933	gene-LOC122866462	-	690083	Other	C	T	0.144444444444444	0.111111111111111	0.24716049382716	1.32830436208593	0.216616338972718	0	0	0	0	0	0	0	0	0	0	0	0	0	0	0	0	0	0	0	0	2	1	2	1	1	2	2	1	1	1	1	0	2	2
chr19_25042043_T_C	chr19_24824698_A_G	0.56	19	25042043	gene-LOC122866462	-	683973	Other	T	C	0.155555555555556	0.111111111111111	0.262716049382716	1.35632953784327	0.228206188081085	0	0	0	0	0	0	0	1	0	0	0	0	0	0	0	0	0	0	0	0	2	1	2	1	1	1	2	2	2	2	1	0	1	1
chr19_25046409_T_A	chr19_24824698_A_G	0.55	19	25046409	gene-LOC122866462	-	679607	Other	T	A	0.183333333333333	0.166666666666667	0.299444444444444	1.4274385408406	0.254610956790123	0	0	0	0	0	0	0	0	0	0	0	0	0	0	0	0	0	0	0	0	2	1	1	1	2	2	2	2	1	1	1	1	2	1
chr19_25051289_T_A	chr19_24824698_A_G	0.53	19	25051289	gene-LOC122866462	-	674727	Other	T	A	0.116666666666667	0.1	0.206111111111111	1.25962211336599	0.184870216049383	0	0	0	0	0	0	0	0	0	0	0	0	0	0	0	0	0	0	0	0	1	2	0	1	2	1	1	1	0	1	0	0	2	2
chr19_25193290_C_T	chr19_24824698_A_G	0.52	19	25193290	gene-LOC122866462	-	532726	Other	C	T	0.133333333333333	0.155555555555556	0.231111111111111	1.30057803468208	0.204404938271605	0	0	0	0	0	0	0	0	0	0	0	0	0	0	0	0	0	0	0	0	1	1	2	1	1	2	1	1	1	1	1	1	1	1
chr19_25197514_C_T	chr19_24824698_A_G	0.62	19	25197514	gene-LOC122866462	-	528502	Other	C	T	0.105555555555556	0.166666666666667	0.188827160493827	1.23278289323491	0.170999312223746	0	0	0	0	0	0	0	0	0	0	0	0	0	0	0	0	0	0	0	0	1	1	2	1	1	1	1	1	1	0	1	0	1	1
chr19_25256781_T_A	chr19_24824698_A_G	0.54	19	25256781	gene-LOC122866462	-	469235	Other	T	A	0.233333333333333	0.2	0.357777777777778	1.55709342560554	0.293775308641975	0	0	0	0	0	0	0	0	0	0	0	0	0	0	0	0	0	1	0	0	2	1	2	1	2	2	2	2	1	1	0	2	1	2
chr19_25282342_A_C	chr19_24824698_A_G	0.57	19	25282342	gene-LOC122866462	-	443674	Other	A	C	0.166666666666667	0.133333333333333	0.277777777777778	1.38461538461538	0.239197530864197	0	0	0	0	0	0	0	1	0	0	0	0	0	0	0	0	0	0	0	0	2	0	2	2	2	1	2	2	2	1	1	1	1	1
chr19_25296590_G_C	chr19_24824698_A_G	0.53	19	25296590	gene-LOC122866462	-	429426	Other	G	C	0.111111111111111	0.155555555555556	0.197530864197531	1.24615384615385	0.178021643042219	0	0	0	0	0	0	0	0	0	0	0	0	0	0	0	0	0	0	0	0	1	1	1	1	1	1	1	2	1	1	1	0	1	1
chr19_25317818_C_A	chr19_24824698_A_G	0.51	19	25317818	gene-LOC122866462	-	408198	Other	C	A	0.0722222222222222	0.0777777777777778	0.134012345679012	1.15475087319125	0.125032691281817	0	0	0	0	0	0	0	0	0	0	0	0	0	0	0	0	0	0	0	0	2	0	1	2	0	0	1	1	0	0	1	0	0	0
chr19_25384337_C_G	chr19_24824698_A_G	0.51	19	25384337	gene-LOC122866462	-	341679	Other	C	G	0.0666666666666667	0.0888888888888889	0.124444444444444	1.14213197969543	0.116701234567901	0	0	0	0	0	0	0	0	0	0	0	0	0	0	0	0	0	0	0	0	2	1	1	0	1	0	2	1	1	0	0	0	0	1
chr19_25403483_A_G	chr19_24824698_A_G	0.52	19	25403483	gene-LOC122866462	-	322533	Other	A	G	0.133333333333333	0.111111111111111	0.231111111111111	1.30057803468208	0.204404938271605	0	0	0	0	0	0	0	0	0	0	0	0	0	0	0	0	0	0	0	0	1	1	0	1	2	2	1	1	1	1	0	1	2	0
chr19_25403847_G_A	chr19_24824698_A_G	0.52	19	25403847	gene-LOC122866462	-	322169	Other	G	A	0.133333333333333	0.111111111111111	0.231111111111111	1.30057803468208	0.204404938271605	0	0	0	0	0	0	0	0	0	0	0	0	0	0	0	0	0	0	0	0	1	1	0	1	2	2	1	1	1	1	0	1	2	0
chr19_25404256_T_C	chr19_24824698_A_G	0.55	19	25404256	gene-LOC122866462	-	321760	Other	T	C	0.122222222222222	0.133333333333333	0.214567901234568	1.27318453316567	0.191548209114464	0	0	0	0	0	0	0	0	0	0	0	0	0	0	0	0	0	0	0	0	1	1	0	1	2	1	1	1	1	1	0	1	2	0
chr19_25405993_A_G	chr19_24824698_A_G	0.59	19	25405993	gene-LOC122866462	-	320023	Other	A	G	0.0965909090909091	0.102272727272727	0.174522210743802	1.2114196323817	0.15929320972235	0	0	0	0	0	0	0	0	0	0	0	0	0	0	0	0	0	0	0	0	0	1	0	1		1	1	1	1	1	0	0		0
chr19_25406074_C_T	chr19_24824698_A_G	0.51	19	25406074	gene-LOC122866462	-	319942	Other	C	T	0.122222222222222	0.111111111111111	0.214567901234568	1.27318453316567	0.191548209114464	0	0	0	0	0	0	0	0	0	0	1	0	0	0	0	0	0	0	0	0	1	1	0	1	2	1	1	1	1	1	0	0	2	0
chr19_25558490_C_G	chr19_24824698_A_G	0.52	19	25558490	gene-LOC122866462	-	167526	Other	C	G	0.0833333333333333	0.0555555555555556	0.152777777777778	1.18032786885246	0.14110725308642	0	0	0	0	0	0	0	0	0	0	0	0	0	0	0	0	0	0	0	0	2	1	2	0	2	0	2	1	1	0	1	0	0	0
chr19_25677544_T_C	chr19_24824698_A_G	0.52	19	25677544	gene-LOC122866462	-	48472	CDS	T	C	0.0730337078651685	0.101123595505618	0.135399570761268	1.15660363583266	0.1262330488801	0	0	0	0	0	0	0	0	0	0	0	0	0	0	0	0	0	0	0	0	1	1	0	0	2	1	1	1	0	0	0	1	0	2
chr2_26624860_T_C	chr2_26654033_A_T	0.53	2	26624860	gene-LOC122887291	+	24916	Other	T	C	0.105555555555556	0.144444444444444	0.188827160493827	1.23278289323491	0.170999312223746	0	0	0	0	0	0	0	0	0	0	0	0	0	0	0	0	0	0	0	0	1	2	1	1	0	1	2	1	2	1	1	0	1	1
chr2_26691880_G_A	chr2_26654033_A_T	0.6	2	26691880	gene-cxxc1b	+	2577	Other	G	A	0.138888888888889	0.122222222222222	0.239197530864198	1.31440162271805	0.210589801478433	0	0	0	0	0	0	0	0	0	0	0	0	0	0	0	0	0	0	0	0	1	0	1	1	2	1	0	1	1	2	2	1	1	1
chr2_27438480_A_C	chr2_27438480_A_C	1	2	27438480	gene-arl6ip5a	+	4216	Other	A	C	0.0722222222222222	0.122222222222222	0.134012345679012	1.15475087319125	0.125032691281817	0	0	0	0	0	0	0	0	0	0	0	0	0	0	0	0	0	0	0	0	1	0	1	1	0	1	1	1	0	0	0	1	0	0
chr20_18903685_T_C	chr20_18903685_T_C	1	20	18903685	gene-LOC122867387	+	16753	Other	T	C	0.0722222222222222	0.1	0.134012345679012	1.15475087319125	0.125032691281817	0	0	0	0	0	0	0	0	0	0	0	0	0	0	0	0	0	0	0	0	1	1	0	0	1	0	1	0	1	1	1	1	1	2
chr20_18906415_C_T	chr20_18903685_T_C	0.64	20	18906415	gene-LOC122867387	+	19483	Other	C	T	0.155555555555556	0.111111111111111	0.262716049382716	1.35632953784327	0.228206188081085	0	0	0	0	0	0	0	0	0	0	0	0	0	0	0	0	0	0	0	0	2	2	1	0	2	1	2	1	1	2	2	1	1	2
chr20_18945095_T_C	chr20_18903685_T_C	0.57	20	18945095	gene-lmf1	+	2518	Other	T	C	0.0722222222222222	0.0777777777777778	0.134012345679012	1.15475087319125	0.125032691281817	0	0	0	0	0	0	0	0	0	0	0	0	0	0	0	0	0	0	0	0	1	2	0	0	1	0	2	0	1	0	1	0	0	2
chr20_21148254_A_G	chr20_21148254_A_G	1	20	21148254	gene-LOC122867164	-	9126	Other	A	G	0.0611111111111111	0.0777777777777778	0.114753086419753	1.12962833833066	0.108168950998323	0	0	0	0	0	0	0	0	0	0	0	0	0	0	0	0	0	0	0	0	0	1	0	0	1	0	1	0	1	1	1	0	1	2
chr20_542256_A_G	chr20_542292_A_G	0.63	20	542256	gene-rpp30	-	4358	Other	A	G	0.05	0.0555555555555556	0.095	1.10497237569061	0.0904875000000001	0	0	0	0	0	0	0	0	0	0	0	0	0	0	0	0	0	0	0	0	1	0	0	0	1	0	0	0	2	0	0	0	1	2
chr20_542292_A_G	chr20_542292_A_G	1	20	542292	gene-rpp30	-	4322	Other	A	G	0.0611111111111111	0.0555555555555556	0.114753086419753	1.12962833833066	0.108168950998323	0	0	0	0	0	0	0	0	0	0	0	1	0	0	0	0	0	0	0	0	1	0	0	0	1	0	0	0	2	0	0	2	1	2
chr21_21195384_G_C	chr21_21195384_G_C	1	21	21195384	gene-igf2bp1	+	5432	Other	G	C	0.105555555555556	0.1	0.188827160493827	1.23278289323491	0.170999312223746	0	0	0	0	0	0	0	0	0	0	0	0	0	0	0	0	0	0	0	0	0	1	1	1	2	0	1	1	2	2	1	1	1	2
chr21_21218757_A_C	chr21_21195384_G_C	0.57	21	21218757	gene-igf2bp1	+	28805	Other	A	C	0.0777777777777778	0.133333333333333	0.143456790123457	1.16748342461805	0.133166864807194	0	0	0	0	0	0	0	0	0	0	0	0	0	0	0	0	0	0	0	0	1	1	0	1	1	0	1	0	1	0	1	1	1	1
chr21_21238611_T_C	chr21_21195384_G_C	0.52	21	21238611	gene-igf2bp1	+	48659	Other	T	C	0.127777777777778	0.1	0.222901234567901	1.28683771546588	0.198058754381954	0	0	0	0	0	0	0	0	0	0	0	0	0	0	0	0	0	0	0	0	1	2	0	2	2	1	1	0	2	1	1	1	0	2
chr22_6237640_G_A	chr22_6261294_A_G	0.55	22	6237640	gene-LOC122869830	-	7513	Other	G	A	0.0777777777777778	0.155555555555556	0.143456790123457	1.16748342461805	0.133166864807194	0	0	0	0	0	0	0	0	0	0	0	0	0	0	0	0	0	0	1	0	1	1	0	0	1	0	1	0	1	1	0	1	1	1
chr22_6244359_G_A	chr22_6261294_A_G	0.58	22	6244359	gene-LOC122869830	-	794	Other	G	A	0.122222222222222	0.155555555555556	0.214567901234568	1.27318453316567	0.191548209114464	0	1	0	0	0	0	0	0	0	0	0	0	0	0	0	0	0	0	0	0	1	2	1	0	1	0	1	0	1	2	1	1	1	2
chr22_6245239_C_G	chr22_6261294_A_G	0.69	22	6245239	gene-LOC122869830	-	-86	Promoter	C	G	0.1	0.111111111111111	0.18	1.21951219512195	0.1638	0	0	0	0	0	0	0	0	0	0	0	0	0	0	0	0	0	0	0	0	1	2	1	0	1	0	1	0	1	2	1	1	1	2
chr22_6248847_C_T	chr22_6261294_A_G	0.54	22	6248847	gene-LOC122869829	-	2110	Other	C	T	0.0666666666666667	0.133333333333333	0.124444444444444	1.14213197969543	0.116701234567901	0	0	0	0	0	0	0	0	0	0	0	0	0	0	0	0	0	0	0	0	1	1	0	0	1	0	1	0	0	1	1	1	0	1
chr22_6261294_A_G	chr22_6261294_A_G	1	22	6261294	gene-LOC122869815	-	1807	CDS	A	G	0.0833333333333333	0.144444444444444	0.152777777777778	1.18032786885246	0.14110725308642	0	0	0	0	0	0	0	0	0	0	0	0	0	0	0	0	0	0	0	0	1	1	0	1	1	0	1	0	1	1	1	1	1	2
chr22_6261298_T_G	chr22_6261294_A_G	0.93	22	6261298	gene-LOC122869815	-	1803	CDS	T	G	0.0777777777777778	0.133333333333333	0.143456790123457	1.16748342461805	0.133166864807194	0	0	0	0	0	0	0	0	0	0	0	0	0	0	0	0	0	0	0	0	1	1	0	0	1	0	1	0	1	1	1	1	1	2
chr22_6261306_A_G	chr22_6261294_A_G	0.87	22	6261306	gene-LOC122869815	-	1795	CDS	A	G	0.0722222222222222	0.122222222222222	0.134012345679012	1.15475087319125	0.125032691281817	0	0	0	0	0	0	0	0	0	0	0	0	0	0	0	0	0	0	0	0	0	1	0	0	1	0	1	0	1	1	1	1	1	2
chr22_6264455_G_C	chr22_6261294_A_G	0.54	22	6264455	gene-LOC122869815	-	-1354	Promoter	G	C	0.127777777777778	0.122222222222222	0.222901234567901	1.28683771546588	0.198058754381954	0	0	0	0	0	0	0	0	0	0	0	0	0	0	0	0	0	0	1	0	2	1	1	0	1	0	2	0	1	2	1	1	1	2
chr22_6264634_G_C	chr22_6261294_A_G	0.57	22	6264634	gene-LOC122869815	-	-1533	Promoter	G	C	0.122222222222222	0.111111111111111	0.214567901234568	1.27318453316567	0.191548209114464	0	0	0	0	0	0	0	0	0	0	0	0	0	0	0	0	0	0	0	0	2	1	1	0	1	0	2	0	1	2	1	1	1	2
chr22_6271460_G_T	chr22_6261294_A_G	0.67	22	6271460	gene-LOC122869827	-	778	Other	G	T	0.104938271604938	0.0864197530864198	0.187852461515013	1.23130336867786	0.170208187866388	0	0	0	0	0	0	0	0	0	0	0	0	0	0	0	0	0	0	0	0	2	2	1		1	0		0	1	2	0	1	1	2
chr22_6272541_C_G	chr22_6261294_A_G	0.69	22	6272541	gene-LOC122869827	-	-303	Promoter	C	G	0.114457831325301	0.108433734939759	0.20271447234722	1.25425580336823	0.182167893697714	0	0	0	0	0	0	0	0	0	0	0	0	0	0	0	0	0	0	0	0	2	1	1	0	1	0	2	0	1	2	1	1	1	2
chr22_6292016_G_A	chr22_6261294_A_G	0.61	22	6292016	gene-LOC122869822	-	-2044	Promoter	G	A	0.15	0.166666666666667	0.255	1.34228187919463	0.2224875	0	0	0	0	0	0	0	0	0	0	0	0	0	0	0	0	0	0	0	0	2	2	2	1	1	0	1	0	1	2	1	1	1	2
chr22_6299394_T_C	chr22_6261294_A_G	0.54	22	6299394	gene-LOC122869812	-	3378	Other	T	C	0.0666666666666667	0.133333333333333	0.124444444444444	1.14213197969543	0.116701234567901	0	0	0	0	0	0	0	0	0	0	0	0	0	0	0	0	0	0	0	0	1	1	0	0	1	1	1	0	1	0	1	1	1	1
chr22_6299432_A_G	chr22_6261294_A_G	0.6	22	6299432	gene-LOC122869812	-	3340	Other	A	G	0.0722222222222222	0.144444444444444	0.134012345679012	1.15475087319125	0.125032691281817	0	0	0	0	0	0	0	0	0	0	0	0	0	0	0	0	0	0	0	0	1	1	0	0	1	1	1	1	1	0	1	1	1	1
chr23_3866097_T_C	chr23_4132299_T_C	0.54	23	3866097	gene-celf2	-	216646	Other	T	C	0.0833333333333333	0.122222222222222	0.152777777777778	1.18032786885246	0.14110725308642	0	0	0	0	0	0	0	0	0	0	0	0	0	0	0	0	0	0	0	0	1	1	0	1	1	0	1	1	1	1	1	1	0	2
chr23_4129986_G_A	chr23_4132299_T_C	0.89	23	4129986	gene-LOC122871305	+	37803	Other	G	A	0.0581395348837209	0.116279069767442	0.109518658734451	1.12298815669602	0.103521490428954	0	0	0	0	0	0	0	0	0	0	0	0	0	0	0	0	0	0	0	0	0	1	0	1	1	0	0	0	1	1	1	0	1	1
chr23_4132299_T_C	chr23_4132299_T_C	1	23	4132299	gene-LOC122871305	+	40116	Other	T	C	0.05	0.1	0.095	1.10497237569061	0.0904875000000001	0	0	0	0	0	0	0	0	0	0	0	0	0	0	0	0	0	0	0	0	0	0	0	1	1	0	0	0	1	1	1	0	1	1
chr23_4753634_A_G	chr23_4858864_A_G	0.64	23	4753634	gene-dgki	-	58514	Other	A	G	0.05	0.0777777777777778	0.095	1.10497237569061	0.0904875000000001	0	0	0	0	0	0	0	0	0	0	0	0	0	0	0	0	0	0	0	0	1	1	0	0	1	0	2	0	1	0	0	0	0	1
chr23_4763075_A_G	chr23_4858864_A_G	0.53	23	4763075	gene-dgki	-	49073	Other	A	G	0.0722222222222222	0.144444444444444	0.134012345679012	1.15475087319125	0.125032691281817	0	0	0	0	0	0	0	0	0	0	0	0	0	0	0	0	0	0	0	0	1	1	0	1	1	0	1	0	1	0	0	0	1	1
chr23_4858864_A_G	chr23_4858864_A_G	1	23	4858864	gene-ssbp1	-	8584	Other	A	G	0.05	0.0777777777777778	0.095	1.10497237569061	0.0904875000000001	0	0	0	0	0	0	0	0	0	0	0	0	0	0	0	0	0	0	0	0	1	1	0	0	1	0	1	0	1	0	0	0	1	2
chr23_4915897_A_C	chr23_4858864_A_G	0.64	23	4915897	gene-cd9b	+	10557	Other	A	C	0.05	0.0777777777777778	0.095	1.10497237569061	0.0904875000000001	0	0	0	0	0	0	0	0	0	0	0	0	0	0	0	0	0	0	0	0	1	2	0	0	1	0	1	0	1	1	0	0	0	1
chr3_2712681_A_G	chr3_2761657_T_C	0.55	3	2712681	gene-vps54	+	24824	CDS	A	G	0.177777777777778	0.155555555555556	0.292345679012346	1.41311933007676	0.249612680993751	1	0	0	0	0	1	0	0	1	0	0	0	0	0	0	0	0	0	0	0	2	1	1	2	2	1	1	1	1	1	1	2	1	2
chr3_2768236_T_A	chr3_2761657_T_C	0.53	3	2768236	gene-LOC122873136	-	20537	Other	T	A	0.0611111111111111	0.122222222222222	0.114753086419753	1.12962833833066	0.108168950998323	0	0	0	0	0	0	0	0	0	0	0	0	0	0	0	0	0	0	0	0	1	1	0	0	1	0	1	1	0	0	0	0	0	1
chr3_2768237_A_T	chr3_2761657_T_C	0.53	3	2768237	gene-LOC122873136	-	20536	Other	A	T	0.0611111111111111	0.122222222222222	0.114753086419753	1.12962833833066	0.108168950998323	0	0	0	0	0	0	0	0	0	0	0	0	0	0	0	0	0	0	0	0	1	1	0	0	1	0	1	1	0	0	0	0	0	1
chr3_2777705_C_A	chr3_2761657_T_C	0.52	3	2777705	gene-LOC122873136	-	11068	Other	C	A	0.111111111111111	0.133333333333333	0.197530864197531	1.24615384615385	0.178021643042219	0	0	0	0	0	0	0	0	0	0	0	0	0	0	0	0	0	0	0	0	1	0	0	1	2	1	1	0	2	1	2	1	1	1
chr3_2780774_A_G	chr3_2761657_T_C	0.53	3	2780774	gene-LOC122873136	-	7999	Other	A	G	0.144444444444444	0.133333333333333	0.24716049382716	1.32830436208593	0.216616338972718	0	0	0	0	0	0	0	0	0	0	0	0	0	0	0	0	0	0	0	0	1	1	1	0	1	2	1	1	2	1	1	1	1	2
chr3_2781077_T_C	chr3_2761657_T_C	0.53	3	2781077	gene-LOC122873136	-	7696	Other	T	C	0.144444444444444	0.133333333333333	0.24716049382716	1.32830436208593	0.216616338972718	0	0	0	0	0	0	0	0	0	0	0	0	0	0	0	0	0	0	0	0	1	1	1	0	1	2	1	1	2	1	1	1	1	2
chr3_2781486_A_G	chr3_2761657_T_C	0.52	3	2781486	gene-LOC122873136	-	7287	Other	A	G	0.133333333333333	0.111111111111111	0.231111111111111	1.30057803468208	0.204404938271605	0	0	0	0	0	0	0	0	0	0	0	0	0	0	0	0	0	0	0	0	1	1	1	0	1	2	1	1	2	1	1	0	1	2
chr4_12180556_C_A	chr4_12232732_T_G	0.67	4	12180556	gene-pstpip1a	+	1924	Other	C	A	0.105882352941176	0.164705882352941	0.189342560553633	1.23356667235786	0.17141725793513	0	0	0	0	0	0	0	0	0	0	0	0	0	0	0	0	0	0	0	0	1	1	0	1	1	0	1	1	1	0	0	1	2	1
chr4_12182315_A_G	chr4_12232732_T_G	0.7	4	12182315	gene-pstpip1a	+	3683	Other	A	G	0.105555555555556	0.166666666666667	0.188827160493827	1.23278289323491	0.170999312223746	0	0	0	0	0	0	0	0	0	0	0	0	0	0	0	0	0	0	0	0	1	1	0	1	1	1	1	1	1	0	0	1	2	1
chr4_12183254_A_G	chr4_12232732_T_G	0.7	4	12183254	gene-pstpip1a	+	4622	Other	A	G	0.105555555555556	0.166666666666667	0.188827160493827	1.23278289323491	0.170999312223746	0	0	0	0	0	0	0	0	0	0	0	0	0	0	0	0	0	0	0	0	1	1	0	1	1	1	1	1	1	0	0	1	2	1
chr4_12186926_T_G	chr4_12232732_T_G	0.7	4	12186926	gene-pstpip1a	+	8294	Other	T	G	0.105555555555556	0.166666666666667	0.188827160493827	1.23278289323491	0.170999312223746	0	0	0	0	0	0	0	0	0	0	0	0	0	0	0	0	0	0	0	0	1	1	0	1	1	1	1	1	1	0	0	1	2	1
chr4_12191488_A_G	chr4_12232732_T_G	0.65	4	12191488	gene-tspan3a	-	2990	Other	A	G	0.111111111111111	0.155555555555556	0.197530864197531	1.24615384615385	0.178021643042219	0	0	0	0	0	0	0	0	0	0	0	0	0	0	0	0	0	0	0	0	1	1	2	0	1	1	1	1	1	2	2	1	0	1
chr4_12204639_T_A	chr4_12232732_T_G	0.58	4	12204639	gene-ch25hl1.1	+	1103	CDS	T	A	0.127777777777778	0.122222222222222	0.222901234567901	1.28683771546588	0.198058754381954	0	0	0	0	0	0	0	0	0	0	0	0	0	0	0	0	0	0	0	0	1	1	0	2	1	1	1	2	1	0	0	2	2	1
chr4_12215428_A_T	chr4_12232732_T_G	0.53	4	12215428	gene-znf592	-	6347	Other	A	T	0.0888888888888889	0.111111111111111	0.161975308641975	1.19328226281674	0.148857308337144	0	0	0	0	0	0	0	0	0	0	0	0	0	0	0	0	0	0	0	0	1	1	2	0	1	1	1	0	1	2	2	0	0	1
chr4_12222638_G_C	chr4_12232732_T_G	0.53	4	12222638	gene-znf592	-	-863	Promoter	G	C	0.101123595505618	0.112359550561798	0.181795227875268	1.22218793396081	0.165270475436158	0	0	0	0	0	0	0	0	0	0	0	0	0	0	0	0	0	0	0	0	1	2	2	0	1	1	1	0	1	2	2	0	0	1
chr4_12232732_T_G	chr4_12232732_T_G	1	4	12232732	gene-slc28a1	+	6022	Other	T	G	0.134831460674157	0.157303370786517	0.233303875773261	1.30429771118064	0.206088526547848	0	0	0	0	0	0	0	0	0	0	0	0	0	0	0	0	0	0	0	0	1	1	1	1	1	1	1	1	2	1	2	1	2	2
chr4_12239518_T_C	chr4_12232732_T_G	0.61	4	12239518	gene-alpk3a	-	7215	CDS	T	C	0.205555555555556	0.255555555555556	0.326604938271605	1.48501237510313	0.273269545419906	0	1	1	2	1	0	0	0	0	1	1	0	0	0	0	1	0	0	0	0	1	1	0	1	1	1	1	1	2	1	2	1	2	2
chr4_12271518_T_A	chr4_12232732_T_G	0.59	4	12271518	gene-LOC122874364	+	12476	Other	T	A	0.366666666666667	0.266666666666667	0.464444444444444	1.86721991701245	0.35659012345679	0	0	0	0	0	0	0	0	1	1	0	1	0	1	2	1	0	0	0	1	2	2	2	2	2	2	2	2	2	2	2	2	2	2
chr4_12271521_T_G	chr4_12232732_T_G	0.59	4	12271521	gene-LOC122874364	+	12479	Other	T	G	0.402439024390244	0.292682926829268	0.480963712076145	1.92664756446991	0.365300665909113	0	0	0	0	0	0	0	0	1	1	0	1	0	1	2	1	0	0	0	1	2	2	2	2	2	2	2	2	2	2	2	2	2	2
chr4_12272014_T_C	chr4_12232732_T_G	0.51	4	12272014	gene-LOC122874364	+	12972	Other	T	C	0.411111111111111	0.311111111111111	0.484197530864198	1.93872666347535	0.366973906416705	0	1	1	0	0	0	0	0	1	2	1	1	0	1	2	1	0	0	0	1	2	2	2	2	2	2	2	2	2	2	2	2	2	2
chr4_12276053_A_G	chr4_12232732_T_G	0.73	4	12276053	gene-LOC122874364	+	17011	Other	A	G	0.111111111111111	0.177777777777778	0.197530864197531	1.24615384615385	0.178021643042219	0	0	0	0	0	0	0	0	0	0	0	0	0	0	0	0	0	0	0	0	0	1	1	1	1	1	1	1	1	1	0	1	2	1
chr4_12306180_T_G	chr4_12232732_T_G	0.72	4	12306180	gene-LOC122874364	+	47138	Other	T	G	0.122222222222222	0.177777777777778	0.214567901234568	1.27318453316567	0.191548209114464	0	0	0	0	0	0	0	0	0	0	0	0	0	0	0	0	0	0	0	0	1	1	1	1	1	1	1	2	1	1	0	1	2	1
chr4_12309758_A_G	chr4_12232732_T_G	0.58	4	12309758	gene-LOC122874364	+	50716	Other	A	G	0.111111111111111	0.155555555555556	0.197530864197531	1.24615384615385	0.178021643042219	0	0	0	0	0	0	0	0	0	0	0	0	0	0	0	0	0	0	0	0	1	1	1	0	1	1	1	2	0	1	0	1	2	1
chr4_12314840_A_G	chr4_12232732_T_G	0.72	4	12314840	gene-LOC122874364	+	55798	Other	A	G	0.122222222222222	0.177777777777778	0.214567901234568	1.27318453316567	0.191548209114464	0	0	0	0	0	0	0	0	0	0	0	0	0	0	0	0	0	0	0	0	1	1	1	1	1	1	1	2	1	1	0	1	2	1
chr5_11079742_A_G	chr5_11085808_G_A	0.7	5	11079742	gene-LOC122876037	+	215	Other	A	G	0.1	0.133333333333333	0.18	1.21951219512195	0.1638	0	0	0	0	0	0	0	0	0	0	0	0	0	0	0	0	0	0	0	0	1	0	2	1	0	0	1	1	1	1	1	2	1	0
chr5_11079742_A_G	chr5_11085808_G_A	0.7	5	11079742	gene-asgrl1	-	-875	Promoter	A	G	0.1	0.133333333333333	0.18	1.21951219512195	0.1638	0	0	0	0	0	0	0	0	0	0	0	0	0	0	0	0	0	0	0	0	1	0	2	1	0	0	1	1	1	1	1	2	1	0
chr5_11101994_C_A	chr5_11085808_G_A	0.64	5	11101994	gene-mlec	-	5240	Other	C	A	0.0666666666666667	0.111111111111111	0.124444444444444	1.14213197969543	0.116701234567901	0	0	0	0	0	0	0	0	0	0	0	0	0	0	0	0	0	0	0	0	1	0	2	0	0	0	1	1	1	1	1	1	0	0
chr9_27408303_A_T	chr9_27523974_C_G	0.52	9	27408303	gene-cdk14	-	157661	Other	A	T	0.116666666666667	0.122222222222222	0.206111111111111	1.25962211336599	0.184870216049383	0	0	0	0	0	0	0	0	0	0	0	0	0	0	0	0	0	0	0	0	2	1	1	1	2	0	2	1	2	2	1	0	1	1
chr9_27436813_A_G	chr9_27523974_C_G	0.55	9	27436813	gene-cdk14	-	129151	Other	A	G	0.133333333333333	0.0888888888888889	0.231111111111111	1.30057803468208	0.204404938271605	0	0	0	0	0	0	0	0	0	0	0	0	0	0	0	0	0	0	0	0	2	0	0	1	2	1	2	2	2	1	0	1	2	1
chr9_27482475_A_T	chr9_27523974_C_G	0.52	9	27482475	gene-cdk14	-	83489	Other	A	T	0.105555555555556	0.144444444444444	0.188827160493827	1.23278289323491	0.170999312223746	0	0	0	0	0	0	0	0	0	0	0	0	0	0	0	0	0	0	0	0	1	0	1	1	1	1	1	1	2	1	1	1	0	2
chr9_27523974_C_G	chr9_27523974_C_G	1	9	27523974	gene-cdk14	-	41990	Other	C	G	0.0852272727272727	0.102272727272727	0.155927169421488	1.18473189015528	0.143770528339589	0	0	0	0	0	0	0	0	0	0	0	0	0	0	0	0	0	0	0	0	1	0	0	1	2		0	0	2	1	1	1	1	2
chr9_27530263_A_C	chr9_27523974_C_G	0.63	9	27530263	gene-cdk14	-	35701	Other	A	C	0.0722222222222222	0.1	0.134012345679012	1.15475087319125	0.125032691281817	0	0	0	0	0	0	0	0	0	0	0	0	0	0	0	0	0	0	0	0	1	0	0	1	2	0	0	0	1	1	0	2	0	1
chr9_7338587_C_T	chr9_7377675_T_C	0.69	9	7338587	gene-si:ch211-225p5.8	-	4759	CDS	C	T	0.0611111111111111	0.122222222222222	0.114753086419753	1.12962833833066	0.108168950998323	0	0	0	0	0	0	0	0	0	0	0	0	0	0	0	0	0	0	0	0	1	0	1	1	0	1	0	1	0	1	0	1	0	0
chr9_7368817_A_T	chr9_7377675_T_C	0.87	9	7368817	gene-gramd1a	+	23068	Other	A	T	0.0738636363636364	0.147727272727273	0.136815599173554	1.15850100979879	0.127456345084945	0	0	0	0	0	0	0	0	0	0	0	0	0	0	0	0	0	0	0	0	1	0	1	1	0	1	1	1	0	1	0	1	0	0
chr9_7377675_T_C	chr9_7377675_T_C	1	9	7377675	gene-gramd1a	+	31926	Other	T	C	0.0888888888888889	0.155555555555556	0.161975308641975	1.19328226281674	0.148857308337144	0	0	0	0	0	0	0	0	0	0	0	0	0	0	0	0	0	0	0	0	1	1	1	1	0	1	1	1	0	1	0	1	0	0
chr9_7378921_A_G	chr9_7377675_T_C	0.93	9	7378921	gene-gramd1a	+	33172	Other	A	G	0.0833333333333333	0.144444444444444	0.152777777777778	1.18032786885246	0.14110725308642	0	0	0	0	0	0	0	0	0	0	0	0	0	0	0	0	0	0	0	0	1	1	1	1	0	1	1	0	0	1	0	1	0	0
chr9_7380305_A_G	chr9_7377675_T_C	1	9	7380305	gene-scn1ba	-	19584	Other	A	G	0.0888888888888889	0.155555555555556	0.161975308641975	1.19328226281674	0.148857308337144	0	0	0	0	0	0	0	0	0	0	0	0	0	0	0	0	0	0	0	0	1	1	1	1	0	1	1	1	0	1	0	1	0	0
chr9_7380305_A_G	chr9_7377675_T_C	1	9	7380305	gene-gramd1a	+	34556	Other	A	G	0.0888888888888889	0.155555555555556	0.161975308641975	1.19328226281674	0.148857308337144	0	0	0	0	0	0	0	0	0	0	0	0	0	0	0	0	0	0	0	0	1	1	1	1	0	1	1	1	0	1	0	1	0	0
chr9_7397025_T_C	chr9_7377675_T_C	0.87	9	7397025	gene-scn1ba	-	2864	Other	T	C	0.0777777777777778	0.155555555555556	0.143456790123457	1.16748342461805	0.133166864807194	0	0	0	0	0	0	0	0	0	0	0	0	0	0	0	0	0	0	0	0	1	0	1	1	0	1	1	1	0	1	0	1	0	0
chr9_7401132_T_C	chr9_7377675_T_C	0.6	9	7401132	gene-scn1ba	-	-1243	Promoter	T	C	0.122222222222222	0.111111111111111	0.214567901234568	1.27318453316567	0.191548209114464	0	0	0	0	0	0	0	0	0	0	0	0	0	0	0	0	0	0	0	0	1	0	1	2	0	1	1	1	0	1	0	2	2	1
[truncated: 61 more columns]
