# Supplementary material for: Uniqueness of Heilongjiang Mandarin Fish (Siniperca chuatsi): Identifying Growth-Related Functional Loci Through Whole-Genome Analysis Across Four Geographic Populations
Source: Vet Sci. 2026 Jan 7;13(1):55. doi: 10.3390/vetsci13010055 (PMC12846482; doi:10.3390/vetsci13010055)
Supplement: Supplementary file 1 [file vetsci-13-00055-s001.zip › Supplementary Table 1.csv]

Sample_ID	Mapping_rate	Duplication_rate	Properly_rate	Genome_depth	Chrom_size	Chrom_effective_depth	Chrom_covered_sites	Chrom_coverage	Raw_total_reads	Raw_total_bases(G)	Raw_Q20_rate(%)	Raw_Q30_rate(%)	Raw_GC(%)	Clean_total_reads	Clean_total_bases(G)	Clean_Q20_rate(%)	Clean_Q30_rate(%)	Clean_GC(%)	Data_loss(%)
B1	99.29	0.88	97.54	11.21	717902624	11.16	708148120	98.64	55225096	8.28	99.31	97.73	40.44	55031574	8.11	99.32	97.73	40.21	2.05
B10	99.33	1.11	97.54	12.24	717902624	12.2	706540963	98.42	59850590	8.98	99.41	97.89	39.65	59735804	8.85	99.41	97.88	39.49	1.45
B11	98.99	0.89	97.23	11.82	717902624	11.78	706330414	98.39	58214914	8.73	99.34	97.67	39.87	58021088	8.55	99.34	97.67	39.64	2.06
B12	98.11	1.08	96.26	11.69	717902624	11.65	705535479	98.28	57573172	8.64	99.36	97.74	39.55	57448118	8.53	99.36	97.74	39.4	1.27
B13	99.33	1.1	97.64	11.6	717902624	11.56	707316229	98.53	56858346	8.53	99.3	97.67	39.71	56751376	8.4	99.31	97.66	39.53	1.52
B14	99.34	0.93	97.58	14.93	717902624	14.87	709665557	98.85	73980362	11.1	99.41	97.79	40.49	73819684	10.82	99.41	97.77	40.21	2.52
B15	99.33	1.11	97.51	11.37	717902624	11.31	705203534	98.23	55270542	8.29	99.36	97.72	39.46	55174778	8.2	99.36	97.71	39.35	1.09
B16	99.35	1.05	97.49	11.59	717902624	11.55	706807334	98.45	56833614	8.53	99.33	97.73	39.52	56702760	8.38	99.33	97.73	39.33	1.76
B17	99.36	1.05	97.34	12.33	717902624	12.28	706961664	98.48	59997080	9	99.43	97.91	39.53	59903682	8.91	99.43	97.91	39.42	1
B18	99.36	1.03	97.58	11.53	717902624	11.48	705580748	98.28	56152884	8.42	99.36	97.73	39.51	56042806	8.32	99.36	97.72	39.35	1.19
B19	99.35	1.26	97.36	11.94	717902624	11.89	707979926	98.62	58450772	8.77	99.33	97.78	39.45	58350788	8.66	99.34	97.78	39.3	1.25
B2	99.35	1.4	97.56	11.51	717902624	11.47	706918190	98.47	56185046	8.43	99.36	97.82	39.39	56108372	8.36	99.36	97.83	39.28	0.83
B20	99.06	1.15	94.93	13.47	717902624	13.38	709904702	98.89	66589314	9.99	99.4	98	40.76	66398870	9.9	99.4	98.01	40.68	0.9
B3	99.36	0.98	97.64	12.94	717902624	12.91	708679612	98.72	63492672	9.52	99.3	97.68	40.1	63330716	9.37	99.3	97.68	39.93	1.58
B4	99.34	1.33	97.19	11.9	717902624	11.85	707974723	98.62	58271356	8.74	99.29	97.62	39.19	58159388	8.64	99.29	97.62	39.05	1.14
B5	99.36	0.82	97.52	11.22	717902624	11.18	705776213	98.31	54487820	8.17	99.39	97.83	39.8	54378048	8.08	99.39	97.82	39.65	1.1
B6	99.33	1.25	97.55	12.38	717902624	12.33	706833233	98.46	60274802	9.04	99.42	97.86	39.38	60190484	8.96	99.42	97.86	39.28	0.88
B7	99.37	1.27	97.69	13.28	717902624	13.22	707679595	98.58	64846682	9.73	99.41	97.8	39.66	64766506	9.62	99.42	97.8	39.52	1.13
B8	99.07	1	96.46	13	717902624	12.95	709279176	98.8	65195398	9.78	99.29	97.65	40.55	64904072	9.51	99.29	97.64	40.27	2.76
B9	99.35	1.16	97.47	11.37	717902624	11.33	705104749	98.22	55421202	8.31	99.36	97.67	39.38	55334550	8.21	99.36	97.66	39.22	1.2
R1	99.22	0.74	97.32	11.87	717902624	11.83	705235346	98.24	57813042	8.67	99.42	97.9	39.88	57730500	8.55	99.42	97.89	39.72	1.38
R10	99.26	1.14	97.63	12.72	717902624	12.66	706443714	98.4	61820994	9.27	99.35	97.8	39.86	61705840	9.2	99.35	97.81	39.77	0.76
R11	99.02	0.82	97.19	11.44	717902624	11.39	704565883	98.14	55637280	8.35	99.42	97.91	39.84	55543180	8.26	99.43	97.91	39.72	1.08
R12	99.18	0.68	97.2	10.89	717902624	10.85	706970811	98.48	53752232	8.06	99.23	97.45	39.92	53582168	7.86	99.23	97.44	39.63	2.48
R13	99.21	1.08	97.36	11.55	717902624	11.5	706781827	98.45	56341200	8.45	99.32	97.71	39.66	56238426	8.37	99.33	97.71	39.55	0.95
R14	99.25	0.86	97.39	11.69	717902624	11.62	705253145	98.24	56609706	8.49	99.4	97.82	39.86	56498386	8.42	99.4	97.82	39.78	0.82
R15	99.09	1.09	96.07	13.96	717902624	13.9	707986305	98.62	68017210	10.2	99.36	97.87	40.59	67893214	10.14	99.37	97.88	40.53	0.59
R16	99.36	0.8	97.57	11.25	717902624	11.2	705326936	98.25	54360260	8.15	99.38	97.75	39.69	54292238	8.09	99.38	97.75	39.59	0.74
R17	99.2	1.04	97.22	11.74	717902624	11.68	706844261	98.46	57240656	8.59	99.35	97.81	39.72	57147406	8.5	99.36	97.81	39.61	1.05
R18	99.22	1	96.2	13.19	717902624	13.09	707724793	98.58	64263250	9.64	99.4	98.02	41.1	64098920	9.55	99.4	98.02	41.01	0.93
R19	99.27	0.82	97.44	13.9	717902624	13.84	707530461	98.56	67721706	10.16	99.44	97.84	39.86	67654258	10.04	99.43	97.84	39.71	1.18
R2	99.3	0.9	97.53	11.41	717902624	11.36	704684498	98.16	55246482	8.29	99.4	97.85	39.64	55155340	8.21	99.4	97.85	39.55	0.97
R20	99.23	0.69	97.55	11.9	717902624	11.85	705114568	98.22	57939608	8.69	99.35	97.6	40.4	57812218	8.56	99.35	97.59	40.22	1.5
R3	99.29	0.94	97.5	12.44	717902624	12.39	705142090	98.22	60608714	9.09	99.42	97.93	39.61	60494756	8.96	99.42	97.93	39.45	1.43
R4	99.2	0.82	97.25	12.37	717902624	12.32	707510292	98.55	61251820	9.19	99.26	97.56	39.74	61002460	8.95	99.27	97.55	39.42	2.61
R5	99.26	0.6	97.21	11.27	717902624	11.23	706118278	98.36	55225790	8.28	99.33	97.6	40.04	55068198	8.11	99.33	97.58	39.81	2.05
R6	99.27	0.78	97.29	11.4	717902624	11.34	705543701	98.28	55525304	8.33	99.35	97.69	39.81	55407266	8.21	99.35	97.69	39.65	1.44
R7	99.33	0.63	97.26	11.93	717902624	11.88	707059992	98.49	58621016	8.79	99.4	97.74	39.93	58516256	8.6	99.4	97.73	39.64	2.16
R8	99.23	0.8	96.25	11.64	717902624	11.57	704989773	98.2	56180772	8.43	99.48	98.16	40.97	56118092	8.38	99.49	98.16	40.91	0.59
R9	99.3	1.05	97.41	12.95	717902624	12.9	707455122	98.54	63143708	9.47	99.34	97.79	39.73	63018180	9.38	99.35	97.79	39.62	0.95
WH1	99.36	1.69	96.95	21.54	717902624	21.41	710396359	98.95	105842074	15.88	99.52	98.46	41.32	105640904	15.74	99.52	98.47	41.24	0.88
WH10	99.35	1.42	97.37	19.74	717902624	19.65	709757945	98.87	96527236	14.48	99.49	98.36	41.44	96376596	14.38	99.5	98.36	41.37	0.69
WH11	99.31	1.37	97.62	17.73	717902624	17.64	709694079	98.86	86731868	13.01	99.53	98.47	41.28	86594574	12.91	99.54	98.48	41.2	0.77
WH12	99.33	1.36	97.65	17.53	717902624	17.43	709766981	98.87	85767404	12.87	99.53	98.47	41.68	85600864	12.75	99.53	98.48	41.59	0.93
WH13	99.35	1.33	97.39	15.25	717902624	15.15	709292970	98.8	74573812	11.19	99.53	98.47	41.84	74422704	11.08	99.53	98.48	41.76	0.98
WH14	99.31	1.17	97.5	15.85	717902624	15.77	709208579	98.79	77400110	11.61	99.53	98.46	41.7	77259684	11.51	99.53	98.47	41.61	0.86
WH15	99.36	1.42	97.61	17.48	717902624	17.37	709752608	98.86	85543138	12.83	99.51	98.42	41.38	85392528	12.73	99.51	98.42	41.3	0.78
WH16	99.31	1.45	97.31	17.98	717902624	17.88	709738266	98.86	87954430	13.19	99.52	98.45	40.98	87849438	13.09	99.53	98.46	40.91	0.76
WH17	99.38	1.5	96.97	19.74	717902624	19.64	710276607	98.94	96578962	14.49	99.51	98.41	41.46	96427888	14.39	99.51	98.42	41.4	0.69
WH18	99.37	1.59	97.28	18.11	717902624	18	709371837	98.81	88650012	13.3	99.5	98.39	40.93	88492174	13.2	99.51	98.4	40.86	0.75
WH19	99.39	2.04	97.45	20.18	717902624	20	710077809	98.91	99489884	14.92	99.5	98.4	42.02	99323810	14.78	99.51	98.41	41.93	0.94
WH2	99.39	1.12	97.33	12.82	717902624	12.74	708387578	98.67	62300276	9.35	99.53	98.47	41.67	62196312	9.28	99.54	98.48	41.6	0.75
WH20	99.36	1.21	97.46	16.22	717902624	16.13	709497152	98.83	79184994	11.88	99.55	98.57	41.74	79043656	11.78	99.55	98.58	41.66	0.84
WH21	99.37	1.72	97.4	18.72	717902624	18.59	709935816	98.89	92022884	13.8	99.53	98.46	41.74	91857124	13.67	99.53	98.47	41.66	0.94
WH22	99.24	1.74	97.23	18.7	717902624	18.56	710020476	98.9	92115132	13.82	99.53	98.48	41.9	91928242	13.68	99.53	98.49	41.81	1.01
WH23	99.35	1.64	97.14	19.4	717902624	19.26	710130920	98.92	95291948	14.29	99.53	98.48	42.36	95125954	14.17	99.53	98.49	42.28	0.84
WH24	99.37	1.46	97.31	19.47	717902624	19.36	710179966	98.92	95332540	14.3	99.54	98.5	41.76	95200440	14.19	99.54	98.51	41.68	0.77
WH25	99.39	1.89	97.19	21.56	717902624	21.41	709992799	98.9	106002778	15.9	99.51	98.44	41.66	105775702	15.77	99.52	98.45	41.59	0.82
WH26	99.37	1.44	97.51	18.67	717902624	18.57	709823997	98.87	91321790	13.7	99.53	98.49	41.39	91143862	13.59	99.54	98.5	41.31	0.8
WH27	99.4	1.84	97.57	18.5	717902624	18.36	709706103	98.86	90898342	13.63	99.52	98.44	41.63	90682378	13.52	99.52	98.46	41.56	0.81
WH28	99.34	1.33	97.32	15.8	717902624	15.72	709628034	98.85	77239752	11.59	99.51	98.41	40.77	77095996	11.49	99.51	98.42	40.69	0.86
WH29	99.36	1.52	97.31	17.06	717902624	16.94	709571190	98.84	83632526	12.54	99.54	98.51	41.73	83467874	12.43	99.54	98.52	41.65	0.88
WH3	99.34	1.4	97.26	17.21	717902624	17.1	709584950	98.84	84133528	12.62	99.52	98.46	41.64	83985766	12.53	99.53	98.47	41.57	0.71
WH30	99.35	1.15	97.37	13.98	717902624	13.9	708904023	98.75	68112992	10.22	99.53	98.46	41.54	68000442	10.14	99.53	98.47	41.46	0.78
WH4	99.33	1.57	97.4	20.21	717902624	20.1	710224999	98.93	99150010	14.87	99.53	98.48	41.39	98953190	14.75	99.53	98.49	41.3	0.81
WH5	99.37	1.12	97.44	13.23	717902624	13.15	708426012	98.68	64296850	9.64	99.52	98.45	41.24	64194892	9.58	99.53	98.46	41.17	0.62
WH6	99.35	1.43	97.54	17.28	717902624	17.16	709475485	98.83	84524744	12.68	99.52	98.46	41.82	84364982	12.58	99.53	98.47	41.75	0.79
WH7	99.38	1.49	97.33	18.42	717902624	18.31	709934055	98.89	90081966	13.51	99.52	98.45	41.81	89960592	13.42	99.53	98.46	41.74	0.67
WH8	99.37	1.3	97.08	17.38	717902624	17.28	709820077	98.87	84835898	12.73	99.53	98.48	41.75	84721872	12.63	99.53	98.48	41.68	0.79
WH9	99.35	1.6	97.27	19.9	717902624	19.79	710002147	98.9	97560078	14.63	99.5	98.39	41.15	97354222	14.52	99.5	98.4	41.08	0.75
Y1	99.05	0.93	94.71	15.75	717902624	15.72	698478182	97.29	77053360	11.56	99.43	98.05	40.2	76859084	11.4	99.44	98.05	40.06	1.38
Y10	99.23	0.95	96.93	13.75	717902624	13.7	710050822	98.91	67627018	10.14	99.3	97.66	39.93	67474686	10.01	99.31	97.66	39.79	1.28
Y11	99.23	0.83	96.94	11.55	717902624	11.51	709139543	98.78	56678026	8.5	99.34	97.8	39.92	56562766	8.39	99.34	97.79	39.77	1.29
Y12	99.21	0.93	96.88	11.45	717902624	11.41	708090902	98.63	56047380	8.41	99.35	97.82	39.98	55935754	8.32	99.35	97.82	39.86	1.07
Y13	99.02	1.02	94.62	18.26	717902624	18.19	699412855	97.42	90107026	13.52	99.41	97.99	41.72	89752042	13.24	99.42	97.99	41.52	2.07
Y14	99.26	1.64	96.94	21.76	717902624	21.67	711222546	99.07	107707064	16.16	99.44	97.98	39.93	107510388	15.98	99.44	97.98	39.8	1.11
Y15	99.05	0.84	94.98	12.72	717902624	12.67	696832046	97.06	62018002	9.3	99.39	97.95	40.56	61888414	9.17	99.39	97.95	40.4	1.4
Y16	99.03	1.13	95.54	14.85	717902624	14.8	698066772	97.24	72669582	10.9	99.39	97.89	40.16	72525316	10.76	99.4	97.89	40.03	1.28
Y17	98.98	0.76	95.07	12.18	717902624	12.16	696904212	97.08	60232732	9.03	99.3	97.68	40.33	59942632	8.79	99.3	97.68	40.06	2.66
Y18	99.04	0.79	95.71	11.24	717902624	11.21	694330322	96.72	55154818	8.27	99.4	97.79	40.23	55018360	8.08	99.4	97.77	39.93	2.3
Y19	99.02	0.73	95.28	11.45	717902624	11.41	696382891	97	56110816	8.42	99.28	97.61	40.19	55993498	8.25	99.28	97.6	39.95	2.02
Y2	99.06	1.48	95.63	16.65	717902624	16.61	698176014	97.25	81646510	12.25	99.37	97.81	39.67	81485224	12.12	99.37	97.81	39.55	1.06
Y20	98.98	0.72	95.17	14.03	717902624	14	699376600	97.42	69215068	10.38	99.44	97.92	40.38	69026718	10.15	99.44	97.92	40.15	2.22
Y3	99.07	1.24	95.03	20.09	717902624	20	699539415	97.44	98974836	14.85	99.48	98.14	41.49	98748706	14.59	99.48	98.14	41.31	1.75
Y4	99.02	0.95	94.96	11.68	717902624	11.65	695641982	96.9	56872356	8.53	99.33	97.78	39.91	56720528	8.42	99.34	97.79	39.78	1.29
Y5	99.09	1.76	95.29	25.34	717902624	25.31	700225802	97.54	124479128	18.67	99.55	98.26	39.77	124356178	18.53	99.55	98.26	39.68	0.75
Y6	99.03	1.43	95.53	17.44	717902624	17.4	698200670	97.26	85602474	12.84	99.41	97.95	39.88	85423414	12.68	99.42	97.96	39.75	1.25
Y7	98.94	1.1	94.41	16.56	717902624	16.49	698213378	97.26	81326196	12.2	99.46	98.16	41.78	81068172	12.01	99.46	98.17	41.63	1.56
Y8	99.03	0.94	94.34	12.79	717902624	12.76	696980640	97.09	62392092	9.36	99.34	97.79	39.97	62262878	9.24	99.34	97.79	39.84	1.28
Y9	99.05	0.86	94.83	12.37	717902624	12.32	696401713	97.01	60710552	9.11	99.35	97.87	41.89	60401552	8.91	99.35	97.88	41.69	2.2
	99.23788889	1.160777778	96.86966667	14.69333333	717902624	14.62344444	706230545.4	98.37455556	71957948.98	10.79377778	99.422	98.02922222	40.55388889	71810241.53	10.66711111	99.42511111	98.031	40.42177778	1.220333333
