# Supplementary material for: Uniqueness of Heilongjiang Mandarin Fish (Siniperca chuatsi): Identifying Growth-Related Functional Loci Through Whole-Genome Analysis Across Four Geographic Populations
Source: Vet Sci. 2026 Jan 7;13(1):55. doi: 10.3390/vetsci13010055 (PMC12846482; doi:10.3390/vetsci13010055)
Supplement: Supplementary file 1 [file vetsci-13-00055-s001.zip › Supplementary Table 2.csv]

SNP	CHR	POS	REF	ALT	P	Method	annotated_gene	gene_range	gene_strands
LG10_27276393_A_G	10	27276393	A	G	8.160774e-08;8.160655e-08	GLM;MLM	gene-LOC122882547	27323321-27327020	-
LG10_27276393_A_G	10	27276393	A	G	8.160774e-08;8.160655e-08	GLM;MLM	gene-LOC122882550	27314769-27317106	+
LG10_27276393_A_G	10	27276393	A	G	8.160774e-08;8.160655e-08	GLM;MLM	gene-LOC122882551	27303853-27306431	-
LG10_27276393_A_G	10	27276393	A	G	8.160774e-08;8.160655e-08	GLM;MLM	gene-camk1gb	27300181-27311060	+
LG10_27276393_A_G	10	27276393	A	G	8.160774e-08;8.160655e-08	GLM;MLM	gene-kcng1	27231896-27243142	+
LG10_27276393_A_G	10	27276393	A	G	8.160774e-08;8.160655e-08	GLM;MLM	gene-mical1	27273001-27294670	+
LG10_27276393_A_G	10	27276393	A	G	8.160774e-08;8.160655e-08	GLM;MLM	gene-src	27244709-27271827	+
LG10_27276393_A_G	10	27276393	A	G	8.160774e-08;8.160655e-08	GLM;MLM	gene-taf8	27317561-27323650	+
LG10_3129797_A_T	10	3129797	A	T	1.532827e-09;1.341550e-14;6.290995e-09;6.290679e-09	BLINK;FarmCPU;GLM;MLM	gene-LOC122883258	3124262-3129780	+
LG10_3129797_A_T	10	3129797	A	T	1.532827e-09;1.341550e-14;6.290995e-09;6.290679e-09	BLINK;FarmCPU;GLM;MLM	gene-arfgef2	3164067-3193127	-
LG10_3129797_A_T	10	3129797	A	T	1.532827e-09;1.341550e-14;6.290995e-09;6.290679e-09	BLINK;FarmCPU;GLM;MLM	gene-bcl2l1	3131477-3163692	-
LG10_3129797_A_T	10	3129797	A	T	1.532827e-09;1.341550e-14;6.290995e-09;6.290679e-09	BLINK;FarmCPU;GLM;MLM	gene-wu:fa11c10	3074197-3097945	-
LG11_14239856_T_A	11	14239856	T	A	1.133246e-07;1.133273e-07	GLM;MLM	gene-arhgap22	14246384-14257947	+
LG11_14239856_T_A	11	14239856	T	A	1.133246e-07;1.133273e-07	GLM;MLM	gene-lrrc18a	14208317-14211619	+
LG11_14239856_T_A	11	14239856	T	A	1.133246e-07;1.133273e-07	GLM;MLM	gene-mapk8a	14257219-14269664	-
LG11_14239856_T_A	11	14239856	T	A	1.133246e-07;1.133273e-07	GLM;MLM	gene-ptpn20	14269899-14296338	+
LG11_14239856_T_A	11	14239856	T	A	1.133246e-07;1.133273e-07	GLM;MLM	gene-si:ch211-223a10.1	14238251-14246244	+
LG11_14239856_T_A	11	14239856	T	A	1.133246e-07;1.133273e-07	GLM;MLM	gene-vstm4a	14187549-14195884	+
LG11_14239856_T_A	11	14239856	T	A	1.133246e-07;1.133273e-07	GLM;MLM	gene-wdfy4	14197384-14239282	-
LG11_17764223_A_G	11	17764223	A	G	7.407454e-08;7.407163e-08	GLM;MLM	gene-LOC122884899	17729475-17783875	+
LG11_17764223_A_G	11	17764223	A	G	7.407454e-08;7.407163e-08	GLM;MLM	gene-LOC122884901	17787460-17825254	-
LG11_17764223_A_G	11	17764223	A	G	7.407454e-08;7.407163e-08	GLM;MLM	gene-LOC122884902	17731405-17734909	-
LG11_17764223_A_G	11	17764223	A	G	7.407454e-08;7.407163e-08	GLM;MLM	gene-slka	17706171-17730768	-
LG11_22966715_G_C	11	22966715	G	C	7.422362e-09;7.422479e-09	GLM;MLM	gene-LOC122884702	22945423-22952945	+
LG11_22966715_G_C	11	22966715	G	C	7.422362e-09;7.422479e-09	GLM;MLM	gene-kcnq5a	22901866-23023244	-
LG11_22971482_G_A	11	22971482	G	A	4.009318e-08;4.009298e-08	GLM;MLM	gene-LOC122884702	22945423-22952945	+
LG11_22971482_G_A	11	22971482	G	A	4.009318e-08;4.009298e-08	GLM;MLM	gene-kcnq5a	22901866-23023244	-
LG13_21261594_G_A	13	21261594	G	A	8.514187e-08;8.514379e-08	GLM;MLM	gene-LOC122886710	21211041-21264093	+
LG13_21261594_G_A	13	21261594	G	A	8.514187e-08;8.514379e-08	GLM;MLM	gene-LOC122887576	21280529-21295661	+
LG13_21261594_G_A	13	21261594	G	A	8.514187e-08;8.514379e-08	GLM;MLM	gene-LOC122887577	21310099-21313526	+
LG13_21261594_G_A	13	21261594	G	A	8.514187e-08;8.514379e-08	GLM;MLM	gene-c8a	21264294-21270252	-
LG13_21261594_G_A	13	21261594	G	A	8.514187e-08;8.514379e-08	GLM;MLM	gene-si:ch211-188c16.1	21270588-21279885	+
LG13_6999213_T_A	13	6999213	T	A	5.615181e-08;5.614980e-08	GLM;MLM	gene-LOC122887367	7040714-7052158	-
LG13_6999213_T_A	13	6999213	T	A	5.615181e-08;5.614980e-08	GLM;MLM	gene-LOC122887369	7031370-7039253	+
LG13_6999213_T_A	13	6999213	T	A	5.615181e-08;5.614980e-08	GLM;MLM	gene-LOC122887470	7002858-7023686	+
LG13_6999213_T_A	13	6999213	T	A	5.615181e-08;5.614980e-08	GLM;MLM	gene-apol1	6982699-7001617	+
LG13_6999213_T_A	13	6999213	T	A	5.615181e-08;5.614980e-08	GLM;MLM	gene-tep1	6946989-6980202	+
LG14_23603173_T_C	14	23603173	T	C	5.747390e-08;5.747471e-08	GLM;MLM	gene-gria4b	23467754-23637337	-
LG19_24824698_A_G	19	24824698	A	G	2.381353e-08;2.381090e-08	GLM;MLM	gene-LOC122866457	24813134-24834261	-
LG19_24824698_A_G	19	24824698	A	G	2.381353e-08;2.381090e-08	GLM;MLM	gene-LOC122866460	24766664-24790981	-
LG19_24824698_A_G	19	24824698	A	G	2.381353e-08;2.381090e-08	GLM;MLM	gene-LOC122866462	24849286-25726016	-
LG19_24824698_A_G	19	24824698	A	G	2.381353e-08;2.381090e-08	GLM;MLM	gene-LOC122866513	24839966-24844857	-
LG19_24824698_A_G	19	24824698	A	G	2.381353e-08;2.381090e-08	GLM;MLM	gene-LOC122866516	24869899-24873748	-
LG20_18903685_T_C	20	18903685	T	C	2.053350e-08;2.053353e-08	GLM;MLM	gene-LOC122867385	18870649-18873620	-
LG20_18903685_T_C	20	18903685	T	C	2.053350e-08;2.053353e-08	GLM;MLM	gene-LOC122867387	18886932-18934504	+
LG20_18903685_T_C	20	18903685	T	C	2.053350e-08;2.053353e-08	GLM;MLM	gene-LOC122867388	18872929-18878983	+
LG20_18903685_T_C	20	18903685	T	C	2.053350e-08;2.053353e-08	GLM;MLM	gene-LOC122867389	18885071-18886729	-
LG20_18903685_T_C	20	18903685	T	C	2.053350e-08;2.053353e-08	GLM;MLM	gene-LOC122867390	18879082-18881262	+
LG20_18903685_T_C	20	18903685	T	C	2.053350e-08;2.053353e-08	GLM;MLM	gene-LOC122867391	18881725-18884932	+
LG20_18903685_T_C	20	18903685	T	C	2.053350e-08;2.053353e-08	GLM;MLM	gene-LOC122867392	18913101-18915913	+
LG20_18903685_T_C	20	18903685	T	C	2.053350e-08;2.053353e-08	GLM;MLM	gene-LOC122867737	18937684-18941878	-
LG20_18903685_T_C	20	18903685	T	C	2.053350e-08;2.053353e-08	GLM;MLM	gene-lmf1	18942577-18965427	+
LG20_18903685_T_C	20	18903685	T	C	2.053350e-08;2.053353e-08	GLM;MLM	gene-trnam-cau-14	18931221-18931292	+
LG20_18903685_T_C	20	18903685	T	C	2.053350e-08;2.053353e-08	GLM;MLM	gene-trnar-ccu-10	18917509-18917581	+
LG20_18903685_T_C	20	18903685	T	C	2.053350e-08;2.053353e-08	GLM;MLM	gene-trnar-ccu-11	18919026-18919098	+
LG20_18903685_T_C	20	18903685	T	C	2.053350e-08;2.053353e-08	GLM;MLM	gene-trnar-ccu-12	18919807-18919879	+
LG20_18903685_T_C	20	18903685	T	C	2.053350e-08;2.053353e-08	GLM;MLM	gene-trnar-ccu-13	18921352-18921424	+
LG20_18903685_T_C	20	18903685	T	C	2.053350e-08;2.053353e-08	GLM;MLM	gene-trnar-ccu-14	18922136-18922208	+
LG20_18903685_T_C	20	18903685	T	C	2.053350e-08;2.053353e-08	GLM;MLM	gene-trnar-ccu-15	18923474-18923546	+
LG20_18903685_T_C	20	18903685	T	C	2.053350e-08;2.053353e-08	GLM;MLM	gene-trnar-ccu-16	18924992-18925064	+
LG20_18903685_T_C	20	18903685	T	C	2.053350e-08;2.053353e-08	GLM;MLM	gene-trnar-ccu-17	18925772-18925844	+
LG20_18903685_T_C	20	18903685	T	C	2.053350e-08;2.053353e-08	GLM;MLM	gene-trnar-ccu-18	18927110-18927182	+
LG20_18903685_T_C	20	18903685	T	C	2.053350e-08;2.053353e-08	GLM;MLM	gene-trnar-ccu-19	18928991-18929063	+
LG20_18903685_T_C	20	18903685	T	C	2.053350e-08;2.053353e-08	GLM;MLM	gene-trnar-ccu-20	18931142-18931214	+
LG20_21148254_A_G	20	21148254	A	G	4.588601e-08;7.915109e-09;7.915112e-09	BLINK;GLM;MLM	gene-LOC122867162	21167899-21191043	-
LG20_21148254_A_G	20	21148254	A	G	4.588601e-08;7.915109e-09;7.915112e-09	BLINK;GLM;MLM	gene-LOC122867164	21095164-21157380	-
LG20_21148254_A_G	20	21148254	A	G	4.588601e-08;7.915109e-09;7.915112e-09	BLINK;GLM;MLM	gene-LOC122867165	21157478-21166217	+
LG20_21148254_A_G	20	21148254	A	G	4.588601e-08;7.915109e-09;7.915112e-09	BLINK;GLM;MLM	gene-rsph1	21191101-21195335	+
LG20_542292_A_G	20	542292	A	G	1.086349e-08	BLINK	gene-LOC122868172	570462-579473	+
LG20_542292_A_G	20	542292	A	G	1.086349e-08	BLINK	gene-LOC122868178	555056-570480	-
LG20_542292_A_G	20	542292	A	G	1.086349e-08	BLINK	gene-LOC122868182	579761-580705	-
LG20_542292_A_G	20	542292	A	G	1.086349e-08	BLINK	gene-noc3l	580630-592992	+
LG20_542292_A_G	20	542292	A	G	1.086349e-08	BLINK	gene-nudt13	545925-555197	+
LG20_542292_A_G	20	542292	A	G	1.086349e-08	BLINK	gene-rpp30	538154-546614	-
LG20_542292_A_G	20	542292	A	G	1.086349e-08	BLINK	gene-si:ch211-207i20.2	565219-570088	+
LG20_542292_A_G	20	542292	A	G	1.086349e-08	BLINK	gene-si:ch211-221j21.3	533543-538145	+
LG21_21195384_G_C	21	21195384	G	C	5.586162e-08;5.586297e-08	GLM;MLM	gene-LOC122869242	21139076-21153207	-
LG21_21195384_G_C	21	21195384	G	C	5.586162e-08;5.586297e-08	GLM;MLM	gene-LOC122869260	21153854-21173481	+
LG21_21195384_G_C	21	21195384	G	C	5.586162e-08;5.586297e-08	GLM;MLM	gene-LOC122869290	21177411-21184681	+
LG21_21195384_G_C	21	21195384	G	C	5.586162e-08;5.586297e-08	GLM;MLM	gene-igf2bp1	21189952-21255908	+
LG22_6261294_A_G	22	6261294	A	G	9.045502e-08;9.045698e-08	GLM;MLM	gene-LOC122869810	6222922-6224434	-
LG22_6261294_A_G	22	6261294	A	G	9.045502e-08;9.045698e-08	GLM;MLM	gene-LOC122869812	6294958-6302772	-
LG22_6261294_A_G	22	6261294	A	G	9.045502e-08;9.045698e-08	GLM;MLM	gene-LOC122869813	6276393-6278333	-
LG22_6261294_A_G	22	6261294	A	G	9.045502e-08;9.045698e-08	GLM;MLM	gene-LOC122869815	6257812-6263101	-
LG22_6261294_A_G	22	6261294	A	G	9.045502e-08;9.045698e-08	GLM;MLM	gene-LOC122869817	6226072-6227426	-
LG22_6261294_A_G	22	6261294	A	G	9.045502e-08;9.045698e-08	GLM;MLM	gene-LOC122869822	6285918-6289972	-
LG22_6261294_A_G	22	6261294	A	G	9.045502e-08;9.045698e-08	GLM;MLM	gene-LOC122869827	6266215-6272238	-
LG22_6261294_A_G	22	6261294	A	G	9.045502e-08;9.045698e-08	GLM;MLM	gene-LOC122869829	6248662-6250957	-
LG22_6261294_A_G	22	6261294	A	G	9.045502e-08;9.045698e-08	GLM;MLM	gene-LOC122869830	6235484-6245153	-
LG23_4132299_T_C	23	4132299	T	C	6.010001e-08;6.009971e-08	GLM;MLM	gene-LOC122871305	4092183-4134436	+
LG23_4132299_T_C	23	4132299	T	C	6.010001e-08;6.009971e-08	GLM;MLM	gene-celf2	3591911-4082743	-
LG23_4858864_A_G	23	4858864	A	G	2.021857e-35	FarmCPU	gene-LOC122870912	4870034-4879344	+
LG23_4858864_A_G	23	4858864	A	G	2.021857e-35	FarmCPU	gene-cd9b	4905340-4924658	+
LG23_4858864_A_G	23	4858864	A	G	2.021857e-35	FarmCPU	gene-creb3l2	4815986-4855866	-
LG23_4858864_A_G	23	4858864	A	G	2.021857e-35	FarmCPU	gene-dgki	4721642-4812148	-
LG23_4858864_A_G	23	4858864	A	G	2.021857e-35	FarmCPU	gene-lg23h12orf56	4881409-4899243	-
LG23_4858864_A_G	23	4858864	A	G	2.021857e-35	FarmCPU	gene-ssbp1	4858666-4867448	-
LG2_26654033_A_T	2	26654033	A	T	2.214997e-08;2.214794e-08	GLM;MLM	gene-LOC122887291	26599944-26629269	+
LG2_26654033_A_T	2	26654033	A	T	2.214997e-08;2.214794e-08	GLM;MLM	gene-LOC122887350	26633183-26635611	+
LG2_26654033_A_T	2	26654033	A	T	2.214997e-08;2.214794e-08	GLM;MLM	gene-LOC122887355	26661735-26664022	+
LG2_26654033_A_T	2	26654033	A	T	2.214997e-08;2.214794e-08	GLM;MLM	gene-cxxc1b	26689303-26695296	+
LG2_26654033_A_T	2	26654033	A	T	2.214997e-08;2.214794e-08	GLM;MLM	gene-gnl3l	26672158-26677687	+
LG2_26654033_A_T	2	26654033	A	T	2.214997e-08;2.214794e-08	GLM;MLM	gene-hcfc1a	26604628-26620828	-
LG2_26654033_A_T	2	26654033	A	T	2.214997e-08;2.214794e-08	GLM;MLM	gene-mbd1b	26696730-26709866	+
LG2_26654033_A_T	2	26654033	A	T	2.214997e-08;2.214794e-08	GLM;MLM	gene-si:dkey-245f22.3	26686878-26688876	-
LG2_26654033_A_T	2	26654033	A	T	2.214997e-08;2.214794e-08	GLM;MLM	gene-tfe3b	26677990-26686846	+
LG2_26654919_A_C	2	26654919	A	C	1.096177e-08;1.096079e-08	GLM;MLM	gene-LOC122887291	26599944-26629269	+
LG2_26654919_A_C	2	26654919	A	C	1.096177e-08;1.096079e-08	GLM;MLM	gene-LOC122887350	26633183-26635611	+
LG2_26654919_A_C	2	26654919	A	C	1.096177e-08;1.096079e-08	GLM;MLM	gene-LOC122887355	26661735-26664022	+
LG2_26654919_A_C	2	26654919	A	C	1.096177e-08;1.096079e-08	GLM;MLM	gene-cxxc1b	26689303-26695296	+
LG2_26654919_A_C	2	26654919	A	C	1.096177e-08;1.096079e-08	GLM;MLM	gene-gnl3l	26672158-26677687	+
LG2_26654919_A_C	2	26654919	A	C	1.096177e-08;1.096079e-08	GLM;MLM	gene-hcfc1a	26604628-26620828	-
LG2_26654919_A_C	2	26654919	A	C	1.096177e-08;1.096079e-08	GLM;MLM	gene-mbd1b	26696730-26709866	+
LG2_26654919_A_C	2	26654919	A	C	1.096177e-08;1.096079e-08	GLM;MLM	gene-si:dkey-245f22.3	26686878-26688876	-
LG2_26654919_A_C	2	26654919	A	C	1.096177e-08;1.096079e-08	GLM;MLM	gene-tfe3b	26677990-26686846	+
LG2_27438480_A_C	2	27438480	A	C	2.016781e-08;2.016799e-08	GLM;MLM	gene-arl6ip5a	27434264-27439502	+
LG2_27438480_A_C	2	27438480	A	C	2.016781e-08;2.016799e-08	GLM;MLM	gene-avpr2b.1	27421763-27424263	-
LG2_27438480_A_C	2	27438480	A	C	2.016781e-08;2.016799e-08	GLM;MLM	gene-frmd4ba	27443053-27489221	-
LG2_27438480_A_C	2	27438480	A	C	2.016781e-08;2.016799e-08	GLM;MLM	gene-trnt1	27424414-27434201	-
LG3_2761657_T_C	3	2761657	T	C	1.149787e-12	FarmCPU	gene-LOC122873120	2720956-2739175	-
LG3_2761657_T_C	3	2761657	T	C	1.149787e-12	FarmCPU	gene-LOC122873126	2741182-2757723	-
LG3_2761657_T_C	3	2761657	T	C	1.149787e-12	FarmCPU	gene-LOC122873127	2798198-2805443	-
LG3_2761657_T_C	3	2761657	T	C	1.149787e-12	FarmCPU	gene-LOC122873133	2806945-2808344	+
LG3_2761657_T_C	3	2761657	T	C	1.149787e-12	FarmCPU	gene-LOC122873136	2764524-2788773	-
LG3_2761657_T_C	3	2761657	T	C	1.149787e-12	FarmCPU	gene-vps54	2687857-2719696	+
LG4_12232732_T_G	4	12232732	T	G	6.064091e-08;6.064081e-08	GLM;MLM	gene-LOC122874364	12259042-12320917	+
LG4_12232732_T_G	4	12232732	T	G	6.064091e-08;6.064081e-08	GLM;MLM	gene-LOC122875159	12195960-12197043	-
LG4_12232732_T_G	4	12232732	T	G	6.064091e-08;6.064081e-08	GLM;MLM	gene-alpk3a	12232836-12246733	-
LG4_12232732_T_G	4	12232732	T	G	6.064091e-08;6.064081e-08	GLM;MLM	gene-ch25hl1.1	12203536-12205777	+
LG4_12232732_T_G	4	12232732	T	G	6.064091e-08;6.064081e-08	GLM;MLM	gene-kti12	12205927-12210981	-
LG4_12232732_T_G	4	12232732	T	G	6.064091e-08;6.064081e-08	GLM;MLM	gene-malt3	12248131-12256685	+
LG4_12232732_T_G	4	12232732	T	G	6.064091e-08;6.064081e-08	GLM;MLM	gene-pstpip1a	12178632-12189059	+
LG4_12232732_T_G	4	12232732	T	G	6.064091e-08;6.064081e-08	GLM;MLM	gene-si:dkey-24l11.2	12197732-12203399	+
LG4_12232732_T_G	4	12232732	T	G	6.064091e-08;6.064081e-08	GLM;MLM	gene-slc28a1	12226710-12233131	+
LG4_12232732_T_G	4	12232732	T	G	6.064091e-08;6.064081e-08	GLM;MLM	gene-trnah-gug-2	12257814-12257885	+
LG4_12232732_T_G	4	12232732	T	G	6.064091e-08;6.064081e-08	GLM;MLM	gene-tspan3a	12188567-12194478	-
LG4_12232732_T_G	4	12232732	T	G	6.064091e-08;6.064081e-08	GLM;MLM	gene-znf592	12212175-12221775	-
LG5_11085808_G_A	5	11085808	G	A	9.936026e-08;9.936273e-08	GLM;MLM	gene-LOC122876035	11082436-11085761	+
LG5_11085808_G_A	5	11085808	G	A	9.936026e-08;9.936273e-08	GLM;MLM	gene-LOC122876037	11079527-11081843	+
LG5_11085808_G_A	5	11085808	G	A	9.936026e-08;9.936273e-08	GLM;MLM	gene-LOC122876243	11055797-11057894	+
LG5_11085808_G_A	5	11085808	G	A	9.936026e-08;9.936273e-08	GLM;MLM	gene-LOC122876554	11107240-11109531	+
LG5_11085808_G_A	5	11085808	G	A	9.936026e-08;9.936273e-08	GLM;MLM	gene-asgrl1	11076523-11078867	-
LG5_11085808_G_A	5	11085808	G	A	9.936026e-08;9.936273e-08	GLM;MLM	gene-asphd2	11120724-11126358	-
LG5_11085808_G_A	5	11085808	G	A	9.936026e-08;9.936273e-08	GLM;MLM	gene-cabp1a	11109615-11117997	-
LG5_11085808_G_A	5	11085808	G	A	9.936026e-08;9.936273e-08	GLM;MLM	gene-ggt5a	11128475-11136530	+
LG5_11085808_G_A	5	11085808	G	A	9.936026e-08;9.936273e-08	GLM;MLM	gene-hps4	11088354-11094536	+
LG5_11085808_G_A	5	11085808	G	A	9.936026e-08;9.936273e-08	GLM;MLM	gene-mlec	11097862-11107234	-
LG5_11085808_G_A	5	11085808	G	A	9.936026e-08;9.936273e-08	GLM;MLM	gene-msi1b	11035010-11055396	+
LG5_11085808_G_A	5	11085808	G	A	9.936026e-08;9.936273e-08	GLM;MLM	gene-pla2g1b	11069492-11072047	-
LG5_11085808_G_A	5	11085808	G	A	9.936026e-08;9.936273e-08	GLM;MLM	gene-prkab1b	11064385-11069323	+
LG5_11085808_G_A	5	11085808	G	A	9.936026e-08;9.936273e-08	GLM;MLM	gene-si:ch211-170d8.2	11094693-11097411	+
LG8_3880709_T_C	8	3880709	T	C	4.800112e-08	FarmCPU	gene-LOC122880504	3895762-3918280	+
LG8_3880709_T_C	8	3880709	T	C	4.800112e-08	FarmCPU	gene-htr4	3699198-3876753	+
LG8_3880709_T_C	8	3880709	T	C	4.800112e-08	FarmCPU	gene-pde6a	3926282-4026691	+
LG8_3880709_T_C	8	3880709	T	C	4.800112e-08	FarmCPU	gene-slc26a2	3920072-3932485	-
LG9_27523974_C_G	9	27523974	C	G	1.135036e-07;1.135065e-07	GLM;MLM	gene-LOC122881914	27512414-27518491	+
LG9_27523974_C_G	9	27523974	C	G	1.135036e-07;1.135065e-07	GLM;MLM	gene-LOC122881915	27537427-27539263	-
LG9_27523974_C_G	9	27523974	C	G	1.135036e-07;1.135065e-07	GLM;MLM	gene-LOC122881916	27569176-27584867	-
LG9_27523974_C_G	9	27523974	C	G	1.135036e-07;1.135065e-07	GLM;MLM	gene-cdk14	27369171-27565964	-
LG9_7377675_T_C	9	7377675	T	C	5.915669e-08;5.915697e-08	GLM;MLM	gene-LOC122881741	7402161-7410988	-
LG9_7377675_T_C	9	7377675	T	C	5.915669e-08;5.915697e-08	GLM;MLM	gene-LOC122881744	7335345-7335767	-
LG9_7377675_T_C	9	7377675	T	C	5.915669e-08;5.915697e-08	GLM;MLM	gene-LOC122881747	7422176-7424671	-
LG9_7377675_T_C	9	7377675	T	C	5.915669e-08;5.915697e-08	GLM;MLM	gene-dnajc28	7332209-7335930	+
LG9_7377675_T_C	9	7377675	T	C	5.915669e-08;5.915697e-08	GLM;MLM	gene-gramd1a	7345749-7380804	+
LG9_7377675_T_C	9	7377675	T	C	5.915669e-08;5.915697e-08	GLM;MLM	gene-psmc4	7414797-7422293	+
LG9_7377675_T_C	9	7377675	T	C	5.915669e-08;5.915697e-08	GLM;MLM	gene-pycard	7325485-7329798	+
LG9_7377675_T_C	9	7377675	T	C	5.915669e-08;5.915697e-08	GLM;MLM	gene-scn1ba	7379097-7399889	-
LG9_7377675_T_C	9	7377675	T	C	5.915669e-08;5.915697e-08	GLM;MLM	gene-si:ch211-225p5.8	7337362-7343346	-
LG9_7377675_T_C	9	7377675	T	C	5.915669e-08;5.915697e-08	GLM;MLM	gene-si:dkey-199f5.8	7424816-7450181	+
