# Supplementary material for: Uniqueness of Heilongjiang Mandarin Fish (Siniperca chuatsi): Identifying Growth-Related Functional Loci Through Whole-Genome Analysis Across Four Geographic Populations
Source: Vet Sci. 2026 Jan 7;13(1):55. doi: 10.3390/vetsci13010055 (PMC12846482; doi:10.3390/vetsci13010055)
Supplement: Supplementary file 1 [file vetsci-13-00055-s001.zip › Supplementary Table 3.csv]

SNP	CHR	POS	GENE	GENE_STRAND	GENE_POS	TYPE	REF	ALT	MAF	Ho	He	Ne	PIC	B10	B11	B14	B15	B16	B17	B2	B20	B21	B24	B27	B28	B29	B3	B4	B5	B6	B7	B8	B9	R1	R11	R12	R14	R15	R16	R19	R20	R21	R22	R23	R25	R30	R31	R32	R4
chr2_26598224_T_C	2	26598224	gene-LOC122887291	+	-1720	Promoter	T	C	0.138888888888889	0.122222222222222	0.239197530864198	1.31440162271805	0.210589801478433	0	0	0	0	0	0	0	0	0	0	0	0	0	0	0	0	0	0	0	0	0	0	0	0	0	0	0	0	0	0	0	0	0	0	0	0
chr2_26598992_A_C	2	26598992	gene-LOC122887291	+	-952	Promoter	A	C	0.0555555555555556	0.111111111111111	0.104938271604938	1.11724137931034	0.0994322511812224	0	0	0	0	0	0	0	0	0	0	0	0	0	0	0	0	0	0	0	0	0	0	0	0	0	0	0	0	0	0	0	0	0	0	0	0
chr2_26599084_G_C	2	26599084	gene-LOC122887291	+	-860	Promoter	G	C	0.138888888888889	0.188888888888889	0.239197530864198	1.31440162271805	0.210589801478433	0	0	0	0	0	0	0	0	0	0	0	0	2	0	0	0	0	0	0	0	0	0	0	0	0	0	0	0	0	0	0	0	0	0	0	0
chr2_26600296_A_G	2	26600296	gene-LOC122887291	+	352	Other	A	G	0.111111111111111	0.133333333333333	0.197530864197531	1.24615384615385	0.178021643042219	0	0	0	0	0	0	0	0	0	0	0	0	0	0	0	0	0	0	0	0	0	0	0	0	0	0	0	0	0	0	0	0	0	0	0	0
chr2_26600476_G_A	2	26600476	gene-LOC122887291	+	532	Other	G	A	0.1	0.111111111111111	0.18	1.21951219512195	0.1638	0	0	0	0	0	0	0	0	0	0	0	0	0	0	0	0	0	0	0	0	0	0	0	0	0	0	0	0	0	0	0	0	0	0	0	0
chr2_26600548_A_G	2	26600548	gene-LOC122887291	+	604	Other	A	G	0.105555555555556	0.122222222222222	0.188827160493827	1.23278289323491	0.170999312223746	0	0	0	0	0	0	0	0	0	0	0	0	0	0	0	0	0	0	0	0	0	0	0	0	0	0	0	0	0	0	0	0	0	0	0	0
chr2_26600826_T_C	2	26600826	gene-LOC122887291	+	882	Other	T	C	0.0722222222222222	0.1	0.134012345679012	1.15475087319125	0.125032691281817	0	0	0	0	0	0	0	0	0	0	0	0	0	0	0	0	0	0	0	0	0	0	0	0	0	0	0	0	0	0	0	0	0	0	0	0
chr2_26601160_A_C	2	26601160	gene-LOC122887291	+	1216	Other	A	C	0.1	0.0666666666666667	0.18	1.21951219512195	0.1638	0	0	0	0	0	0	0	0	0	0	0	0	0	0	0	0	0	0	0	0	0	0	0	0	0	0	0	0	0	0	0	0	0	0	0	0
chr2_26601768_C_T	2	26601768	gene-LOC122887291	+	1824	Other	C	T	0.0722222222222222	0.1	0.134012345679012	1.15475087319125	0.125032691281817	0	0	0	0	0	0	0	0	0	0	0	0	0	0	0	0	0	0	0	0	0	0	0	0	0	0	0	0	0	0	0	0	0	0	0	0
chr2_26602296_T_C	2	26602296	gene-LOC122887291	+	2352	Other	T	C	0.0611111111111111	0.1	0.114753086419753	1.12962833833066	0.108168950998323	0	0	0	0	0	0	0	1	0	0	0	0	0	0	0	0	0	0	0	0	0	0	0	0	0	0	0	0	0	0	0	0	0	0	0	0
chr2_26602390_G_C	2	26602390	gene-LOC122887291	+	2446	Other	G	C	0.0611111111111111	0.1	0.114753086419753	1.12962833833066	0.108168950998323	0	0	0	0	0	0	0	0	0	0	0	0	0	0	0	0	0	0	0	0	0	0	0	0	0	0	0	0	0	0	0	0	0	0	0	0
chr2_26602612_A_C	2	26602612	gene-LOC122887291	+	2668	Other	A	C	0.377777777777778	0.355555555555556	0.470123456790124	1.88723205964585	0.359615424477976	1	2	2	2	1	1	1	1	1	2	1	1	0	2	2	1	2	1	1	1	0	0	0	0	0	0	0	0	0	0	0	0	0	0	0	0
chr2_26604144_G_T	2	26604144	gene-LOC122887291	+	4200	Other	G	T	0.0674157303370787	0.134831460674157	0.125741699280394	1.14382671480144	0.117836211811433	0	0	0	0	0	1	0	0	1	0	1	1	0	0	0	1	0	0	1	1	0	0	0	0	0	0	0	0	0	0	0	0	0	0	0	0
chr2_26607299_T_A	2	26607299	gene-LOC122887291	+	7355	Other	T	A	0.427777777777778	0.322222222222222	0.489567901234568	1.95912444068207	0.369729536274958	0	0	0	0	0	1	0	0	1	0	1	1	0	0	0	1	0	0	1	1	2	2	2	2	2	2	2	2	2	2	2	2	2	2	2	2
chr2_26607299_T_A	2	26607299	gene-hcfc1a	-	13529	Other	T	A	0.427777777777778	0.322222222222222	0.489567901234568	1.95912444068207	0.369729536274958	0	0	0	0	0	1	0	0	1	0	1	1	0	0	0	1	0	0	1	1	2	2	2	2	2	2	2	2	2	2	2	2	2	2	2	2
chr2_26607719_G_C	2	26607719	gene-LOC122887291	+	7775	Other	G	C	0.146067415730337	0.112359550561798	0.249463451584396	1.33238015138772	0.218347444746196	0	0	0	0	0	0	0	1	0	0	0	0	0	0	0	0	0	0	0	0	0	0	0	0	0	0	0	0	0	0	0	0	0	0	0	0
chr2_26607719_G_C	2	26607719	gene-hcfc1a	-	13109	Other	G	C	0.146067415730337	0.112359550561798	0.249463451584396	1.33238015138772	0.218347444746196	0	0	0	0	0	0	0	1	0	0	0	0	0	0	0	0	0	0	0	0	0	0	0	0	0	0	0	0	0	0	0	0	0	0	0	0
chr2_26608023_A_G	2	26608023	gene-LOC122887291	+	8079	Other	A	G	0.0574712643678161	0.0689655172413793	0.108336636279561	1.12149948140465	0.102468222899376	0	0	0	0	0	0	0	0	0	0	0	0	NA	0	0	0	0	0	0	0	0	0	0	0	0	0	0	0	0	0	0	0	0	0	0	0
chr2_26608023_A_G	2	26608023	gene-hcfc1a	-	12805	Other	A	G	0.0574712643678161	0.0689655172413793	0.108336636279561	1.12149948140465	0.102468222899376	0	0	0	0	0	0	0	0	0	0	0	0	NA	0	0	0	0	0	0	0	0	0	0	0	0	0	0	0	0	0	0	0	0	0	0	0
chr2_26609420_G_T	2	26609420	gene-LOC122887291	+	9476	CDS	G	T	0.0777777777777778	0.111111111111111	0.143456790123457	1.16748342461805	0.133166864807194	0	0	0	0	0	0	0	0	0	0	0	0	0	0	0	0	0	0	0	0	0	0	0	0	0	0	0	0	0	0	0	0	0	0	0	0
chr2_26609420_G_T	2	26609420	gene-hcfc1a	-	11408	CDS	G	T	0.0777777777777778	0.111111111111111	0.143456790123457	1.16748342461805	0.133166864807194	0	0	0	0	0	0	0	0	0	0	0	0	0	0	0	0	0	0	0	0	0	0	0	0	0	0	0	0	0	0	0	0	0	0	0	0
chr2_26609506_A_G	2	26609506	gene-LOC122887291	+	9562	Other	A	G	0.0689655172413793	0.0689655172413793	0.128418549346017	1.14733969986357	0.120172887437949	0	0	0	0	0	0	0	0	0	0	0	0	0	0	0	0	0	0	0	0	0	0	0	0	0	0	0	0	0	0	0	0	0	0	0	0
chr2_26609506_A_G	2	26609506	gene-hcfc1a	-	11322	Other	A	G	0.0689655172413793	0.0689655172413793	0.128418549346017	1.14733969986357	0.120172887437949	0	0	0	0	0	0	0	0	0	0	0	0	0	0	0	0	0	0	0	0	0	0	0	0	0	0	0	0	0	0	0	0	0	0	0	0
chr2_26609627_C_T	2	26609627	gene-LOC122887291	+	9683	Other	C	T	0.0777777777777778	0.0888888888888889	0.143456790123457	1.16748342461805	0.133166864807194	0	0	0	0	0	0	0	0	0	0	0	0	0	0	0	0	0	0	0	0	0	0	0	0	0	0	0	0	0	0	0	0	0	0	0	0
chr2_26609627_C_T	2	26609627	gene-hcfc1a	-	11201	Other	C	T	0.0777777777777778	0.0888888888888889	0.143456790123457	1.16748342461805	0.133166864807194	0	0	0	0	0	0	0	0	0	0	0	0	0	0	0	0	0	0	0	0	0	0	0	0	0	0	0	0	0	0	0	0	0	0	0	0
chr2_26609648_G_C	2	26609648	gene-LOC122887291	+	9704	Other	G	C	0.1	0.111111111111111	0.18	1.21951219512195	0.1638	0	0	0	0	0	0	0	0	0	0	0	0	0	0	0	0	0	0	0	0	0	0	0	0	0	0	0	0	0	0	0	0	0	0	0	0
chr2_26609648_G_C	2	26609648	gene-hcfc1a	-	11180	Other	G	C	0.1	0.111111111111111	0.18	1.21951219512195	0.1638	0	0	0	0	0	0	0	0	0	0	0	0	0	0	0	0	0	0	0	0	0	0	0	0	0	0	0	0	0	0	0	0	0	0	0	0
chr2_26610850_C_G	2	26610850	gene-LOC122887291	+	10906	CDS	C	G	0.0611111111111111	0.122222222222222	0.114753086419753	1.12962833833066	0.108168950998323	0	0	0	0	0	0	0	0	0	0	0	0	0	0	0	0	0	0	0	0	0	0	0	0	0	0	0	0	0	0	0	0	0	0	0	0
chr2_26610850_C_G	2	26610850	gene-hcfc1a	-	9978	CDS	C	G	0.0611111111111111	0.122222222222222	0.114753086419753	1.12962833833066	0.108168950998323	0	0	0	0	0	0	0	0	0	0	0	0	0	0	0	0	0	0	0	0	0	0	0	0	0	0	0	0	0	0	0	0	0	0	0	0
chr2_26614616_G_A	2	26614616	gene-LOC122887291	+	14672	Other	G	A	0.1	0.111111111111111	0.18	1.21951219512195	0.1638	0	0	0	0	0	0	0	0	0	0	0	0	0	0	0	0	0	0	0	0	0	0	0	0	0	0	0	0	0	0	0	0	0	0	0	0
chr2_26614616_G_A	2	26614616	gene-hcfc1a	-	6212	Other	G	A	0.1	0.111111111111111	0.18	1.21951219512195	0.1638	0	0	0	0	0	0	0	0	0	0	0	0	0	0	0	0	0	0	0	0	0	0	0	0	0	0	0	0	0	0	0	0	0	0	0	0
chr2_26614740_C_T	2	26614740	gene-LOC122887291	+	14796	Other	C	T	0.127777777777778	0.144444444444444	0.222901234567901	1.28683771546588	0.198058754381954	0	0	0	0	0	0	0	1	0	0	0	0	0	0	0	0	0	0	0	0	0	0	0	0	0	0	0	0	0	0	0	0	0	0	0	0
chr2_26614740_C_T	2	26614740	gene-hcfc1a	-	6088	Other	C	T	0.127777777777778	0.144444444444444	0.222901234567901	1.28683771546588	0.198058754381954	0	0	0	0	0	0	0	1	0	0	0	0	0	0	0	0	0	0	0	0	0	0	0	0	0	0	0	0	0	0	0	0	0	0	0	0
chr2_26614923_A_G	2	26614923	gene-LOC122887291	+	14979	Other	A	G	0.0722222222222222	0.0777777777777778	0.134012345679012	1.15475087319125	0.125032691281817	0	0	0	0	0	0	0	0	0	0	0	0	0	0	0	0	0	0	0	0	0	0	0	0	0	0	0	0	0	0	0	0	0	0	0	0
chr2_26614923_A_G	2	26614923	gene-hcfc1a	-	5905	Other	A	G	0.0722222222222222	0.0777777777777778	0.134012345679012	1.15475087319125	0.125032691281817	0	0	0	0	0	0	0	0	0	0	0	0	0	0	0	0	0	0	0	0	0	0	0	0	0	0	0	0	0	0	0	0	0	0	0	0
chr2_26614924_C_G	2	26614924	gene-LOC122887291	+	14980	Other	C	G	0.105555555555556	0.1	0.188827160493827	1.23278289323491	0.170999312223746	0	0	0	0	0	0	0	0	0	0	0	0	0	0	0	0	0	0	0	0	0	0	0	0	0	0	0	0	0	0	0	0	0	0	0	0
chr2_26614924_C_G	2	26614924	gene-hcfc1a	-	5904	Other	C	G	0.105555555555556	0.1	0.188827160493827	1.23278289323491	0.170999312223746	0	0	0	0	0	0	0	0	0	0	0	0	0	0	0	0	0	0	0	0	0	0	0	0	0	0	0	0	0	0	0	0	0	0	0	0
chr2_26615078_A_G	2	26615078	gene-LOC122887291	+	15134	Other	A	G	0.116666666666667	0.122222222222222	0.206111111111111	1.25962211336599	0.184870216049383	0	0	0	0	0	0	0	1	0	0	0	0	0	0	0	0	0	0	0	0	0	0	0	0	0	0	0	0	0	0	0	0	0	0	0	0
chr2_26615078_A_G	2	26615078	gene-hcfc1a	-	5750	Other	A	G	0.116666666666667	0.122222222222222	0.206111111111111	1.25962211336599	0.184870216049383	0	0	0	0	0	0	0	1	0	0	0	0	0	0	0	0	0	0	0	0	0	0	0	0	0	0	0	0	0	0	0	0	0	0	0	0
chr2_26616445_A_G	2	26616445	gene-LOC122887291	+	16501	CDS	A	G	0.0777777777777778	0.0666666666666667	0.143456790123457	1.16748342461805	0.133166864807194	0	0	0	0	0	0	0	0	0	0	0	0	0	0	0	0	0	0	0	0	0	0	0	0	0	0	0	0	0	0	0	0	0	0	0	0
chr2_26616445_A_G	2	26616445	gene-hcfc1a	-	4383	CDS	A	G	0.0777777777777778	0.0666666666666667	0.143456790123457	1.16748342461805	0.133166864807194	0	0	0	0	0	0	0	0	0	0	0	0	0	0	0	0	0	0	0	0	0	0	0	0	0	0	0	0	0	0	0	0	0	0	0	0
chr2_26617199_G_T	2	26617199	gene-LOC122887291	+	17255	Other	G	T	0.0611111111111111	0.0777777777777778	0.114753086419753	1.12962833833066	0.108168950998323	0	0	0	0	0	0	0	0	0	0	0	0	0	0	0	0	0	0	0	0	0	0	0	0	0	0	0	0	0	0	0	0	0	0	0	0
chr2_26617199_G_T	2	26617199	gene-hcfc1a	-	3629	Other	G	T	0.0611111111111111	0.0777777777777778	0.114753086419753	1.12962833833066	0.108168950998323	0	0	0	0	0	0	0	0	0	0	0	0	0	0	0	0	0	0	0	0	0	0	0	0	0	0	0	0	0	0	0	0	0	0	0	0
chr2_26617300_G_T	2	26617300	gene-LOC122887291	+	17356	Other	G	T	0.05	0.0777777777777778	0.095	1.10497237569061	0.0904875000000001	0	0	0	0	0	0	0	0	0	0	0	0	0	0	0	0	0	0	0	0	0	0	0	0	0	0	0	0	0	0	0	0	0	0	0	0
chr2_26617300_G_T	2	26617300	gene-hcfc1a	-	3528	Other	G	T	0.05	0.0777777777777778	0.095	1.10497237569061	0.0904875000000001	0	0	0	0	0	0	0	0	0	0	0	0	0	0	0	0	0	0	0	0	0	0	0	0	0	0	0	0	0	0	0	0	0	0	0	0
chr2_26617625_G_T	2	26617625	gene-LOC122887291	+	17681	Other	G	T	0.0666666666666667	0.111111111111111	0.124444444444444	1.14213197969543	0.116701234567901	0	0	0	0	0	0	0	0	0	0	0	0	0	0	0	0	0	0	0	0	0	0	0	0	0	0	0	0	0	0	0	0	0	0	0	0
chr2_26617625_G_T	2	26617625	gene-hcfc1a	-	3203	Other	G	T	0.0666666666666667	0.111111111111111	0.124444444444444	1.14213197969543	0.116701234567901	0	0	0	0	0	0	0	0	0	0	0	0	0	0	0	0	0	0	0	0	0	0	0	0	0	0	0	0	0	0	0	0	0	0	0	0
chr2_26617728_T_A	2	26617728	gene-LOC122887291	+	17784	Other	T	A	0.0611111111111111	0.122222222222222	0.114753086419753	1.12962833833066	0.108168950998323	0	0	0	0	0	0	0	0	0	0	0	0	0	0	0	0	0	0	0	0	0	0	0	0	0	0	0	0	0	0	0	0	0	0	0	0
chr2_26617728_T_A	2	26617728	gene-hcfc1a	-	3100	Other	T	A	0.0611111111111111	0.122222222222222	0.114753086419753	1.12962833833066	0.108168950998323	0	0	0	0	0	0	0	0	0	0	0	0	0	0	0	0	0	0	0	0	0	0	0	0	0	0	0	0	0	0	0	0	0	0	0	0
chr2_26618002_G_A	2	26618002	gene-LOC122887291	+	18058	Other	G	A	0.1	0.111111111111111	0.18	1.21951219512195	0.1638	0	0	0	0	0	0	0	0	0	0	0	0	0	0	0	0	0	0	0	0	0	0	0	0	0	0	0	0	0	0	0	0	0	0	0	0
chr2_26618002_G_A	2	26618002	gene-hcfc1a	-	2826	Other	G	A	0.1	0.111111111111111	0.18	1.21951219512195	0.1638	0	0	0	0	0	0	0	0	0	0	0	0	0	0	0	0	0	0	0	0	0	0	0	0	0	0	0	0	0	0	0	0	0	0	0	0
chr2_26619436_T_C	2	26619436	gene-LOC122887291	+	19492	Other	T	C	0.050561797752809	0.0561797752808989	0.096010604721626	1.10620766706236	0.0914015866121199	0	0	0	0	0	0	0	0	0	0	0	0	0	0	0	0	0	0	0	0	0	0	0	0	0	0	0	0	0	0	0	0	0	0	0	0
chr2_26619436_T_C	2	26619436	gene-hcfc1a	-	1392	Other	T	C	0.050561797752809	0.0561797752808989	0.096010604721626	1.10620766706236	0.0914015866121199	0	0	0	0	0	0	0	0	0	0	0	0	0	0	0	0	0	0	0	0	0	0	0	0	0	0	0	0	0	0	0	0	0	0	0	0
chr2_26621373_A_T	2	26621373	gene-LOC122887291	+	21429	Other	A	T	0.0833333333333333	0.122222222222222	0.152777777777778	1.18032786885246	0.14110725308642	0	0	0	0	0	0	0	0	0	0	0	0	0	0	0	0	0	0	0	0	0	0	0	0	0	0	0	0	0	0	0	0	0	0	0	0
chr2_26621373_A_T	2	26621373	gene-hcfc1a	-	-545	Promoter	A	T	0.0833333333333333	0.122222222222222	0.152777777777778	1.18032786885246	0.14110725308642	0	0	0	0	0	0	0	0	0	0	0	0	0	0	0	0	0	0	0	0	0	0	0	0	0	0	0	0	0	0	0	0	0	0	0	0
chr2_26621451_A_T	2	26621451	gene-LOC122887291	+	21507	Other	A	T	0.0833333333333333	0.122222222222222	0.152777777777778	1.18032786885246	0.14110725308642	0	0	0	0	0	0	0	0	0	0	0	0	0	0	0	0	0	0	0	0	0	0	0	0	0	0	0	0	0	0	0	0	0	0	0	0
chr2_26621451_A_T	2	26621451	gene-hcfc1a	-	-623	Promoter	A	T	0.0833333333333333	0.122222222222222	0.152777777777778	1.18032786885246	0.14110725308642	0	0	0	0	0	0	0	0	0	0	0	0	0	0	0	0	0	0	0	0	0	0	0	0	0	0	0	0	0	0	0	0	0	0	0	0
chr2_26621742_T_G	2	26621742	gene-LOC122887291	+	21798	Other	T	G	0.0888888888888889	0.111111111111111	0.161975308641975	1.19328226281674	0.148857308337144	0	0	0	0	0	0	0	1	0	0	0	0	0	0	0	0	0	0	0	0	0	0	0	0	0	0	0	0	0	0	0	0	0	0	0	0
chr2_26621742_T_G	2	26621742	gene-hcfc1a	-	-914	Promoter	T	G	0.0888888888888889	0.111111111111111	0.161975308641975	1.19328226281674	0.148857308337144	0	0	0	0	0	0	0	1	0	0	0	0	0	0	0	0	0	0	0	0	0	0	0	0	0	0	0	0	0	0	0	0	0	0	0	0
chr2_26622695_G_A	2	26622695	gene-LOC122887291	+	22751	CDS	G	A	0.133333333333333	0.111111111111111	0.231111111111111	1.30057803468208	0.204404938271605	0	0	0	0	0	0	0	0	0	0	0	0	0	0	0	0	0	0	0	0	0	0	0	0	0	0	0	0	0	0	0	0	0	0	0	0
chr2_26622695_G_A	2	26622695	gene-hcfc1a	-	-1867	CDS	G	A	0.133333333333333	0.111111111111111	0.231111111111111	1.30057803468208	0.204404938271605	0	0	0	0	0	0	0	0	0	0	0	0	0	0	0	0	0	0	0	0	0	0	0	0	0	0	0	0	0	0	0	0	0	0	0	0
chr2_26623887_A_G	2	26623887	gene-LOC122887291	+	23943	Other	A	G	0.0511363636363636	0.0795454545454545	0.0970428719008265	1.10747229174115	0.0923342124074464	0	0	0	0	0	0	0	0	0	0	0	0	0	0	0	0	0	0	0	0	0	0	0	0	0	0	0	0	0	0	0	0	0	0	0	0
chr2_26623921_T_C	2	26623921	gene-LOC122887291	+	23977	Other	T	C	0.105555555555556	0.1	0.188827160493827	1.23278289323491	0.170999312223746	0	0	0	0	0	0	0	0	0	0	0	0	0	0	0	0	0	0	0	0	0	0	0	0	0	0	0	0	0	0	0	0	0	0	0	0
chr2_26623985_A_G	2	26623985	gene-LOC122887291	+	24041	Other	A	G	0.266666666666667	0.311111111111111	0.391111111111111	1.64233576642336	0.314627160493827	1	1	2	0	1	1	0	0	2	2	1	1	0	2	2	0	2	0	0	1	1	2	1	1	0	1	2	1	2	1	1	1	1	1	0	1
chr2_26624627_A_G	2	26624627	gene-LOC122887291	+	24683	Other	A	G	0.0666666666666667	0.0888888888888889	0.124444444444444	1.14213197969543	0.116701234567901	0	0	0	0	0	0	0	0	0	0	0	0	0	0	0	0	0	0	0	0	0	0	0	0	0	0	0	0	0	0	0	0	0	0	0	0
chr2_26624652_T_G	2	26624652	gene-LOC122887291	+	24708	Other	T	G	0.0888888888888889	0.0666666666666667	0.161975308641975	1.19328226281674	0.148857308337144	0	0	0	0	0	0	0	0	0	0	0	0	0	0	0	0	0	0	0	0	0	0	0	0	0	0	0	0	0	0	0	0	0	0	0	0
chr2_26624860_T_C	2	26624860	gene-LOC122887291	+	24916	Other	T	C	0.105555555555556	0.144444444444444	0.188827160493827	1.23278289323491	0.170999312223746	0	0	0	0	0	0	0	0	0	0	0	0	0	0	0	0	0	0	0	0	1	2	1	1	0	1	2	1	2	1	1	0	1	1	0	1
chr2_26625438_T_A	2	26625438	gene-LOC122887291	+	25494	Other	T	A	0.0888888888888889	0.111111111111111	0.161975308641975	1.19328226281674	0.148857308337144	0	0	0	0	0	0	0	0	0	0	0	0	0	0	0	0	0	0	0	0	0	0	0	0	0	0	0	0	0	0	0	0	0	0	0	0
chr2_26625537_G_C	2	26625537	gene-LOC122887291	+	25593	Other	G	C	0.0555555555555556	0.111111111111111	0.104938271604938	1.11724137931034	0.0994322511812224	0	0	0	0	0	0	0	0	0	0	0	0	0	0	0	0	0	0	0	0	0	0	0	0	0	0	0	0	0	0	0	0	0	0	0	0
chr2_26625734_G_T	2	26625734	gene-LOC122887291	+	25790	Other	G	T	0.0666666666666667	0.0888888888888889	0.124444444444444	1.14213197969543	0.116701234567901	0	0	0	0	0	0	0	0	0	0	0	0	0	0	0	0	0	0	0	0	0	0	0	0	0	0	0	0	0	0	0	0	0	0	0	0
chr2_26627010_G_C	2	26627010	gene-LOC122887291	+	27066	Other	G	C	0.0555555555555556	0.0666666666666667	0.104938271604938	1.11724137931034	0.0994322511812224	0	0	0	0	0	0	0	0	0	0	0	0	0	0	0	0	0	0	0	0	0	0	0	0	0	0	0	0	0	0	0	0	0	0	0	0
chr2_26627109_C_T	2	26627109	gene-LOC122887291	+	27165	CDS	C	T	0.117977528089888	0.101123595505618	0.208117661911375	1.26281387006776	0.186461181311646	0	0	0	0	0	0	0	0	0	0	0	0	0	0	0	0	0	0	0	0	0	0	0	0	0	0	0	0	0	0	0	0	0	0	0	0
chr2_26627299_C_T	2	26627299	gene-LOC122887291	+	27355	Other	C	T	0.0674157303370787	0.0898876404494382	0.125741699280394	1.14382671480144	0.117836211811433	0	0	0	0	0	0	0	1	0	0	0	0	0	0	0	0	0	0	0	0	0	0	0	0	0	0	0	0	0	0	0	0	0	0	0	0
chr2_26627641_G_T	2	26627641	gene-LOC122887291	+	27697	Other	G	T	0.0666666666666667	0.0666666666666667	0.124444444444444	1.14213197969543	0.116701234567901	0	0	0	0	0	0	0	0	0	0	0	0	0	0	0	0	0	0	0	0	0	0	0	0	0	0	0	0	0	0	0	0	0	0	0	0
chr2_26631395_T_C	2	26631395	gene-LOC122887350	+	-1788	Promoter	T	C	0.0777777777777778	0.155555555555556	0.143456790123457	1.16748342461805	0.133166864807194	0	0	0	0	0	0	0	0	0	0	0	0	0	0	0	0	0	0	0	0	0	0	0	0	0	0	0	0	0	0	0	0	0	0	0	0
chr2_26631945_C_G	2	26631945	gene-LOC122887350	+	-1238	Promoter	C	G	0.114942528735632	0.0689655172413793	0.203461487646981	1.25543207828827	0.18276319916922	0	0	0	0	0	0	0	0	0	0	0	0	0	0	0	0	0	0	0	0	0	0	0	0	0	0	0	0	0	0	0	0	0	0	0	0
chr2_26631948_C_A	2	26631948	gene-LOC122887350	+	-1235	Promoter	C	A	0.114942528735632	0.0689655172413793	0.203461487646981	1.25543207828827	0.18276319916922	0	0	0	0	0	0	0	0	0	0	0	0	0	0	0	0	0	0	0	0	0	0	0	0	0	0	0	0	0	0	0	0	0	0	0	0
chr2_26632625_A_C	2	26632625	gene-LOC122887350	+	-558	Promoter	A	C	0.1	0.133333333333333	0.18	1.21951219512195	0.1638	0	0	0	0	0	0	0	0	0	0	0	0	0	0	0	0	0	0	0	0	0	0	0	0	0	0	0	0	0	0	0	0	0	0	0	0
chr2_26634067_C_T	2	26634067	gene-LOC122887350	+	884	Other	C	T	0.138888888888889	0.1	0.239197530864198	1.31440162271805	0.210589801478433	0	0	0	0	0	0	0	1	0	0	0	0	0	0	0	0	0	0	0	0	0	0	0	0	0	0	0	0	0	0	0	0	0	0	0	0
chr2_26634471_T_C	2	26634471	gene-LOC122887350	+	1288	Other	T	C	0.0944444444444444	0.122222222222222	0.171049382716049	1.20634447836771	0.156420437052279	0	0	0	0	0	0	0	0	0	0	0	0	0	0	0	0	0	0	0	0	0	0	0	0	0	0	0	0	0	0	0	0	0	0	0	0
chr2_26634846_C_A	2	26634846	gene-LOC122887350	+	1663	Other	C	A	0.0666666666666667	0.0666666666666667	0.124444444444444	1.14213197969543	0.116701234567901	0	0	0	0	0	0	0	0	0	0	0	0	0	0	0	0	0	0	0	0	1	2	0	1	0	0	2	1	2	1	1	0	0	1	0	0
chr2_26634971_A_G	2	26634971	gene-LOC122887350	+	1788	Other	A	G	0.0833333333333333	0.122222222222222	0.152777777777778	1.18032786885246	0.14110725308642	0	0	0	0	0	0	0	0	0	0	0	0	0	0	0	0	0	0	0	0	0	0	0	0	0	0	0	0	0	0	0	0	0	0	0	0
chr2_26635044_A_G	2	26635044	gene-LOC122887350	+	1861	Other	A	G	0.0611111111111111	0.122222222222222	0.114753086419753	1.12962833833066	0.108168950998323	0	0	0	1	1	0	0	0	0	0	0	0	0	0	0	0	0	0	0	0	0	0	0	0	0	0	0	0	0	0	0	0	0	0	0	0
chr2_26635045_T_G	2	26635045	gene-LOC122887350	+	1862	Other	T	G	0.0611111111111111	0.122222222222222	0.114753086419753	1.12962833833066	0.108168950998323	0	0	0	1	1	0	0	0	0	0	0	0	0	0	0	0	0	0	0	0	0	0	0	0	0	0	0	0	0	0	0	0	0	0	0	0
chr2_26659811_A_G	2	26659811	gene-LOC122887355	+	-1924	Promoter	A	G	0.122222222222222	0.111111111111111	0.214567901234568	1.27318453316567	0.191548209114464	0	0	0	0	0	0	0	0	0	0	0	0	0	0	0	0	0	0	0	0	0	0	0	0	0	0	0	0	0	0	0	0	0	0	0	0
chr2_26660314_T_C	2	26660314	gene-LOC122887355	+	-1421	Promoter	T	C	0.0833333333333333	0.0777777777777778	0.152777777777778	1.18032786885246	0.14110725308642	0	0	0	0	0	0	0	0	0	0	0	0	0	0	0	0	0	0	0	0	0	0	0	0	0	0	0	0	0	0	0	0	0	0	0	0
chr2_26660929_T_C	2	26660929	gene-LOC122887355	+	-806	Promoter	T	C	0.0722222222222222	0.1	0.134012345679012	1.15475087319125	0.125032691281817	0	0	0	0	0	0	0	0	0	0	0	0	0	0	0	0	0	0	0	0	0	0	0	0	0	0	0	0	0	0	0	0	0	0	0	0
chr2_26661154_A_G	2	26661154	gene-LOC122887355	+	-581	Promoter	A	G	0.0888888888888889	0.0888888888888889	0.161975308641975	1.19328226281674	0.148857308337144	0	0	0	0	0	0	0	0	0	0	0	0	0	0	0	0	0	0	0	0	0	0	0	0	0	0	0	0	0	0	0	0	0	0	0	0
chr2_26661417_C_T	2	26661417	gene-LOC122887355	+	-318	Promoter	C	T	0.0944444444444444	0.144444444444444	0.171049382716049	1.20634447836771	0.156420437052279	0	0	0	0	0	0	0	0	0	0	0	0	0	0	0	0	0	0	0	0	0	0	0	0	0	0	0	0	0	0	0	0	0	0	0	0
chr2_26662036_G_T	2	26662036	gene-LOC122887355	+	301	Other	G	T	0.0944444444444444	0.1	0.171049382716049	1.20634447836771	0.156420437052279	0	0	0	0	0	0	0	0	0	0	0	0	0	0	0	0	0	0	0	0	0	0	0	0	0	0	0	0	0	0	0	0	0	0	0	0
chr2_26662079_C_A	2	26662079	gene-LOC122887355	+	344	Other	C	A	0.05	0.1	0.095	1.10497237569061	0.0904875000000001	0	0	0	0	0	0	0	0	0	0	0	0	0	0	0	0	0	0	0	0	1	1	0	0	0	0	1	1	1	1	1	0	1	0	0	0
chr2_26663927_T_C	2	26663927	gene-LOC122887355	+	2192	Other	T	C	0.127777777777778	0.1	0.222901234567901	1.28683771546588	0.198058754381954	0	0	0	0	0	0	0	1	0	0	0	0	0	0	0	0	0	0	0	0	0	0	0	0	0	0	0	0	0	0	0	0	0	0	0	0
chr2_26670219_A_T	2	26670219	gene-gnl3l	+	-1939	Promoter	A	T	0.116666666666667	0.0777777777777778	0.206111111111111	1.25962211336599	0.184870216049383	0	0	0	0	0	0	0	0	0	0	0	0	0	0	0	0	0	0	0	0	0	0	0	0	0	0	0	0	0	0	0	0	0	0	0	0
chr2_26671195_C_A	2	26671195	gene-gnl3l	+	-963	Promoter	C	A	0.0666666666666667	0.0666666666666667	0.124444444444444	1.14213197969543	0.116701234567901	0	0	0	0	0	0	0	0	0	0	0	0	0	0	0	0	0	0	0	0	0	0	0	0	0	0	0	0	0	0	0	0	0	0	0	0
chr2_26672297_T_C	2	26672297	gene-gnl3l	+	139	Other	T	C	0.133333333333333	0.111111111111111	0.231111111111111	1.30057803468208	0.204404938271605	0	0	0	0	0	0	0	0	0	0	0	0	0	0	0	0	0	0	0	0	0	0	0	0	0	0	0	0	0	0	0	0	0	0	0	0
chr2_26672402_T_C	2	26672402	gene-gnl3l	+	244	CDS	T	C	0.05	0.0333333333333333	0.095	1.10497237569061	0.0904875000000001	0	0	0	0	0	0	0	0	0	0	0	0	0	0	0	0	0	0	0	0	0	0	0	0	0	0	0	0	0	0	0	0	0	0	0	0
chr2_26673081_A_G	2	26673081	gene-gnl3l	+	923	CDS	A	G	0.0555555555555556	0.0444444444444444	0.104938271604938	1.11724137931034	0.0994322511812224	0	0	0	0	0	0	0	0	0	0	0	0	0	0	0	0	0	0	0	0	0	0	0	0	0	0	0	0	0	0	0	0	0	0	0	0
chr2_26673607_A_T	2	26673607	gene-gnl3l	+	1449	Other	A	T	0.105555555555556	0.1	0.188827160493827	1.23278289323491	0.170999312223746	0	0	0	0	0	0	0	0	0	0	0	0	0	0	0	0	0	0	0	0	0	0	0	0	0	0	0	0	0	0	0	0	0	0	0	0
chr2_26673697_G_A	2	26673697	gene-gnl3l	+	1539	Other	G	A	0.1	0.0888888888888889	0.18	1.21951219512195	0.1638	0	0	0	0	0	0	0	0	0	0	0	0	0	0	0	0	0	0	0	0	0	0	0	0	0	0	0	0	0	0	0	0	0	0	0	0
chr2_26674345_A_T	2	26674345	gene-gnl3l	+	2187	CDS	A	T	0.122222222222222	0.0888888888888889	0.214567901234568	1.27318453316567	0.191548209114464	0	0	0	0	0	0	0	0	0	0	0	0	0	0	0	0	0	0	0	0	0	0	0	0	0	0	0	0	0	0	0	0	0	0	0	0
chr2_26674419_G_A	2	26674419	gene-gnl3l	+	2261	Other	G	A	0.111111111111111	0.0666666666666667	0.197530864197531	1.24615384615385	0.178021643042219	0	0	0	0	0	0	0	0	0	0	0	0	0	0	0	0	0	0	0	0	0	0	0	0	0	0	0	0	0	0	0	0	0	0	0	0
chr2_26674432_T_G	2	26674432	gene-gnl3l	+	2274	Other	T	G	0.122222222222222	0.111111111111111	0.214567901234568	1.27318453316567	0.191548209114464	0	0	0	0	0	0	0	1	0	0	0	0	0	0	0	0	0	0	0	0	0	0	0	0	0	0	0	0	0	0	0	0	0	0	0	0
chr2_26675034_G_A	2	26675034	gene-gnl3l	+	2876	CDS	G	A	0.0722222222222222	0.0777777777777778	0.134012345679012	1.15475087319125	0.125032691281817	0	0	0	0	0	0	0	0	0	0	0	0	0	0	0	0	0	0	0	0	0	0	0	0	0	0	0	0	0	0	0	0	0	0	0	0
chr2_26675821_A_G	2	26675821	gene-gnl3l	+	3663	Other	A	G	0.0842696629213483	0.0561797752808989	0.154336573664941	1.1825035455699	0.142426684679624	0	0	0	0	0	0	0	0	0	0	0	0	0	0	0	0	0	0	0	0	0	0	0	0	0	0	0	0	0	0	0	0	0	0	0	0
chr2_26675930_C_T	2	26675930	gene-gnl3l	+	3772	Other	C	T	0.140449438202247	0.123595505617978	0.241446787021841	1.31829907630856	0.212298511540256	0	0	0	0	0	0	0	1	0	0	0	0	0	0	0	0	0	0	0	0	0	0	0	0	0	0	0	0	0	0	0	0	0	0	0	0
chr2_26675930_C_T	2	26675930	gene-tfe3b	+	-2060	Promoter	C	T	0.140449438202247	0.123595505617978	0.241446787021841	1.31829907630856	0.212298511540256	0	0	0	0	0	0	0	1	0	0	0	0	0	0	0	0	0	0	0	0	0	0	0	0	0	0	0	0	0	0	0	0	0	0	0	0
chr2_26675965_A_T	2	26675965	gene-gnl3l	+	3807	Other	A	T	0.0944444444444444	0.144444444444444	0.171049382716049	1.20634447836771	0.156420437052279	0	0	0	0	0	0	0	1	0	0	0	0	0	0	0	0	0	0	0	0	0	0	0	0	0	0	0	0	0	0	0	0	0	0	0	0
chr2_26675965_A_T	2	26675965	gene-tfe3b	+	-2025	Promoter	A	T	0.0944444444444444	0.144444444444444	0.171049382716049	1.20634447836771	0.156420437052279	0	0	0	0	0	0	0	1	0	0	0	0	0	0	0	0	0	0	0	0	0	0	0	0	0	0	0	0	0	0	0	0	0	0	0	0
chr2_26675981_G_A	2	26675981	gene-gnl3l	+	3823	Other	G	A	0.133333333333333	0.155555555555556	0.231111111111111	1.30057803468208	0.204404938271605	0	0	0	0	0	0	0	1	0	0	0	0	0	0	0	0	0	0	0	0	0	0	0	0	0	0	0	0	0	0	0	0	0	0	0	0
chr2_26675981_G_A	2	26675981	gene-tfe3b	+	-2009	Promoter	G	A	0.133333333333333	0.155555555555556	0.231111111111111	1.30057803468208	0.204404938271605	0	0	0	0	0	0	0	1	0	0	0	0	0	0	0	0	0	0	0	0	0	0	0	0	0	0	0	0	0	0	0	0	0	0	0	0
chr2_26676743_C_G	2	26676743	gene-gnl3l	+	4585	CDS	C	G	0.05	0.0777777777777778	0.095	1.10497237569061	0.0904875000000001	0	0	0	0	0	0	0	0	0	0	0	0	0	0	0	0	0	0	0	0	0	0	0	0	0	0	0	0	0	0	0	0	0	0	0	0
chr2_26676743_C_G	2	26676743	gene-tfe3b	+	-1247	CDS	C	G	0.05	0.0777777777777778	0.095	1.10497237569061	0.0904875000000001	0	0	0	0	0	0	0	0	0	0	0	0	0	0	0	0	0	0	0	0	0	0	0	0	0	0	0	0	0	0	0	0	0	0	0	0
chr2_26676861_A_G	2	26676861	gene-gnl3l	+	4703	Other	A	G	0.122222222222222	0.0888888888888889	0.214567901234568	1.27318453316567	0.191548209114464	0	0	0	0	0	0	0	0	0	0	0	0	0	0	0	0	0	0	0	0	0	0	0	0	0	0	0	0	0	0	0	0	0	0	0	0
chr2_26676861_A_G	2	26676861	gene-tfe3b	+	-1129	Promoter	A	G	0.122222222222222	0.0888888888888889	0.214567901234568	1.27318453316567	0.191548209114464	0	0	0	0	0	0	0	0	0	0	0	0	0	0	0	0	0	0	0	0	0	0	0	0	0	0	0	0	0	0	0	0	0	0	0	0
chr2_26677081_T_A	2	26677081	gene-gnl3l	+	4923	CDS	T	A	0.116666666666667	0.0777777777777778	0.206111111111111	1.25962211336599	0.184870216049383	0	0	0	0	0	0	0	0	0	0	0	0	0	0	0	0	0	0	0	0	0	0	0	0	0	0	0	0	0	0	0	0	0	0	0	0
chr2_26677081_T_A	2	26677081	gene-tfe3b	+	-909	CDS	T	A	0.116666666666667	0.0777777777777778	0.206111111111111	1.25962211336599	0.184870216049383	0	0	0	0	0	0	0	0	0	0	0	0	0	0	0	0	0	0	0	0	0	0	0	0	0	0	0	0	0	0	0	0	0	0	0	0
chr2_26677501_A_C	2	26677501	gene-gnl3l	+	5343	Other	A	C	0.0611111111111111	0.0777777777777778	0.114753086419753	1.12962833833066	0.108168950998323	0	0	0	0	0	0	0	0	0	0	0	0	0	0	0	0	0	0	0	0	0	0	0	0	0	0	0	0	0	0	0	0	0	0	0	0
chr2_26677501_A_C	2	26677501	gene-tfe3b	+	-489	Promoter	A	C	0.0611111111111111	0.0777777777777778	0.114753086419753	1.12962833833066	0.108168950998323	0	0	0	0	0	0	0	0	0	0	0	0	0	0	0	0	0	0	0	0	0	0	0	0	0	0	0	0	0	0	0	0	0	0	0	0
chr2_26677502_G_T	2	26677502	gene-gnl3l	+	5344	Other	G	T	0.0611111111111111	0.0777777777777778	0.114753086419753	1.12962833833066	0.108168950998323	0	0	0	0	0	0	0	0	0	0	0	0	0	0	0	0	0	0	0	0	0	0	0	0	0	0	0	0	0	0	0	0	0	0	0	0
chr2_26677502_G_T	2	26677502	gene-tfe3b	+	-488	Promoter	G	T	0.0611111111111111	0.0777777777777778	0.114753086419753	1.12962833833066	0.108168950998323	0	0	0	0	0	0	0	0	0	0	0	0	0	0	0	0	0	0	0	0	0	0	0	0	0	0	0	0	0	0	0	0	0	0	0	0
chr2_26677540_C_T	2	26677540	gene-gnl3l	+	5382	Other	C	T	0.0611111111111111	0.0777777777777778	0.114753086419753	1.12962833833066	0.108168950998323	0	0	0	0	0	0	0	0	0	0	0	0	0	0	0	0	0	0	0	0	0	0	0	0	0	0	0	0	0	0	0	0	0	0	0	0
chr2_26677540_C_T	2	26677540	gene-tfe3b	+	-450	Promoter	C	T	0.0611111111111111	0.0777777777777778	0.114753086419753	1.12962833833066	0.108168950998323	0	0	0	0	0	0	0	0	0	0	0	0	0	0	0	0	0	0	0	0	0	0	0	0	0	0	0	0	0	0	0	0	0	0	0	0
chr2_26679202_T_A	2	26679202	gene-tfe3b	+	1212	Other	T	A	0.0595238095238095	0.119047619047619	0.111961451247166	1.12607724225981	0.10569376796448	0	0	0	0	0	0	0	0	0	0	0	0	0	0	0	0	0	0	0	0	0	0	0	0	0	0	0	0	0	0	0	0	0	0	0	0
chr2_26679898_T_C	2	26679898	gene-tfe3b	+	1908	Other	T	C	0.0611111111111111	0.122222222222222	0.114753086419753	1.12962833833066	0.108168950998323	0	0	0	0	0	0	0	0	0	0	0	0	0	0	0	0	0	0	0	0	0	0	0	0	0	0	0	1	0	0	0	1	1	0	0	1
chr2_26680066_T_C	2	26680066	gene-tfe3b	+	2076	Other	T	C	0.0555555555555556	0.0222222222222222	0.104938271604938	1.11724137931034	0.0994322511812224	0	0	0	0	0	0	0	0	0	0	0	0	0	0	0	0	0	0	0	0	0	0	0	0	0	0	0	0	0	0	0	0	0	0	0	0
chr2_26680186_A_T	2	26680186	gene-tfe3b	+	2196	Other	A	T	0.0555555555555556	0.0444444444444444	0.104938271604938	1.11724137931034	0.0994322511812224	0	0	0	0	0	0	0	1	0	0	0	0	0	0	0	0	0	0	0	0	0	0	0	0	0	0	0	0	0	0	0	0	0	0	0	0
chr2_26680490_T_A	2	26680490	gene-tfe3b	+	2500	Other	T	A	0.0888888888888889	0.0666666666666667	0.161975308641975	1.19328226281674	0.148857308337144	0	0	0	0	0	0	0	0	0	0	0	0	0	0	0	0	0	0	0	0	0	0	0	0	0	0	0	0	0	0	0	0	0	0	0	0
chr2_26680841_T_G	2	26680841	gene-tfe3b	+	2851	Other	T	G	0.266666666666667	0.422222222222222	0.391111111111111	1.64233576642336	0.314627160493827	1	0	0	1	1	1	1	0	1	0	1	1	0	0	0	1	0	1	1	1	0	0	0	0	0	0	0	1	0	0	0	1	1	0	0	1
chr2_26681591_T_A	2	26681591	gene-tfe3b	+	3601	Other	T	A	0.116666666666667	0.166666666666667	0.206111111111111	1.25962211336599	0.184870216049383	0	0	0	0	0	0	0	0	0	0	0	0	0	0	0	0	0	0	0	0	0	0	0	0	0	0	0	0	0	0	0	0	0	0	0	0
chr2_26681592_T_C	2	26681592	gene-tfe3b	+	3602	Other	T	C	0.111111111111111	0.155555555555556	0.197530864197531	1.24615384615385	0.178021643042219	0	0	0	0	0	0	0	0	0	0	0	0	0	0	0	0	0	0	0	0	0	0	0	0	0	0	0	0	0	0	0	0	0	0	0	0
chr2_26682793_A_G	2	26682793	gene-tfe3b	+	4803	Other	A	G	0.433333333333333	0.466666666666667	0.491111111111111	1.96506550218341	0.370516049382716	1	2	2	1	1	1	1	1	1	2	1	1	2	2	2	1	2	1	1	1	1	2	1	1	0	1	2	0	1	1	1	0	0	1	0	0
chr2_26683116_A_G	2	26683116	gene-tfe3b	+	5126	Other	A	G	0.05	0.0777777777777778	0.095	1.10497237569061	0.0904875000000001	0	0	0	0	0	0	0	0	0	0	0	0	0	0	0	0	0	0	0	0	0	0	0	0	0	0	0	0	0	0	0	0	0	0	0	0
chr2_26683413_A_G	2	26683413	gene-tfe3b	+	5423	Other	A	G	0.0888888888888889	0.0666666666666667	0.161975308641975	1.19328226281674	0.148857308337144	0	0	0	0	0	0	0	1	0	0	0	0	0	0	0	0	0	0	0	0	0	0	0	0	0	0	0	0	0	0	0	0	0	0	0	0
chr2_26684144_A_G	2	26684144	gene-tfe3b	+	6154	Other	A	G	0.0833333333333333	0.122222222222222	0.152777777777778	1.18032786885246	0.14110725308642	0	0	0	0	0	0	0	0	0	0	0	0	0	0	0	0	0	0	0	0	0	0	0	0	0	0	0	0	0	0	0	0	0	0	0	0
chr2_26684149_A_T	2	26684149	gene-tfe3b	+	6159	Other	A	T	0.0777777777777778	0.0888888888888889	0.143456790123457	1.16748342461805	0.133166864807194	0	0	0	0	0	0	0	0	0	0	0	0	0	0	0	0	0	0	0	0	0	0	0	0	0	0	0	0	0	0	0	0	0	0	0	0
chr2_26684176_A_T	2	26684176	gene-tfe3b	+	6186	Other	A	T	0.0888888888888889	0.133333333333333	0.161975308641975	1.19328226281674	0.148857308337144	0	0	0	0	0	0	0	1	0	0	0	0	0	0	0	0	0	0	0	0	0	0	0	0	0	0	0	0	0	0	0	0	0	0	0	0
chr2_26684283_T_G	2	26684283	gene-tfe3b	+	6293	Other	T	G	0.0555555555555556	0.0888888888888889	0.104938271604938	1.11724137931034	0.0994322511812224	0	0	0	0	0	0	0	0	0	0	0	0	0	0	0	0	0	0	0	0	0	0	0	0	0	0	0	0	0	0	0	0	0	0	0	0
chr2_26684941_A_T	2	26684941	gene-tfe3b	+	6951	CDS	A	T	0.05	0.0555555555555556	0.095	1.10497237569061	0.0904875000000001	0	0	0	0	0	0	0	0	0	0	0	0	0	0	0	0	0	0	0	0	0	0	0	0	0	0	0	0	0	0	0	0	0	0	0	0
chr2_26685851_A_C	2	26685851	gene-tfe3b	+	7861	Other	A	C	0.0666666666666667	0.133333333333333	0.124444444444444	1.14213197969543	0.116701234567901	0	0	0	0	0	0	1	0	0	0	0	0	0	0	0	1	0	1	1	0	0	0	0	0	0	0	0	0	0	0	0	0	0	0	0	0
chr2_26685911_G_C	2	26685911	gene-tfe3b	+	7921	Other	G	C	0.0611111111111111	0.1	0.114753086419753	1.12962833833066	0.108168950998323	0	0	0	0	0	0	0	0	0	0	0	0	0	0	0	0	0	0	0	0	0	0	0	0	0	0	0	0	0	0	0	0	0	0	0	0
chr2_26686095_A_C	2	26686095	gene-tfe3b	+	8105	Other	A	C	0.0786516853932584	0.112359550561798	0.144931195556117	1.16949653034106	0.134428669833454	0	0	0	0	0	0	0	0	0	0	0	0	0	0	0	0	0	0	0	0	0	0	0	0	0	0	0	0	0	0	0	0	0	0	0	0
chr2_26687031_T_C	2	26687031	gene-si:dkey-245f22.3	-	1845	CDS	T	C	0.116666666666667	0.0777777777777778	0.206111111111111	1.25962211336599	0.184870216049383	0	0	0	0	0	0	0	0	0	0	0	0	0	0	0	0	0	0	0	0	0	0	0	0	0	0	0	0	0	0	0	0	0	0	0	0
chr2_26687773_C_T	2	26687773	gene-si:dkey-245f22.3	-	1103	Other	C	T	0.111111111111111	0.155555555555556	0.197530864197531	1.24615384615385	0.178021643042219	0	0	0	0	0	0	0	0	0	0	0	0	0	0	0	0	0	0	0	0	0	0	0	0	0	0	0	0	0	0	0	0	0	0	0	0
chr2_26687773_C_T	2	26687773	gene-cxxc1b	+	-1530	Promoter	C	T	0.111111111111111	0.155555555555556	0.197530864197531	1.24615384615385	0.178021643042219	0	0	0	0	0	0	0	0	0	0	0	0	0	0	0	0	0	0	0	0	0	0	0	0	0	0	0	0	0	0	0	0	0	0	0	0
chr2_26688376_A_T	2	26688376	gene-si:dkey-245f22.3	-	500	Other	A	T	0.0722222222222222	0.0777777777777778	0.134012345679012	1.15475087319125	0.125032691281817	0	0	0	0	0	0	0	0	0	0	0	0	0	0	0	0	0	0	0	0	0	0	0	0	0	0	0	0	0	0	0	0	0	0	0	0
chr2_26688376_A_T	2	26688376	gene-cxxc1b	+	-927	Promoter	A	T	0.0722222222222222	0.0777777777777778	0.134012345679012	1.15475087319125	0.125032691281817	0	0	0	0	0	0	0	0	0	0	0	0	0	0	0	0	0	0	0	0	0	0	0	0	0	0	0	0	0	0	0	0	0	0	0	0
chr2_26688654_C_T	2	26688654	gene-si:dkey-245f22.3	-	222	Other	C	T	0.394117647058824	0.294117647058824	0.47757785467128	1.91416081600212	0.363537551035069	0	0	0	0	0	0	0	1	0	0	0	0	0	0	0	0	0	0	0	0	1	0	1	1	2	2	0	1	1	2	2	1	1	1	2	2
chr2_26688654_C_T	2	26688654	gene-cxxc1b	+	-649	Promoter	C	T	0.394117647058824	0.294117647058824	0.47757785467128	1.91416081600212	0.363537551035069	0	0	0	0	0	0	0	1	0	0	0	0	0	0	0	0	0	0	0	0	1	0	1	1	2	2	0	1	1	2	2	1	1	1	2	2
chr2_26688735_C_T	2	26688735	gene-si:dkey-245f22.3	-	141	Other	C	T	0.0833333333333333	0.1	0.152777777777778	1.18032786885246	0.14110725308642	0	0	0	0	0	0	0	0	0	0	0	0	0	0	0	0	0	0	0	0	0	0	0	0	0	0	0	0	0	0	0	0	0	0	0	0
chr2_26688735_C_T	2	26688735	gene-cxxc1b	+	-568	Promoter	C	T	0.0833333333333333	0.1	0.152777777777778	1.18032786885246	0.14110725308642	0	0	0	0	0	0	0	0	0	0	0	0	0	0	0	0	0	0	0	0	0	0	0	0	0	0	0	0	0	0	0	0	0	0	0	0
chr2_26689253_T_C	2	26689253	gene-cxxc1b	+	-50	Promoter	T	C	0.461111111111111	0.3	0.496975308641975	1.98797398453798	0.373483079942082	0	0	0	0	0	0	0	1	0	0	0	0	0	0	0	0	0	0	0	0	1	0	1	1	2	2	0	1	1	2	2	1	1	0	2	2
chr2_26689253_T_C	2	26689253	gene-si:dkey-245f22.3	-	-377	Promoter	T	C	0.461111111111111	0.3	0.496975308641975	1.98797398453798	0.373483079942082	0	0	0	0	0	0	0	1	0	0	0	0	0	0	0	0	0	0	0	0	1	0	1	1	2	2	0	1	1	2	2	1	1	0	2	2
chr2_26689475_C_A	2	26689475	gene-si:dkey-245f22.3	-	-599	Promoter	C	A	0.05	0.0777777777777778	0.095	1.10497237569061	0.0904875000000001	0	0	0	0	0	0	0	0	0	0	0	0	0	0	0	0	0	0	0	0	0	0	0	0	0	0	0	0	0	0	0	0	0	0	0	0
chr2_26689475_C_A	2	26689475	gene-cxxc1b	+	172	Other	C	A	0.05	0.0777777777777778	0.095	1.10497237569061	0.0904875000000001	0	0	0	0	0	0	0	0	0	0	0	0	0	0	0	0	0	0	0	0	0	0	0	0	0	0	0	0	0	0	0	0	0	0	0	0
chr2_26690661_A_C	2	26690661	gene-si:dkey-245f22.3	-	-1785	Promoter	A	C	0.0722222222222222	0.144444444444444	0.134012345679012	1.15475087319125	0.125032691281817	0	0	0	0	0	0	0	0	0	0	0	0	0	0	0	0	0	0	0	0	0	0	0	0	0	0	0	0	0	0	0	0	0	0	0	0
chr2_26690661_A_C	2	26690661	gene-cxxc1b	+	1358	Other	A	C	0.0722222222222222	0.144444444444444	0.134012345679012	1.15475087319125	0.125032691281817	0	0	0	0	0	0	0	0	0	0	0	0	0	0	0	0	0	0	0	0	0	0	0	0	0	0	0	0	0	0	0	0	0	0	0	0
chr2_26691450_A_T	2	26691450	gene-cxxc1b	+	2147	Other	A	T	0.0833333333333333	0.144444444444444	0.152777777777778	1.18032786885246	0.14110725308642	0	0	0	0	0	0	0	0	0	0	0	0	0	0	0	0	0	0	0	0	0	0	0	0	0	0	0	0	0	0	0	0	0	0	0	0
chr2_26691880_G_A	2	26691880	gene-cxxc1b	+	2577	Other	G	A	0.138888888888889	0.122222222222222	0.239197530864198	1.31440162271805	0.210589801478433	0	0	0	0	0	0	0	0	0	0	0	0	0	0	0	0	0	0	0	0	1	0	1	1	2	1	0	1	1	2	2	1	1	1	2	2
chr2_26691940_A_T	2	26691940	gene-cxxc1b	+	2637	Other	A	T	0.0783132530120482	0.108433734939759	0.144360574829438	1.16871660022054	0.133940587046895	0	0	0	0	0	0	0	0	0	0	0	0	0	0	0	0	0	0	0	0	0	0	0	0	NA	0	0	0	0	NA	NA	0	0	0	NA	NA
chr2_26693216_C_G	2	26693216	gene-cxxc1b	+	3913	Other	C	G	0.0777777777777778	0.0888888888888889	0.143456790123457	1.16748342461805	0.133166864807194	0	0	0	0	0	0	0	0	0	0	0	0	0	0	0	0	0	0	0	0	0	0	0	0	0	0	0	0	0	0	0	0	0	0	0	0
chr2_26693605_C_A	2	26693605	gene-cxxc1b	+	4302	CDS	C	A	0.0611111111111111	0.0555555555555556	0.114753086419753	1.12962833833066	0.108168950998323	0	0	0	0	0	0	0	0	0	0	0	0	0	0	0	0	0	0	0	0	0	0	0	0	0	0	0	0	0	0	0	0	0	0	0	0
chr2_26693816_A_G	2	26693816	gene-cxxc1b	+	4513	Other	A	G	0.0666666666666667	0.0888888888888889	0.124444444444444	1.14213197969543	0.116701234567901	0	0	0	0	0	0	0	0	0	0	0	0	0	0	0	0	0	0	0	0	0	0	0	0	0	0	0	0	0	0	0	0	0	0	0	0
chr2_26698335_T_C	2	26698335	gene-mbd1b	+	1605	Other	T	C	0.161111111111111	0.211111111111111	0.270308641975309	1.37044243295829	0.233775261012041	1	0	0	1	1	0	0	0	0	0	0	0	0	0	0	0	0	0	0	0	0	0	0	0	0	0	0	0	0	0	0	0	0	0	0	0
chr2_26699890_G_T	2	26699890	gene-mbd1b	+	3160	Other	G	T	0.0555555555555556	0.0666666666666667	0.104938271604938	1.11724137931034	0.0994322511812224	0	0	0	0	0	0	0	0	0	0	0	0	0	0	0	0	0	0	0	0	0	0	0	0	0	0	0	0	0	0	0	0	0	0	0	0
chr2_26701292_C_T	2	26701292	gene-mbd1b	+	4562	Other	C	T	0.113636363636364	0.136363636363636	0.201446280991736	1.2522639068564	0.181155978929035	0	0	0	0	0	0	0	0	0	0	0	0	0	0	0	0	0	0	0	0	0	0	0	0	0	0	0	0	0	0	0	0	0	0	0	0
chr2_26704723_A_G	2	26704723	gene-mbd1b	+	7993	Other	A	G	0.0944444444444444	0.0555555555555556	0.171049382716049	1.20634447836771	0.156420437052279	0	0	0	0	0	0	0	0	0	0	0	0	0	0	0	0	0	0	0	0	0	0	0	0	0	0	0	0	0	0	0	0	0	0	0	0
chr2_26705698_A_G	2	26705698	gene-mbd1b	+	8968	Other	A	G	0.111111111111111	0.155555555555556	0.197530864197531	1.24615384615385	0.178021643042219	0	0	0	0	0	0	0	0	0	0	0	0	0	0	0	0	0	0	0	0	0	0	0	0	0	0	0	0	0	0	0	0	0	0	0	0
chr2_26706339_A_T	2	26706339	gene-mbd1b	+	9609	Other	A	T	0.0833333333333333	0.0777777777777778	0.152777777777778	1.18032786885246	0.14110725308642	0	0	0	0	0	0	0	0	0	0	0	0	0	0	0	0	0	0	0	0	0	0	0	0	0	0	0	0	0	0	0	0	0	0	0	0
chr2_26707524_T_G	2	26707524	gene-mbd1b	+	10794	CDS	T	G	0.05	0.1	0.095	1.10497237569061	0.0904875000000001	0	0	0	0	0	0	0	0	0	0	0	0	0	0	0	0	0	0	0	0	0	0	0	0	0	0	0	0	0	0	0	0	0	0	0	0
chr2_26709345_C_G	2	26709345	gene-mbd1b	+	12615	Other	C	G	0.151685393258427	0.168539325842697	0.257353869460927	1.34653633659159	0.224238362397671	0	0	0	0	0	0	0	0	0	0	0	0	2	0	0	0	0	0	0	0	0	0	0	0	0	0	0	0	0	0	0	0	0	0	0	0
chr2_26709850_C_T	2	26709850	gene-mbd1b	+	13120	Other	C	T	0.288888888888889	0.444444444444444	0.410864197530864	1.69740150880134	0.326459503124524	1	0	0	1	1	1	1	1	1	0	1	1	0	0	0	1	0	1	1	1	1	2	0	0	0	2	2	0	1	0	0	1	0	1	0	0
chr2_27422755_A_T	2	27422755	gene-avpr2b.1	-	1508	Other	A	T	0.0944444444444444	0.144444444444444	0.171049382716049	1.20634447836771	0.156420437052279	0	0	0	0	0	0	0	0	0	0	0	0	0	0	0	0	0	0	0	0	0	0	0	0	0	0	0	0	0	0	0	0	0	0	0	0
chr2_27424316_A_T	2	27424316	gene-avpr2b.1	-	-53	Promoter	A	T	0.105555555555556	0.188888888888889	0.188827160493827	1.23278289323491	0.170999312223746	0	0	0	0	0	0	1	0	0	0	0	0	0	0	0	0	0	1	0	0	0	0	0	0	0	0	0	0	0	0	0	0	0	0	0	0
chr2_27424415_T_A	2	27424415	gene-avpr2b.1	-	-152	Promoter	T	A	0.050561797752809	0.0786516853932584	0.096010604721626	1.10620766706236	0.0914015866121199	0	0	0	0	0	0	0	0	0	0	0	0	0	0	0	0	0	0	0	0	0	0	0	0	0	0	0	0	0	0	0	0	0	0	0	0
chr2_27424415_T_A	2	27424415	gene-trnt1	-	9786	Other	T	A	0.050561797752809	0.0786516853932584	0.096010604721626	1.10620766706236	0.0914015866121199	0	0	0	0	0	0	0	0	0	0	0	0	0	0	0	0	0	0	0	0	0	0	0	0	0	0	0	0	0	0	0	0	0	0	0	0
chr2_27424416_T_G	2	27424416	gene-avpr2b.1	-	-153	Promoter	T	G	0.050561797752809	0.0786516853932584	0.096010604721626	1.10620766706236	0.0914015866121199	0	0	0	0	0	0	0	0	0	0	0	0	0	0	0	0	0	0	0	0	0	0	0	0	0	0	0	0	0	0	0	0	0	0	0	0
chr2_27424416_T_G	2	27424416	gene-trnt1	-	9785	Other	T	G	0.050561797752809	0.0786516853932584	0.096010604721626	1.10620766706236	0.0914015866121199	0	0	0	0	0	0	0	0	0	0	0	0	0	0	0	0	0	0	0	0	0	0	0	0	0	0	0	0	0	0	0	0	0	0	0	0
chr2_27424417_T_A	2	27424417	gene-avpr2b.1	-	-154	Promoter	T	A	0.050561797752809	0.0786516853932584	0.096010604721626	1.10620766706236	0.0914015866121199	0	0	0	0	0	0	0	0	0	0	0	0	0	0	0	0	0	0	0	0	0	0	0	0	0	0	0	0	0	0	0	0	0	0	0	0
chr2_27424417_T_A	2	27424417	gene-trnt1	-	9784	Other	T	A	0.050561797752809	0.0786516853932584	0.096010604721626	1.10620766706236	0.0914015866121199	0	0	0	0	0	0	0	0	0	0	0	0	0	0	0	0	0	0	0	0	0	0	0	0	0	0	0	0	0	0	0	0	0	0	0	0
chr2_27425018_A_C	2	27425018	gene-avpr2b.1	-	-755	Promoter	A	C	0.05	0.0555555555555556	0.095	1.10497237569061	0.0904875000000001	0	0	0	0	0	0	0	0	0	0	0	0	0	0	0	0	0	0	0	0	0	0	0	0	0	0	0	0	0	0	0	0	0	0	0	0
chr2_27425018_A_C	2	27425018	gene-trnt1	-	9183	Other	A	C	0.05	0.0555555555555556	0.095	1.10497237569061	0.0904875000000001	0	0	0	0	0	0	0	0	0	0	0	0	0	0	0	0	0	0	0	0	0	0	0	0	0	0	0	0	0	0	0	0	0	0	0	0
chr2_27425712_C_A	2	27425712	gene-avpr2b.1	-	-1449	Promoter	C	A	0.0755813953488372	0.0348837209302326	0.13973769605192	1.16243614931238	0.129974384202971	0	0	0	0	0	0	NA	0	0	0	0	0	0	0	0	0	NA	0	0	0	0	0	0	0	0	0	0	0	0	0	0	0	0	0	0	0
chr2_27425712_C_A	2	27425712	gene-trnt1	-	8489	Other	C	A	0.0755813953488372	0.0348837209302326	0.13973769605192	1.16243614931238	0.129974384202971	0	0	0	0	0	0	NA	0	0	0	0	0	0	0	0	0	NA	0	0	0	0	0	0	0	0	0	0	0	0	0	0	0	0	0	0	0
chr2_27425775_T_C	2	27425775	gene-avpr2b.1	-	-1512	Promoter	T	C	0.227777777777778	0.211111111111111	0.35179012345679	1.54271021807447	0.289911977975918	0	0	1	0	0	0	2	0	0	0	0	0	0	0	0	0	0	1	0	0	0	0	0	0	0	0	0	0	0	0	0	0	0	0	0	0
chr2_27425775_T_C	2	27425775	gene-trnt1	-	8426	Other	T	C	0.227777777777778	0.211111111111111	0.35179012345679	1.54271021807447	0.289911977975918	0	0	1	0	0	0	2	0	0	0	0	0	0	0	0	0	0	1	0	0	0	0	0	0	0	0	0	0	0	0	0	0	0	0	0	0
chr2_27426301_T_G	2	27426301	gene-avpr2b.1	-	-2038	Promoter	T	G	0.0611111111111111	0.1	0.114753086419753	1.12962833833066	0.108168950998323	0	0	0	0	0	0	0	0	0	0	0	0	0	0	0	0	0	0	0	0	0	0	0	0	0	0	0	0	0	0	0	0	0	0	0	0
chr2_27426301_T_G	2	27426301	gene-trnt1	-	7900	Other	T	G	0.0611111111111111	0.1	0.114753086419753	1.12962833833066	0.108168950998323	0	0	0	0	0	0	0	0	0	0	0	0	0	0	0	0	0	0	0	0	0	0	0	0	0	0	0	0	0	0	0	0	0	0	0	0
chr2_27426579_C_T	2	27426579	gene-trnt1	-	7622	Other	C	T	0.133333333333333	0.133333333333333	0.231111111111111	1.30057803468208	0.204404938271605	0	0	0	0	0	0	0	1	0	0	0	0	0	0	0	0	0	0	0	0	0	0	0	0	0	0	0	0	0	0	0	0	0	0	0	0
chr2_27426726_C_G	2	27426726	gene-trnt1	-	7475	Other	C	G	0.050561797752809	0.0112359550561798	0.096010604721626	1.10620766706236	0.0914015866121199	0	0	0	0	0	0	0	0	0	0	0	0	0	0	0	0	0	0	0	0	0	0	0	0	0	0	0	0	0	0	0	0	0	0	0	0
chr2_27426946_T_G	2	27426946	gene-trnt1	-	7255	Other	T	G	0.219101123595506	0.303370786516854	0.342191642469385	1.52019959696766	0.283644082381437	1	0	1	1	0	1	1	0	2	0	1	1	2	0	1	2	1	1	2	1	0	0	0	0	0	0	0	0	0	0	0	1	0	0	0	0
chr2_27428366_C_A	2	27428366	gene-trnt1	-	5835	Other	C	A	0.0833333333333333	0.0777777777777778	0.152777777777778	1.18032786885246	0.14110725308642	0	0	0	0	0	0	0	0	0	0	0	0	0	0	0	0	0	0	0	0	0	0	0	0	0	0	0	0	0	0	0	0	0	0	0	0
chr2_27428515_C_T	2	27428515	gene-trnt1	-	5686	Other	C	T	0.127777777777778	0.211111111111111	0.222901234567901	1.28683771546588	0.198058754381954	1	1	1	0	1	1	0	0	0	2	1	1	0	2	1	0	1	0	0	1	0	0	0	0	0	0	0	0	0	0	0	0	0	0	0	0
chr2_27428860_C_A	2	27428860	gene-trnt1	-	5341	Other	C	A	0.0666666666666667	0.0888888888888889	0.124444444444444	1.14213197969543	0.116701234567901	0	0	0	0	0	0	0	0	0	0	0	0	0	0	0	0	0	0	0	0	0	0	0	0	0	0	0	0	0	0	0	0	0	0	0	0
chr2_27428973_G_C	2	27428973	gene-trnt1	-	5228	Other	G	C	0.05	0.0555555555555556	0.095	1.10497237569061	0.0904875000000001	0	0	0	0	0	0	0	0	0	0	0	0	0	0	0	0	0	0	0	0	0	0	0	0	0	0	0	0	0	0	0	0	0	0	0	0
chr2_27429322_A_G	2	27429322	gene-trnt1	-	4879	Other	A	G	0.0944444444444444	0.0777777777777778	0.171049382716049	1.20634447836771	0.156420437052279	0	0	0	0	0	0	0	0	0	0	0	0	0	0	0	0	0	0	0	0	0	0	0	0	0	0	0	0	0	0	0	0	0	0	0	0
chr2_27429682_C_G	2	27429682	gene-trnt1	-	4519	Other	C	G	0.105555555555556	0.1	0.188827160493827	1.23278289323491	0.170999312223746	0	0	0	0	0	0	0	0	0	0	0	0	0	0	0	0	0	0	0	0	0	0	0	0	0	0	0	0	0	0	0	0	0	0	0	0
chr2_27430025_C_A	2	27430025	gene-trnt1	-	4176	Other	C	A	0.0888888888888889	0.0888888888888889	0.161975308641975	1.19328226281674	0.148857308337144	0	0	0	0	0	0	0	0	0	0	0	0	0	0	0	0	0	0	0	0	0	0	0	0	0	0	0	0	0	0	0	0	0	0	0	0
chr2_27430059_T_A	2	27430059	gene-trnt1	-	4142	Other	T	A	0.0833333333333333	0.1	0.152777777777778	1.18032786885246	0.14110725308642	0	0	0	0	0	0	0	0	0	0	0	0	0	0	0	0	0	0	0	0	0	0	0	0	0	0	0	0	0	0	0	0	0	0	0	0
chr2_27431564_T_C	2	27431564	gene-trnt1	-	2637	Other	T	C	0.233333333333333	0.355555555555556	0.357777777777778	1.55709342560554	0.293775308641975	1	0	0	1	0	1	1	0	1	0	1	0	0	0	1	2	1	0	2	0	1	1	1	1	0	1	1	2	0	1	1	2	1	0	0	1
chr2_27431901_A_G	2	27431901	gene-trnt1	-	2300	Other	A	G	0.0888888888888889	0.0888888888888889	0.161975308641975	1.19328226281674	0.148857308337144	0	0	0	0	0	0	0	0	0	0	0	0	0	0	0	0	0	0	0	0	0	0	0	0	0	0	0	0	0	0	0	0	0	0	0	0
chr2_27432866_G_C	2	27432866	gene-trnt1	-	1335	Other	G	C	0.0888888888888889	0.111111111111111	0.161975308641975	1.19328226281674	0.148857308337144	0	0	0	0	0	0	0	0	0	0	0	0	0	0	0	0	0	0	0	0	0	0	0	0	0	0	0	0	0	0	0	0	0	0	0	0
chr2_27432866_G_C	2	27432866	gene-arl6ip5a	+	-1398	Promoter	G	C	0.0888888888888889	0.111111111111111	0.161975308641975	1.19328226281674	0.148857308337144	0	0	0	0	0	0	0	0	0	0	0	0	0	0	0	0	0	0	0	0	0	0	0	0	0	0	0	0	0	0	0	0	0	0	0	0
chr2_27433049_T_C	2	27433049	gene-trnt1	-	1152	Other	T	C	0.0783132530120482	0.0843373493975904	0.144360574829438	1.16871660022054	0.133940587046895	0	0	0	0	0	0	0	0	0	0	0	0	0	0	0	0	0	0	0	0	0	0	0	0	0	0	0	0	0	0	0	0	0	0	0	0
chr2_27433049_T_C	2	27433049	gene-arl6ip5a	+	-1215	Promoter	T	C	0.0783132530120482	0.0843373493975904	0.144360574829438	1.16871660022054	0.133940587046895	0	0	0	0	0	0	0	0	0	0	0	0	0	0	0	0	0	0	0	0	0	0	0	0	0	0	0	0	0	0	0	0	0	0	0	0
chr2_27433100_A_T	2	27433100	gene-trnt1	-	1101	Other	A	T	0.0674157303370787	0.0674157303370787	0.125741699280394	1.14382671480144	0.117836211811433	0	0	0	0	0	0	0	0	0	0	0	0	0	0	0	0	0	0	0	0	0	0	0	0	0	0	0	0	0	0	0	0	0	0	0	0
chr2_27433100_A_T	2	27433100	gene-arl6ip5a	+	-1164	Promoter	A	T	0.0674157303370787	0.0674157303370787	0.125741699280394	1.14382671480144	0.117836211811433	0	0	0	0	0	0	0	0	0	0	0	0	0	0	0	0	0	0	0	0	0	0	0	0	0	0	0	0	0	0	0	0	0	0	0	0
chr2_27433274_T_A	2	27433274	gene-trnt1	-	927	Other	T	A	0.0842696629213483	0.101123595505618	0.154336573664941	1.1825035455699	0.142426684679624	0	0	0	0	0	0	0	0	0	0	0	0	0	0	0	0	0	0	0	0	0	0	0	0	0	0	0	0	0	0	0	0	0	0	0	0
chr2_27433274_T_A	2	27433274	gene-arl6ip5a	+	-990	Promoter	T	A	0.0842696629213483	0.101123595505618	0.154336573664941	1.1825035455699	0.142426684679624	0	0	0	0	0	0	0	0	0	0	0	0	0	0	0	0	0	0	0	0	0	0	0	0	0	0	0	0	0	0	0	0	0	0	0	0
chr2_27434004_A_G	2	27434004	gene-trnt1	-	197	Other	A	G	0.0611111111111111	0.1	0.114753086419753	1.12962833833066	0.108168950998323	0	0	0	0	0	0	0	0	0	0	0	0	0	0	0	0	0	0	0	0	0	0	0	0	0	0	0	0	0	0	0	0	0	0	0	0
chr2_27434004_A_G	2	27434004	gene-arl6ip5a	+	-260	Promoter	A	G	0.0611111111111111	0.1	0.114753086419753	1.12962833833066	0.108168950998323	0	0	0	0	0	0	0	0	0	0	0	0	0	0	0	0	0	0	0	0	0	0	0	0	0	0	0	0	0	0	0	0	0	0	0	0
chr2_27434399_C_G	2	27434399	gene-trnt1	-	-198	CDS	C	G	0.05	0.1	0.095	1.10497237569061	0.0904875000000001	0	0	0	0	0	0	0	0	0	0	0	0	0	0	0	0	0	0	0	0	0	0	0	0	0	0	0	0	0	0	0	0	0	0	0	0
chr2_27434399_C_G	2	27434399	gene-arl6ip5a	+	135	CDS	C	G	0.05	0.1	0.095	1.10497237569061	0.0904875000000001	0	0	0	0	0	0	0	0	0	0	0	0	0	0	0	0	0	0	0	0	0	0	0	0	0	0	0	0	0	0	0	0	0	0	0	0
chr2_27435012_T_G	2	27435012	gene-trnt1	-	-811	Promoter	T	G	0.0722222222222222	0.1	0.134012345679012	1.15475087319125	0.125032691281817	0	0	0	0	0	0	0	0	0	0	0	0	0	0	0	0	0	0	0	0	0	0	0	0	0	0	0	0	0	0	0	0	0	0	0	0
chr2_27435012_T_G	2	27435012	gene-arl6ip5a	+	748	Other	T	G	0.0722222222222222	0.1	0.134012345679012	1.15475087319125	0.125032691281817	0	0	0	0	0	0	0	0	0	0	0	0	0	0	0	0	0	0	0	0	0	0	0	0	0	0	0	0	0	0	0	0	0	0	0	0
chr2_27435809_C_T	2	27435809	gene-trnt1	-	-1608	Promoter	C	T	0.477777777777778	0.266666666666667	0.499012345679012	1.99605717102021	0.374505685108977	1	1	2	2	2	1	0	2	1	2	1	2	2	2	2	0	2	1	0	2	0	0	1	0	0	0	0	1	0	0	0	0	0	0	0	0
chr2_27435809_C_T	2	27435809	gene-arl6ip5a	+	1545	Other	C	T	0.477777777777778	0.266666666666667	0.499012345679012	1.99605717102021	0.374505685108977	1	1	2	2	2	1	0	2	1	2	1	2	2	2	2	0	2	1	0	2	0	0	1	0	0	0	0	1	0	0	0	0	0	0	0	0
chr2_27436232_C_T	2	27436232	gene-trnt1	-	-2031	Promoter	C	T	0.0535714285714286	0.107142857142857	0.10140306122449	1.11284599006388	0.096261770811641	0	0	0	0	0	0	0	0	0	0	0	0	0	0	0	0	0	0	0	0	0	0	0	0	0	0	0	0	0	0	0	0	0	0	0	0
chr2_27436232_C_T	2	27436232	gene-arl6ip5a	+	1968	Other	C	T	0.0535714285714286	0.107142857142857	0.10140306122449	1.11284599006388	0.096261770811641	0	0	0	0	0	0	0	0	0	0	0	0	0	0	0	0	0	0	0	0	0	0	0	0	0	0	0	0	0	0	0	0	0	0	0	0
chr2_27436239_G_T	2	27436239	gene-trnt1	-	-2038	Promoter	G	T	0.05	0.1	0.095	1.10497237569061	0.0904875000000001	0	0	0	0	0	0	0	0	0	0	0	0	0	0	0	0	0	0	0	0	0	0	0	0	0	0	0	0	0	0	0	0	0	0	0	0
chr2_27436239_G_T	2	27436239	gene-arl6ip5a	+	1975	Other	G	T	0.05	0.1	0.095	1.10497237569061	0.0904875000000001	0	0	0	0	0	0	0	0	0	0	0	0	0	0	0	0	0	0	0	0	0	0	0	0	0	0	0	0	0	0	0	0	0	0	0	0
chr2_27436295_T_C	2	27436295	gene-trnt1	-	-2094	Promoter	T	C	0.311111111111111	0.333333333333333	0.428641975308642	1.75021607605877	0.336775003810395	1	1	2	2	2	1	0	1	1	2	1	2	2	2	2	0	2	1	0	2	0	1	0	0	0	1	0	1	0	0	0	0	1	0	0	1
chr2_27436295_T_C	2	27436295	gene-arl6ip5a	+	2031	Other	T	C	0.311111111111111	0.333333333333333	0.428641975308642	1.75021607605877	0.336775003810395	1	1	2	2	2	1	0	1	1	2	1	2	2	2	2	0	2	1	0	2	0	1	0	0	0	1	0	1	0	0	0	0	1	0	0	1
chr2_27436446_A_T	2	27436446	gene-arl6ip5a	+	2182	Other	A	T	0.116666666666667	0.166666666666667	0.206111111111111	1.25962211336599	0.184870216049383	0	0	0	0	0	0	0	0	0	0	0	0	0	0	0	0	0	0	0	0	0	0	0	0	0	0	0	0	0	0	0	0	0	0	0	0
chr2_27436478_A_T	2	27436478	gene-arl6ip5a	+	2214	Other	A	T	0.0777777777777778	0.155555555555556	0.143456790123457	1.16748342461805	0.133166864807194	0	0	0	0	0	0	0	0	0	0	0	0	0	0	0	0	0	0	0	0	0	0	0	0	0	0	0	0	0	0	0	0	0	0	0	0
chr2_27436482_G_T	2	27436482	gene-arl6ip5a	+	2218	Other	G	T	0.466666666666667	0.311111111111111	0.497777777777778	1.99115044247788	0.373886419753086	1	1	2	2	2	1	2	1	2	2	0	2	2	2	2	1	2	2	1	2	0	1	0	0	0	1	0	1	0	0	0	0	1	0	0	1
chr2_27436573_A_G	2	27436573	gene-arl6ip5a	+	2309	Other	A	G	0.0555555555555556	0.111111111111111	0.104938271604938	1.11724137931034	0.0994322511812224	0	0	0	0	0	0	0	1	0	0	0	0	0	0	0	0	0	0	0	0	0	0	0	0	0	0	0	0	0	0	0	0	0	0	0	0
chr2_27436591_C_G	2	27436591	gene-arl6ip5a	+	2327	Other	C	G	0.0833333333333333	0.122222222222222	0.152777777777778	1.18032786885246	0.14110725308642	0	0	0	0	0	0	0	0	0	0	0	0	0	0	0	0	0	0	0	0	0	0	0	0	0	0	0	0	0	0	0	0	0	0	0	0
chr2_27436606_A_C	2	27436606	gene-arl6ip5a	+	2342	Other	A	C	0.0722222222222222	0.144444444444444	0.134012345679012	1.15475087319125	0.125032691281817	0	0	0	0	0	0	0	0	0	0	0	0	0	0	0	0	0	0	0	0	0	0	0	0	0	0	0	0	0	0	0	0	0	0	0	0
chr2_27436607_G_A	2	27436607	gene-arl6ip5a	+	2343	Other	G	A	0.0777777777777778	0.155555555555556	0.143456790123457	1.16748342461805	0.133166864807194	0	0	0	0	0	0	0	1	0	0	0	0	0	0	0	0	0	0	0	0	0	0	0	0	0	0	0	0	0	0	0	0	0	0	0	0
chr2_27436612_A_T	2	27436612	gene-arl6ip5a	+	2348	Other	A	T	0.122222222222222	0.155555555555556	0.214567901234568	1.27318453316567	0.191548209114464	0	0	0	0	0	0	0	0	0	0	0	0	0	0	0	0	0	0	0	0	0	0	0	0	0	0	0	0	0	0	0	0	0	0	0	0
chr2_27436681_A_C	2	27436681	gene-arl6ip5a	+	2417	Other	A	C	0.133333333333333	0.111111111111111	0.231111111111111	1.30057803468208	0.204404938271605	0	0	0	0	0	0	0	0	0	0	0	0	0	0	0	0	0	0	0	0	0	0	0	0	0	0	0	0	0	0	0	0	0	0	0	0
chr2_27436978_T_C	2	27436978	gene-arl6ip5a	+	2714	Other	T	C	0.0777777777777778	0.0666666666666667	0.143456790123457	1.16748342461805	0.133166864807194	0	0	0	0	0	0	0	0	0	0	0	0	0	0	0	0	0	0	0	0	0	0	0	0	0	0	0	0	0	0	0	0	0	0	0	0
chr2_27437574_C_G	2	27437574	gene-arl6ip5a	+	3310	Other	C	G	0.0722222222222222	0.122222222222222	0.134012345679012	1.15475087319125	0.125032691281817	0	0	0	0	0	0	0	0	0	0	0	0	0	0	0	0	0	0	0	0	0	0	0	0	0	0	0	0	0	0	0	0	0	0	0	0
chr2_27438480_A_C	2	27438480	gene-arl6ip5a	+	4216	Other	A	C	0.0722222222222222	0.122222222222222	0.134012345679012	1.15475087319125	0.125032691281817	0	0	0	0	0	0	0	0	0	0	0	0	0	0	0	0	0	0	0	0	1	0	1	1	0	1	1	1	0	0	0	1	0	0	0	1
chr2_27443954_T_C	2	27443954	gene-frmd4ba	-	45267	Other	T	C	0.127777777777778	0.144444444444444	0.222901234567901	1.28683771546588	0.198058754381954	0	0	0	0	0	0	0	0	0	0	0	0	0	0	0	0	0	0	0	0	0	0	0	0	0	0	0	0	0	0	0	0	0	0	0	0
chr2_27445689_C_A	2	27445689	gene-frmd4ba	-	43532	Other	C	A	0.0555555555555556	0.0888888888888889	0.104938271604938	1.11724137931034	0.0994322511812224	0	0	0	0	0	0	0	0	0	0	0	0	0	0	0	0	0	0	0	0	0	0	0	0	0	0	0	0	0	0	0	0	0	0	0	0
chr2_27447595_A_G	2	27447595	gene-frmd4ba	-	41626	Other	A	G	0.0722222222222222	0.1	0.134012345679012	1.15475087319125	0.125032691281817	0	0	0	0	0	0	0	0	0	0	0	0	0	0	0	0	0	0	0	0	0	0	0	0	0	0	0	0	0	0	0	0	0	0	0	0
chr2_27447715_C_T	2	27447715	gene-frmd4ba	-	41506	Other	C	T	0.0722222222222222	0.0777777777777778	0.134012345679012	1.15475087319125	0.125032691281817	0	0	0	0	0	0	0	0	0	0	0	0	0	0	0	0	0	0	0	0	0	0	0	0	0	0	0	0	0	0	0	0	0	0	0	0
chr2_27448162_T_A	2	27448162	gene-frmd4ba	-	41059	Other	T	A	0.122222222222222	0.133333333333333	0.214567901234568	1.27318453316567	0.191548209114464	0	0	0	0	0	0	0	0	0	0	0	0	0	0	0	0	0	0	0	0	0	0	0	0	0	0	0	0	0	0	0	0	0	0	0	0
chr2_27448788_G_C	2	27448788	gene-frmd4ba	-	40433	Other	G	C	0.0944444444444444	0.0777777777777778	0.171049382716049	1.20634447836771	0.156420437052279	0	0	0	0	0	0	0	0	0	0	0	0	0	0	0	0	0	0	0	0	0	0	0	0	0	0	0	0	0	0	0	0	0	0	0	0
chr2_27449131_A_C	2	27449131	gene-frmd4ba	-	40090	Other	A	C	0.0555555555555556	0.0666666666666667	0.104938271604938	1.11724137931034	0.0994322511812224	0	0	0	0	0	0	0	0	0	0	0	0	0	0	0	0	0	0	0	0	0	0	0	0	0	0	0	0	0	0	0	0	0	0	0	0
chr2_27452272_G_A	2	27452272	gene-frmd4ba	-	36949	Other	G	A	0.0611111111111111	0.0777777777777778	0.114753086419753	1.12962833833066	0.108168950998323	0	0	0	0	0	0	0	0	0	0	0	0	0	0	0	0	0	0	0	0	0	0	0	0	0	0	0	0	0	0	0	0	0	0	0	0
chr2_27452404_C_T	2	27452404	gene-frmd4ba	-	36817	Other	C	T	0.0955056179775281	0.101123595505618	0.172768589824517	1.20885158336513	0.157844097009541	0	0	0	0	0	0	0	0	0	0	0	0	NA	0	0	0	0	0	0	0	0	0	0	0	0	0	0	0	0	0	0	0	0	0	0	0
chr2_27453866_G_C	2	27453866	gene-frmd4ba	-	35355	Other	G	C	0.227777777777778	0.344444444444444	0.35179012345679	1.54271021807447	0.289911977975918	2	1	1	0	1	1	1	0	1	2	1	1	0	2	2	1	2	0	1	1	0	0	0	0	0	0	0	0	0	0	0	0	0	0	0	0
chr2_27456323_A_G	2	27456323	gene-frmd4ba	-	32898	Other	A	G	0.0555555555555556	0.0888888888888889	0.104938271604938	1.11724137931034	0.0994322511812224	0	0	0	0	0	0	0	0	0	0	0	0	0	0	0	0	0	0	0	0	0	0	0	0	0	0	0	0	0	0	0	0	0	0	0	0
chr2_27457474_A_C	2	27457474	gene-frmd4ba	-	31747	Other	A	C	0.0722222222222222	0.1	0.134012345679012	1.15475087319125	0.125032691281817	0	0	0	0	0	0	0	0	0	0	0	0	0	0	0	0	0	0	0	0	0	0	0	0	0	0	0	0	0	0	0	0	0	0	0	0
chr2_27459384_T_A	2	27459384	gene-frmd4ba	-	29837	Other	T	A	0.0561797752808989	0.0674157303370787	0.106047216260573	1.11862731252648	0.100424210222265	0	0	0	0	0	0	0	1	0	0	0	0	0	0	0	0	0	0	0	0	0	0	0	0	0	0	0	0	0	0	0	0	0	0	0	0
chr2_27459388_T_A	2	27459388	gene-frmd4ba	-	29833	Other	T	A	0.050561797752809	0.0561797752808989	0.096010604721626	1.10620766706236	0.0914015866121199	0	0	0	0	0	0	0	0	0	0	0	0	0	0	0	0	0	0	0	0	0	0	0	0	0	0	0	0	0	0	0	0	0	0	0	0
chr2_27460397_A_C	2	27460397	gene-frmd4ba	-	28824	Other	A	C	0.0888888888888889	0.111111111111111	0.161975308641975	1.19328226281674	0.148857308337144	0	0	0	0	0	0	0	0	0	0	0	0	0	0	0	0	0	0	0	0	0	0	0	0	0	0	0	0	0	0	0	0	0	0	0	0
chr2_27461550_C_G	2	27461550	gene-frmd4ba	-	27671	Other	C	G	0.0722222222222222	0.0555555555555556	0.134012345679012	1.15475087319125	0.125032691281817	0	0	0	0	0	0	0	0	0	0	0	0	0	0	0	0	0	0	0	0	0	0	0	0	0	0	0	0	0	0	0	0	0	0	0	0
chr2_27463254_G_A	2	27463254	gene-frmd4ba	-	25967	Other	G	A	0.0777777777777778	0.111111111111111	0.143456790123457	1.16748342461805	0.133166864807194	0	0	0	0	0	0	0	0	0	0	0	0	0	0	0	0	0	0	0	0	0	0	0	0	0	0	0	0	0	0	0	0	0	0	0	0
chr2_27463700_T_C	2	27463700	gene-frmd4ba	-	25521	Other	T	C	0.0611111111111111	0.1	0.114753086419753	1.12962833833066	0.108168950998323	0	0	0	0	0	0	0	0	0	0	0	0	0	0	0	0	0	0	0	0	0	0	0	0	0	0	0	0	0	0	0	0	0	0	0	0
chr2_27463898_A_G	2	27463898	gene-frmd4ba	-	25323	Other	A	G	0.0555555555555556	0.0666666666666667	0.104938271604938	1.11724137931034	0.0994322511812224	0	0	0	0	0	0	0	0	0	0	0	0	0	0	0	0	0	0	0	0	0	0	0	0	0	0	0	0	0	0	0	0	0	0	0	0
chr2_27463929_A_G	2	27463929	gene-frmd4ba	-	25292	Other	A	G	0.0555555555555556	0.0888888888888889	0.104938271604938	1.11724137931034	0.0994322511812224	0	0	0	0	0	0	0	0	0	0	0	0	0	0	0	0	0	0	0	0	0	0	0	0	0	0	0	0	0	0	0	0	0	0	0	0
chr2_27464160_A_T	2	27464160	gene-frmd4ba	-	25061	Other	A	T	0.1	0.155555555555556	0.18	1.21951219512195	0.1638	0	0	1	0	0	0	1	0	2	0	0	1	0	0	0	1	0	1	1	0	0	0	0	0	0	0	0	0	0	0	0	0	0	0	0	0
chr2_27465098_T_C	2	27465098	gene-frmd4ba	-	24123	Other	T	C	0.0555555555555556	0.111111111111111	0.104938271604938	1.11724137931034	0.0994322511812224	0	0	0	0	0	0	0	0	0	0	0	0	0	0	0	0	0	0	0	0	0	0	0	0	0	0	0	0	0	0	0	0	0	0	0	0
chr2_27466487_A_G	2	27466487	gene-frmd4ba	-	22734	Other	A	G	0.0833333333333333	0.122222222222222	0.152777777777778	1.18032786885246	0.14110725308642	0	0	0	0	0	0	0	0	0	0	0	0	0	0	0	0	0	0	0	0	0	0	0	0	0	0	0	0	0	0	0	0	0	0	0	0
chr2_27469060_G_T	2	27469060	gene-frmd4ba	-	20161	Other	G	T	0.138888888888889	0.1	0.239197530864198	1.31440162271805	0.210589801478433	0	0	0	0	0	0	0	0	0	0	0	0	0	0	0	0	0	0	0	0	0	0	0	0	0	0	0	0	0	0	0	0	0	0	0	0
chr2_27469069_T_C	2	27469069	gene-frmd4ba	-	20152	Other	T	C	0.138888888888889	0.1	0.239197530864198	1.31440162271805	0.210589801478433	0	0	0	0	0	0	0	0	0	0	0	0	0	0	0	0	0	0	0	0	0	0	0	0	0	0	0	0	0	0	0	0	0	0	0	0
chr2_27469295_C_T	2	27469295	gene-frmd4ba	-	19926	Other	C	T	0.138888888888889	0.122222222222222	0.239197530864198	1.31440162271805	0.210589801478433	0	0	0	0	0	0	0	0	0	0	0	0	0	0	0	0	0	0	0	0	0	0	0	0	0	0	0	0	0	0	0	0	0	0	0	0
chr2_27470918_C_A	2	27470918	gene-frmd4ba	-	18303	Other	C	A	0.0611111111111111	0.1	0.114753086419753	1.12962833833066	0.108168950998323	0	0	0	0	0	0	0	0	0	0	0	0	0	0	0	0	0	0	0	0	0	0	0	0	0	0	0	0	0	0	0	0	0	0	0	0
chr2_27471421_A_C	2	27471421	gene-frmd4ba	-	17800	Other	A	C	0.0611111111111111	0.0777777777777778	0.114753086419753	1.12962833833066	0.108168950998323	0	0	0	0	0	0	0	0	0	0	0	0	0	0	0	0	0	0	0	0	0	0	0	0	0	0	0	0	0	0	0	0	0	0	0	0
chr2_27472058_T_C	2	27472058	gene-frmd4ba	-	17163	Other	T	C	0.172222222222222	0.255555555555556	0.285123456790123	1.39884293238926	0.244475763984149	1	1	1	1	1	2	0	1	0	2	2	1	0	2	1	1	1	0	1	1	0	0	0	0	0	0	0	0	0	0	0	0	0	0	0	0
chr2_27473130_G_T	2	27473130	gene-frmd4ba	-	16091	Other	G	T	0.1	0.0888888888888889	0.18	1.21951219512195	0.1638	0	0	0	0	0	0	0	0	0	0	0	0	0	0	0	0	0	0	0	0	0	0	0	0	0	0	0	0	0	0	0	0	0	0	0	0
chr2_27473551_A_T	2	27473551	gene-frmd4ba	-	15670	Other	A	T	0.0555555555555556	0.0666666666666667	0.104938271604938	1.11724137931034	0.0994322511812224	0	0	0	0	0	0	0	0	0	0	0	0	0	0	0	0	0	0	0	0	0	0	0	0	0	0	0	0	0	0	0	0	0	0	0	0
chr2_27473579_A_G	2	27473579	gene-frmd4ba	-	15642	Other	A	G	0.0611111111111111	0.0777777777777778	0.114753086419753	1.12962833833066	0.108168950998323	0	0	0	0	0	0	0	0	0	0	0	0	0	0	0	0	0	0	0	0	0	0	0	0	0	0	0	1	0	0	0	0	0	0	0	0
chr2_27473603_A_T	2	27473603	gene-frmd4ba	-	15618	Other	A	T	0.0888888888888889	0.133333333333333	0.161975308641975	1.19328226281674	0.148857308337144	0	0	0	0	0	0	0	0	0	0	0	0	0	0	0	0	0	0	0	0	0	0	0	0	0	0	0	0	0	0	0	0	0	0	0	0
chr2_27473685_G_A	2	27473685	gene-frmd4ba	-	15536	Other	G	A	0.122222222222222	0.155555555555556	0.214567901234568	1.27318453316567	0.191548209114464	0	0	0	0	0	0	0	1	0	0	0	0	0	0	0	0	0	0	0	0	0	0	0	0	0	0	0	1	0	0	0	0	0	0	0	0
chr2_27474020_A_G	2	27474020	gene-frmd4ba	-	15201	Other	A	G	0.133333333333333	0.2	0.231111111111111	1.30057803468208	0.204404938271605	1	1	1	0	2	1	0	0	0	2	1	1	0	2	0	0	1	0	0	1	0	0	0	0	0	0	0	0	0	0	0	0	0	0	0	0
chr2_27475123_C_T	2	27475123	gene-frmd4ba	-	14098	Other	C	T	0.105555555555556	0.1	0.188827160493827	1.23278289323491	0.170999312223746	0	0	0	0	0	0	0	0	0	0	0	0	0	0	0	0	0	0	0	0	2	1	1	1	2	2	1	1	1	0	0	2	0	1	2	0
chr2_27475167_T_G	2	27475167	gene-frmd4ba	-	14054	Other	T	G	0.0888888888888889	0.133333333333333	0.161975308641975	1.19328226281674	0.148857308337144	0	0	0	0	0	0	0	0	0	0	0	0	0	0	0	0	0	0	0	0	0	0	0	0	0	0	0	0	0	0	0	0	0	0	0	0
chr2_27475384_T_A	2	27475384	gene-frmd4ba	-	13837	Other	T	A	0.0833333333333333	0.1	0.152777777777778	1.18032786885246	0.14110725308642	0	0	0	0	0	0	0	0	0	0	0	0	0	0	0	0	0	0	0	0	0	0	0	0	0	0	0	0	0	0	0	0	0	0	0	0
chr2_27475895_A_G	2	27475895	gene-frmd4ba	-	13326	Other	A	G	0.0611111111111111	0.0777777777777778	0.114753086419753	1.12962833833066	0.108168950998323	0	0	0	0	0	0	0	0	0	0	0	0	0	0	0	0	0	0	0	0	0	0	0	0	0	0	0	0	0	0	0	0	0	0	0	0
chr2_27477260_T_C	2	27477260	gene-frmd4ba	-	11961	Other	T	C	0.405555555555556	0.255555555555556	0.482160493827161	1.93110025032781	0.365921122923335	1	0	0	2	0	1	1	2	0	0	1	0	0	0	1	1	1	1	1	0	0	0	0	0	0	0	0	0	0	0	0	0	0	0	0	0
chr2_27478441_A_G	2	27478441	gene-frmd4ba	-	10780	Other	A	G	0.05	0.0555555555555556	0.095	1.10497237569061	0.0904875000000001	0	0	0	0	0	0	0	0	0	0	0	0	0	0	0	0	0	0	0	0	0	0	0	0	0	0	0	0	0	0	0	0	0	0	0	0
chr2_27479334_A_G	2	27479334	gene-frmd4ba	-	9887	Other	A	G	0.0777777777777778	0.0888888888888889	0.143456790123457	1.16748342461805	0.133166864807194	0	0	0	0	0	0	0	0	0	0	0	0	0	0	0	0	0	0	0	0	0	0	0	0	0	0	0	0	0	0	0	0	0	0	0	0
chr2_27479937_A_G	2	27479937	gene-frmd4ba	-	9284	Other	A	G	0.0777777777777778	0.133333333333333	0.143456790123457	1.16748342461805	0.133166864807194	0	0	0	0	0	0	0	0	0	0	0	0	0	0	0	0	0	0	0	0	0	0	0	0	0	0	0	0	0	0	0	0	0	0	0	0
chr2_27479981_A_G	2	27479981	gene-frmd4ba	-	9240	Other	A	G	0.0611111111111111	0.0777777777777778	0.114753086419753	1.12962833833066	0.108168950998323	0	0	0	0	0	0	0	0	0	0	0	0	0	0	0	0	0	0	0	0	0	0	0	0	0	0	0	0	0	0	0	0	0	0	0	0
chr2_27480074_A_G	2	27480074	gene-frmd4ba	-	9147	Other	A	G	0.303370786516854	0.292134831460674	0.422673904809999	1.73212333260442	0.333347289906333	1	2	1	0	1	1	0	0	1	2	NA	2	0	2	1	0	1	1	0	2	0	0	0	0	0	0	0	0	0	0	0	0	0	0	1	0
chr2_27480641_T_G	2	27480641	gene-frmd4ba	-	8580	Other	T	G	0.0611111111111111	0.122222222222222	0.114753086419753	1.12962833833066	0.108168950998323	0	0	0	0	0	0	0	0	0	0	0	0	0	0	0	0	0	0	0	0	0	0	0	0	0	0	0	0	0	0	0	0	0	0	0	0
chr2_27481390_A_T	2	27481390	gene-frmd4ba	-	7831	Other	A	T	0.0555555555555556	0.111111111111111	0.104938271604938	1.11724137931034	0.0994322511812224	0	0	0	0	0	0	0	0	0	0	0	0	0	0	0	0	0	0	0	0	0	0	0	0	0	0	0	0	0	0	0	0	0	0	0	0
chr2_27482435_T_A	2	27482435	gene-frmd4ba	-	6786	Other	T	A	0.106741573033708	0.0786516853932584	0.190695619239995	1.23562904609625	0.172513209641333	0	0	0	0	0	0	0	0	0	0	0	0	0	0	0	0	0	0	NA	0	0	0	0	0	0	0	0	0	0	0	0	0	0	0	0	0
chr2_27482436_T_A	2	27482436	gene-frmd4ba	-	6785	Other	T	A	0.0898876404494382	0.112359550561798	0.163615705087741	1.19562264150943	0.150230655612062	0	0	0	0	0	0	0	0	0	0	0	0	0	0	0	0	0	0	NA	0	0	0	0	0	0	0	0	0	0	0	0	0	0	0	0	0
chr2_27482979_A_C	2	27482979	gene-frmd4ba	-	6242	Other	A	C	0.0777777777777778	0.0888888888888889	0.143456790123457	1.16748342461805	0.133166864807194	0	0	0	0	0	0	0	0	0	0	0	0	0	0	0	0	0	0	0	0	0	0	0	0	0	0	0	0	0	0	0	0	0	0	0	0
chr2_27483954_T_C	2	27483954	gene-frmd4ba	-	5267	Other	T	C	0.144444444444444	0.111111111111111	0.24716049382716	1.32830436208593	0.216616338972718	0	0	0	0	0	0	0	0	0	0	0	0	0	0	0	0	0	0	0	0	0	0	0	0	0	0	0	0	0	0	0	0	0	0	0	0
chr2_27484208_T_A	2	27484208	gene-frmd4ba	-	5013	Other	T	A	0.0833333333333333	0.0777777777777778	0.152777777777778	1.18032786885246	0.14110725308642	0	0	0	0	0	0	0	0	0	0	0	0	0	0	0	0	0	0	0	0	0	0	0	0	0	0	0	0	0	0	0	0	0	0	0	0
chr2_27484653_A_G	2	27484653	gene-frmd4ba	-	4568	Other	A	G	0.0888888888888889	0.111111111111111	0.161975308641975	1.19328226281674	0.148857308337144	0	0	0	0	0	0	0	0	0	0	0	0	0	0	0	0	0	0	0	0	0	0	0	0	0	0	0	0	0	0	0	0	0	0	0	0
chr2_27484817_T_C	2	27484817	gene-frmd4ba	-	4404	Other	T	C	0.0611111111111111	0.0333333333333333	0.114753086419753	1.12962833833066	0.108168950998323	0	0	0	0	0	0	0	0	0	0	0	0	0	0	0	0	0	0	0	0	0	0	0	0	0	0	0	0	0	0	0	0	0	0	0	0
chr2_27484924_G_A	2	27484924	gene-frmd4ba	-	4297	Other	G	A	0.105555555555556	0.1	0.188827160493827	1.23278289323491	0.170999312223746	0	0	0	0	0	0	0	1	0	0	0	0	0	0	0	0	0	0	0	0	0	0	0	0	0	0	0	0	0	0	0	0	0	0	0	0
chr2_27484927_G_A	2	27484927	gene-frmd4ba	-	4294	Other	G	A	0.105555555555556	0.1	0.188827160493827	1.23278289323491	0.170999312223746	0	0	0	0	0	0	0	1	0	0	0	0	0	0	0	0	0	0	0	0	0	0	0	0	0	0	0	0	0	0	0	0	0	0	0	0
chr2_27486766_G_A	2	27486766	gene-frmd4ba	-	2455	Other	G	A	0.05	0.0555555555555556	0.095	1.10497237569061	0.0904875000000001	0	0	0	0	0	0	0	1	0	0	0	0	0	0	0	0	0	0	0	0	0	0	0	0	0	0	0	0	0	0	0	0	0	0	0	0
chr2_27486821_T_C	2	27486821	gene-frmd4ba	-	2400	Other	T	C	0.0555555555555556	0.0888888888888889	0.104938271604938	1.11724137931034	0.0994322511812224	0	0	0	0	0	0	0	0	0	0	0	0	0	0	0	0	0	0	0	0	2	0	0	1	1	0	1	1	0	1	1	0	0	0	1	0
chr2_27487067_C_T	2	27487067	gene-frmd4ba	-	2154	Other	C	T	0.116666666666667	0.144444444444444	0.206111111111111	1.25962211336599	0.184870216049383	0	0	0	0	0	0	0	0	0	0	0	0	0	0	0	0	0	0	0	0	0	2	2	1	1	1	1	1	1	0	1	1	1	2	1	1
chr2_27487607_A_G	2	27487607	gene-frmd4ba	-	1614	Other	A	G	0.127777777777778	0.1	0.222901234567901	1.28683771546588	0.198058754381954	0	0	0	0	0	0	0	0	0	0	0	0	0	0	0	0	0	0	0	0	0	0	0	0	0	0	0	0	0	0	0	0	0	0	0	0
chr2_27488412_G_A	2	27488412	gene-frmd4ba	-	809	Other	G	A	0.116666666666667	0.122222222222222	0.206111111111111	1.25962211336599	0.184870216049383	0	0	0	0	0	0	0	0	0	0	0	0	0	0	0	0	0	0	0	0	0	0	0	0	0	0	0	0	0	0	0	0	0	0	0	0
chr2_27488568_T_G	2	27488568	gene-frmd4ba	-	653	Other	T	G	0.0833333333333333	0.0777777777777778	0.152777777777778	1.18032786885246	0.14110725308642	0	0	0	0	0	0	0	0	0	0	0	0	0	0	0	0	0	0	0	0	0	0	0	0	0	0	0	0	0	0	0	0	0	0	0	0
chr2_27488688_T_C	2	27488688	gene-frmd4ba	-	533	Other	T	C	0.0611111111111111	0.1	0.114753086419753	1.12962833833066	0.108168950998323	0	0	0	0	0	0	0	1	0	0	0	0	0	0	0	0	0	0	0	0	0	0	0	0	0	0	0	0	0	0	0	0	0	0	0	0
chr2_27489457_A_T	2	27489457	gene-frmd4ba	-	-236	Promoter	A	T	0.101123595505618	0.112359550561798	0.181795227875268	1.22218793396081	0.165270475436158	0	0	0	0	0	0	0	0	0	0	0	0	NA	0	0	0	0	0	0	0	0	0	0	0	0	0	0	0	0	0	0	0	0	0	0	0
chr2_27490539_C_T	2	27490539	gene-frmd4ba	-	-1318	Promoter	C	T	0.0888888888888889	0.111111111111111	0.161975308641975	1.19328226281674	0.148857308337144	0	0	0	0	0	0	0	0	0	0	0	0	0	0	0	0	0	0	0	0	0	0	0	0	0	0	0	0	0	0	0	0	0	0	0	0
chr2_27490546_G_T	2	27490546	gene-frmd4ba	-	-1325	Promoter	G	T	0.0941176470588235	0.117647058823529	0.170519031141869	1.20557316869681	0.155980661151088	0	0	0	0	0	0	0	0	0	0	0	0	0	0	0	0	0	0	0	0	0	0	0	0	0	NA	0	0	0	0	0	NA	0	NA	0	0
chr2_27490851_C_G	2	27490851	gene-frmd4ba	-	-1630	Promoter	C	G	0.0681818181818182	0.0909090909090909	0.127066115702479	1.14556213017752	0.118993216822622	0	0	0	NA	0	0	0	0	0	0	NA	0	0	0	0	0	0	0	0	0	0	0	0	0	0	0	0	0	0	0	0	0	0	0	0	0
chr3_2685788_A_C	3	2685788	gene-vps54	+	-2069	Promoter	A	C	0.111111111111111	0.133333333333333	0.197530864197531	1.24615384615385	0.178021643042219	0	0	0	0	0	0	0	0	0	0	0	0	0	0	0	0	0	0	0	0	0	0	0	0	0	0	0	0	0	0	0	0	0	0	0	0
chr3_2685794_G_A	3	2685794	gene-vps54	+	-2063	Promoter	G	A	0.238888888888889	0.166666666666667	0.363641975308642	1.57144242894558	0.297524232205456	0	0	0	0	0	0	0	0	0	0	0	0	0	0	0	0	0	0	0	0	0	0	1	0	1	2	0	1	0	0	2	1	0	0	0	0
chr3_2685890_T_C	3	2685890	gene-vps54	+	-1967	Promoter	T	C	0.1	0.0666666666666667	0.18	1.21951219512195	0.1638	0	0	0	0	0	0	0	0	0	0	0	0	0	0	0	0	0	0	0	0	0	0	0	0	0	0	0	0	0	0	0	0	0	0	0	0
chr3_2686104_G_T	3	2686104	gene-vps54	+	-1753	Promoter	G	T	0.188888888888889	0.2	0.30641975308642	1.44179423282307	0.259473220545648	0	0	0	0	0	0	0	0	0	0	0	0	0	0	0	0	0	0	0	0	0	0	1	0	1	2	0	1	0	0	2	1	0	0	0	0
chr3_2686158_C_G	3	2686158	gene-vps54	+	-1699	Promoter	C	G	0.222222222222222	0.155555555555556	0.345679012345679	1.52830188679245	0.285932022557537	0	0	0	0	0	0	0	0	0	0	0	0	0	0	0	0	0	0	0	0	0	0	1	0	1	2	0	1	0	0	2	1	0	0	0	0
chr3_2686460_T_C	3	2686460	gene-vps54	+	-1397	Promoter	T	C	0.127777777777778	0.1	0.222901234567901	1.28683771546588	0.198058754381954	0	0	0	0	0	0	0	0	0	0	0	0	0	0	0	0	0	0	0	0	0	0	0	0	0	0	0	0	0	0	0	0	0	0	0	0
chr3_2686571_A_C	3	2686571	gene-vps54	+	-1286	Promoter	A	C	0.0666666666666667	0.0666666666666667	0.124444444444444	1.14213197969543	0.116701234567901	0	0	0	0	0	0	0	0	0	0	0	0	0	0	0	0	0	0	1	0	0	0	0	0	0	0	0	0	0	0	0	0	0	0	0	0
chr3_2686610_G_A	3	2686610	gene-vps54	+	-1247	Promoter	G	A	0.0611111111111111	0.0777777777777778	0.114753086419753	1.12962833833066	0.108168950998323	0	0	0	0	0	0	0	0	0	0	0	0	0	0	0	0	0	0	1	0	0	0	0	0	0	0	0	0	0	0	0	0	0	0	0	0
chr3_2686998_T_G	3	2686998	gene-vps54	+	-859	Promoter	T	G	0.0833333333333333	0.122222222222222	0.152777777777778	1.18032786885246	0.14110725308642	0	0	0	0	0	0	0	0	0	0	0	0	0	0	0	0	0	0	0	0	0	0	0	0	0	0	0	0	0	0	0	0	0	0	0	0
chr3_2687016_T_C	3	2687016	gene-vps54	+	-841	Promoter	T	C	0.0611111111111111	0.1	0.114753086419753	1.12962833833066	0.108168950998323	0	0	0	0	0	0	0	0	0	1	0	0	0	0	0	0	0	0	1	0	0	0	0	0	0	0	0	0	0	0	0	0	0	0	0	0
chr3_2687380_T_C	3	2687380	gene-vps54	+	-477	Promoter	T	C	0.0888888888888889	0.111111111111111	0.161975308641975	1.19328226281674	0.148857308337144	0	0	0	0	0	0	0	0	0	0	0	0	0	0	0	0	0	0	0	0	0	0	0	0	0	0	0	0	0	0	0	0	0	0	0	0
chr3_2687387_C_A	3	2687387	gene-vps54	+	-470	Promoter	C	A	0.05	0.1	0.095	1.10497237569061	0.0904875000000001	0	0	0	0	0	0	0	0	0	0	0	0	0	0	0	0	0	0	0	0	0	0	0	0	0	0	0	0	0	0	0	0	0	0	0	0
chr3_2687470_A_C	3	2687470	gene-vps54	+	-387	Promoter	A	C	0.122222222222222	0.0888888888888889	0.214567901234568	1.27318453316567	0.191548209114464	0	0	0	0	0	0	0	0	0	0	0	0	0	0	0	0	0	0	0	0	0	0	0	0	0	0	0	0	0	0	0	0	0	0	0	0
chr3_2687983_A_G	3	2687983	gene-vps54	+	126	Other	A	G	0.0611111111111111	0.1	0.114753086419753	1.12962833833066	0.108168950998323	0	0	0	0	0	0	0	0	0	0	0	0	0	0	0	0	0	0	0	0	0	0	0	0	0	0	0	0	0	0	0	0	0	0	0	0
chr3_2688450_A_G	3	2688450	gene-vps54	+	593	Other	A	G	0.138888888888889	0.1	0.239197530864198	1.31440162271805	0.210589801478433	0	0	0	0	0	0	0	0	0	0	0	0	0	0	0	0	0	0	0	0	0	0	0	0	0	0	0	0	0	0	0	0	0	0	0	0
chr3_2688463_T_C	3	2688463	gene-vps54	+	606	Other	T	C	0.138888888888889	0.1	0.239197530864198	1.31440162271805	0.210589801478433	0	0	0	0	0	0	0	0	0	0	0	0	0	0	0	0	0	0	0	0	0	0	0	0	0	0	0	0	0	0	0	0	0	0	0	0
chr3_2688465_G_A	3	2688465	gene-vps54	+	608	Other	G	A	0.0722222222222222	0.122222222222222	0.134012345679012	1.15475087319125	0.125032691281817	0	0	0	0	0	0	0	0	0	0	0	0	0	0	0	0	0	0	0	0	0	0	0	0	0	0	0	0	0	0	0	0	0	0	0	0
chr3_2688475_A_T	3	2688475	gene-vps54	+	618	Other	A	T	0.138888888888889	0.1	0.239197530864198	1.31440162271805	0.210589801478433	0	0	0	0	0	0	0	0	0	0	0	0	0	0	0	0	0	0	0	0	0	0	0	0	0	0	0	0	0	0	0	0	0	0	0	0
chr3_2688481_A_G	3	2688481	gene-vps54	+	624	Other	A	G	0.138888888888889	0.1	0.239197530864198	1.31440162271805	0.210589801478433	0	0	0	0	0	0	0	0	0	0	0	0	0	0	0	0	0	0	0	0	0	0	0	0	0	0	0	0	0	0	0	0	0	0	0	0
chr3_2688488_T_G	3	2688488	gene-vps54	+	631	Other	T	G	0.138888888888889	0.1	0.239197530864198	1.31440162271805	0.210589801478433	0	0	0	0	0	0	0	0	0	0	0	0	0	0	0	0	0	0	0	0	0	0	0	0	0	0	0	0	0	0	0	0	0	0	0	0
chr3_2688501_G_A	3	2688501	gene-vps54	+	644	Other	G	A	0.138888888888889	0.1	0.239197530864198	1.31440162271805	0.210589801478433	0	0	0	0	0	0	0	0	0	0	0	0	0	0	0	0	0	0	0	0	0	0	0	0	0	0	0	0	0	0	0	0	0	0	0	0
chr3_2688503_A_G	3	2688503	gene-vps54	+	646	Other	A	G	0.138888888888889	0.1	0.239197530864198	1.31440162271805	0.210589801478433	0	0	0	0	0	0	0	0	0	0	0	0	0	0	0	0	0	0	0	0	0	0	0	0	0	0	0	0	0	0	0	0	0	0	0	0
chr3_2688530_A_C	3	2688530	gene-vps54	+	673	Other	A	C	0.1	0.133333333333333	0.18	1.21951219512195	0.1638	0	0	0	0	0	0	0	0	0	0	0	0	0	0	0	0	0	0	0	0	0	0	0	0	0	0	0	0	0	0	0	0	0	0	0	0
chr3_2688735_A_G	3	2688735	gene-vps54	+	878	Other	A	G	0.127777777777778	0.1	0.222901234567901	1.28683771546588	0.198058754381954	0	0	0	0	0	0	0	0	0	0	0	0	0	0	0	0	0	0	0	0	0	0	0	0	0	0	0	0	0	0	0	0	0	0	0	0
chr3_2689081_A_G	3	2689081	gene-vps54	+	1224	Other	A	G	0.0777777777777778	0.0666666666666667	0.143456790123457	1.16748342461805	0.133166864807194	0	0	0	0	0	0	0	0	0	0	0	0	0	0	0	0	0	0	0	0	0	0	0	0	0	0	0	0	0	0	0	0	0	0	0	0
chr3_2689105_G_A	3	2689105	gene-vps54	+	1248	Other	G	A	0.0722222222222222	0.0777777777777778	0.134012345679012	1.15475087319125	0.125032691281817	0	0	0	0	0	0	0	0	0	0	0	0	0	0	0	0	0	0	0	0	0	0	0	0	0	0	0	0	0	0	0	0	0	0	0	0
chr3_2689325_C_T	3	2689325	gene-vps54	+	1468	Other	C	T	0.0611111111111111	0.0777777777777778	0.114753086419753	1.12962833833066	0.108168950998323	0	0	0	0	0	0	0	0	0	0	0	0	0	0	0	0	0	0	0	0	0	0	0	0	0	0	0	0	0	0	0	0	0	0	0	0
chr3_2689373_T_A	3	2689373	gene-vps54	+	1516	Other	T	A	0.05	0.0555555555555556	0.095	1.10497237569061	0.0904875000000001	0	0	0	0	0	0	0	0	0	0	0	0	0	0	0	0	0	0	0	0	0	0	0	0	0	0	0	0	0	0	0	0	0	0	0	0
chr3_2689532_A_G	3	2689532	gene-vps54	+	1675	Other	A	G	0.0965909090909091	0.0795454545454545	0.174522210743802	1.2114196323817	0.15929320972235	0	0	0	0	0	2	0	0	1	0	0	0	0	0	0	0	0	0	0	0	1	2	2	0	1	0	2	0	2	0	NA	0	1	0	NA	1
chr3_2689706_A_G	3	2689706	gene-vps54	+	1849	Other	A	G	0.0722222222222222	0.122222222222222	0.134012345679012	1.15475087319125	0.125032691281817	0	0	0	0	0	0	0	0	0	0	0	0	0	0	0	0	0	0	0	0	0	0	0	0	0	0	0	0	0	0	0	0	0	0	0	0
chr3_2690360_T_C	3	2690360	gene-vps54	+	2503	Other	T	C	0.15	0.122222222222222	0.255	1.34228187919463	0.2224875	0	0	0	0	0	0	0	0	0	0	0	0	0	0	0	0	0	0	0	0	0	0	0	0	0	0	0	0	0	0	0	0	0	0	0	0
chr3_2690599_C_T	3	2690599	gene-vps54	+	2742	Other	C	T	0.133333333333333	0.111111111111111	0.231111111111111	1.30057803468208	0.204404938271605	0	0	0	0	0	0	0	0	0	0	0	0	0	0	0	0	0	0	0	0	0	0	0	0	0	0	0	0	0	0	0	0	0	0	0	0
chr3_2690781_G_A	3	2690781	gene-vps54	+	2924	Other	G	A	0.0777777777777778	0.111111111111111	0.143456790123457	1.16748342461805	0.133166864807194	0	0	0	0	0	0	0	0	0	0	0	0	0	0	0	0	0	0	0	0	0	0	0	0	0	0	0	0	0	0	0	0	0	0	0	0
chr3_2690783_T_C	3	2690783	gene-vps54	+	2926	Other	T	C	0.0722222222222222	0.122222222222222	0.134012345679012	1.15475087319125	0.125032691281817	0	0	0	0	0	0	0	0	0	0	0	0	0	0	0	0	0	0	0	0	0	0	0	0	0	0	0	0	0	0	0	0	0	0	0	0
chr3_2690855_G_A	3	2690855	gene-vps54	+	2998	Other	G	A	0.0611111111111111	0.1	0.114753086419753	1.12962833833066	0.108168950998323	0	0	0	0	0	0	0	0	0	0	0	0	0	0	0	0	0	0	0	0	0	0	0	0	0	0	0	0	0	0	0	0	0	0	0	0
chr3_2690893_T_C	3	2690893	gene-vps54	+	3036	Other	T	C	0.322222222222222	0.355555555555556	0.43679012345679	1.77553704515563	0.341397317482091	1	1	1	1	1	0	2	2	1	1	1	1	2	2	0	2	2	2	2	2	0	0	0	0	0	0	0	0	0	0	0	0	0	0	0	0
chr3_2691184_A_G	3	2691184	gene-vps54	+	3327	Other	A	G	0.355555555555556	0.444444444444444	0.458271604938272	1.84594348222425	0.353265172991922	1	1	1	1	1	0	2	2	1	1	1	1	2	2	0	2	2	2	2	2	0	0	0	0	0	0	0	0	0	0	0	0	0	0	0	0
chr3_2691198_T_G	3	2691198	gene-vps54	+	3341	Other	T	G	0.488888888888889	0.355555555555556	0.499753086419753	1.99901283316881	0.374876512726719	1	1	1	1	1	2	0	0	1	1	1	1	0	0	2	0	0	0	0	0	2	2	2	2	2	2	2	2	2	2	2	2	2	2	2	2
chr3_2691214_G_T	3	2691214	gene-vps54	+	3357	Other	G	T	0.494444444444445	0.366666666666667	0.499938271604938	1.99975311689915	0.374969133897272	1	1	1	1	1	2	0	0	1	1	1	1	0	0	2	0	0	0	0	0	2	2	2	2	2	2	2	2	2	2	2	2	2	2	2	2
chr3_2691356_G_A	3	2691356	gene-vps54	+	3499	Other	G	A	0.172222222222222	0.233333333333333	0.285123456790123	1.39884293238926	0.244475763984149	1	0	0	0	0	1	0	0	1	0	0	0	0	0	0	0	0	0	0	0	1	0	0	0	1	0	0	0	0	0	0	0	0	1	1	0
chr3_2691375_T_C	3	2691375	gene-vps54	+	3518	Other	T	C	0.172222222222222	0.166666666666667	0.285123456790123	1.39884293238926	0.244475763984149	0	0	0	0	1	0	0	0	0	1	0	0	0	0	0	0	0	0	0	0	0	1	0	2	0	2	0	2	0	2	2	2	1	0	0	1
chr3_2691516_A_T	3	2691516	gene-vps54	+	3659	Other	A	T	0.5	0.355555555555556	0.5	2	0.375	1	1	0	0	2	1	1	1	2	1	1	0	0	1	0	0	1	1	0	2	2	2	2	2	2	2	2	2	2	2	2	2	2	2	2	2
chr3_2691571_A_C	3	2691571	gene-vps54	+	3714	Other	A	C	0.288888888888889	0.244444444444444	0.410864197530864	1.69740150880134	0.326459503124524	1	0	1	1	0	0	1	0	0	1	0	1	2	1	0	2	1	1	2	0	0	0	0	0	0	0	0	0	0	0	0	0	0	0	0	0
chr3_2691714_A_G	3	2691714	gene-vps54	+	3857	Other	A	G	0.45	0.344444444444444	0.495	1.98019801980198	0.3724875	1	1	0	0	2	1	1	0	2	1	1	0	0	1	0	0	1	1	0	0	2	2	2	2	2	2	2	2	2	2	2	2	2	2	2	2
chr3_2691779_A_T	3	2691779	gene-vps54	+	3922	Other	A	T	0.0555555555555556	0.111111111111111	0.104938271604938	1.11724137931034	0.0994322511812224	0	0	0	0	0	0	0	0	0	0	0	0	0	0	0	0	0	0	0	0	0	0	0	0	0	0	0	0	0	0	0	0	0	0	0	0
chr3_2691836_T_C	3	2691836	gene-vps54	+	3979	Other	T	C	0.105555555555556	0.122222222222222	0.188827160493827	1.23278289323491	0.170999312223746	0	0	0	0	0	0	0	0	0	0	0	0	0	0	0	0	0	0	0	0	0	0	0	0	0	0	0	0	0	0	0	0	0	0	0	0
chr3_2691915_T_G	3	2691915	gene-vps54	+	4058	Other	T	G	0.05	0.0777777777777778	0.095	1.10497237569061	0.0904875000000001	0	0	0	0	0	0	0	0	0	0	0	0	0	0	0	0	0	0	0	0	0	0	0	0	0	0	0	0	0	0	0	0	0	0	0	0
chr3_2691988_G_A	3	2691988	gene-vps54	+	4131	Other	G	A	0.0888888888888889	0.177777777777778	0.161975308641975	1.19328226281674	0.148857308337144	0	1	1	0	0	0	0	0	0	0	0	1	0	0	0	0	0	0	0	0	0	0	0	0	0	0	0	0	0	0	0	0	0	0	0	0
chr3_2692005_A_C	3	2692005	gene-vps54	+	4148	Other	A	C	0.0833333333333333	0.166666666666667	0.152777777777778	1.18032786885246	0.14110725308642	0	1	0	0	1	0	1	1	1	0	0	0	0	0	0	0	0	0	0	0	0	0	0	0	0	0	0	0	0	0	0	0	0	0	0	0
chr3_2692067_A_G	3	2692067	gene-vps54	+	4210	Other	A	G	0.05	0.0777777777777778	0.095	1.10497237569061	0.0904875000000001	0	0	0	0	0	0	0	0	0	0	0	0	0	0	0	0	0	0	0	0	0	0	0	0	0	0	0	0	0	0	0	0	0	0	0	0
chr3_2692080_T_G	3	2692080	gene-vps54	+	4223	Other	T	G	0.344444444444444	0.222222222222222	0.451604938271605	1.82350292660964	0.349631428135955	1	1	1	0	0	1	0	0	1	0	0	2	0	0	0	0	0	0	0	0	2	2	2	2	2	2	2	2	2	2	2	2	2	2	2	2
chr3_2692428_T_C	3	2692428	gene-vps54	+	4571	Other	T	C	0.35	0.255555555555556	0.455	1.8348623853211	0.3514875	0	1	0	1	1	0	1	0	1	0	1	0	0	0	2	0	0	0	0	0	0	0	0	0	0	0	0	0	0	0	0	0	0	0	0	0
chr3_2692453_T_C	3	2692453	gene-vps54	+	4596	Other	T	C	0.383333333333333	0.388888888888889	0.472777777777778	1.89673340358272	0.361018364197531	1	1	1	1	2	1	2	2	1	2	1	1	2	2	0	2	2	2	2	2	0	0	0	0	0	0	0	0	0	0	0	0	0	0	0	0
chr3_2692455_C_T	3	2692455	gene-vps54	+	4598	Other	C	T	0.383333333333333	0.344444444444444	0.472777777777778	1.89673340358272	0.361018364197531	1	0	0	1	0	1	0	0	1	0	1	0	0	0	2	0	0	0	0	0	0	1	0	1	1	2	0	2	0	2	1	1	1	0	0	1
chr3_2692505_T_C	3	2692505	gene-vps54	+	4648	Other	T	C	0.05	0.0777777777777778	0.095	1.10497237569061	0.0904875000000001	0	0	0	0	0	0	0	0	0	0	0	0	0	0	0	0	0	0	0	0	0	0	0	0	0	0	0	0	0	0	0	0	0	0	0	0
chr3_2692509_T_C	3	2692509	gene-vps54	+	4652	Other	T	C	0.0777777777777778	0.111111111111111	0.143456790123457	1.16748342461805	0.133166864807194	0	0	0	0	0	0	0	0	0	0	0	0	0	0	0	0	0	0	0	0	0	0	0	0	0	0	0	0	0	0	0	0	0	0	0	0
chr3_2692796_A_G	3	2692796	gene-vps54	+	4939	Other	A	G	0.0722222222222222	0.1	0.134012345679012	1.15475087319125	0.125032691281817	0	0	0	0	0	0	0	0	0	0	0	0	0	0	0	0	0	0	0	0	0	0	0	0	0	0	0	0	0	0	0	0	0	0	0	0
chr3_2692870_T_G	3	2692870	gene-vps54	+	5013	Other	T	G	0.127777777777778	0.122222222222222	0.222901234567901	1.28683771546588	0.198058754381954	0	0	0	0	0	0	0	0	0	0	0	0	0	0	0	0	0	0	0	0	0	0	0	0	0	0	0	0	0	0	0	0	0	0	0	0
chr3_2692951_A_G	3	2692951	gene-vps54	+	5094	Other	A	G	0.0722222222222222	0.1	0.134012345679012	1.15475087319125	0.125032691281817	0	0	0	0	0	0	0	0	0	0	0	0	0	0	0	0	0	0	0	0	0	0	0	0	0	0	0	0	0	0	0	0	0	0	0	0
chr3_2693083_C_G	3	2693083	gene-vps54	+	5226	Other	C	G	0.15	0.122222222222222	0.255	1.34228187919463	0.2224875	0	0	0	0	0	0	0	0	0	0	0	0	0	0	0	0	0	0	0	0	0	0	0	0	0	0	0	0	0	0	0	0	0	0	0	0
chr3_2693099_G_T	3	2693099	gene-vps54	+	5242	Other	G	T	0.122222222222222	0.111111111111111	0.214567901234568	1.27318453316567	0.191548209114464	0	0	0	0	0	0	0	0	0	0	0	0	0	0	0	0	0	0	0	0	0	0	0	0	0	0	0	0	0	0	0	0	0	0	0	0
chr3_2693100_G_T	3	2693100	gene-vps54	+	5243	Other	G	T	0.122222222222222	0.111111111111111	0.214567901234568	1.27318453316567	0.191548209114464	0	0	0	0	0	0	0	0	0	0	0	0	0	0	0	0	0	0	0	0	0	0	0	0	0	0	0	0	0	0	0	0	0	0	0	0
chr3_2693101_G_T	3	2693101	gene-vps54	+	5244	Other	G	T	0.122222222222222	0.111111111111111	0.214567901234568	1.27318453316567	0.191548209114464	0	0	0	0	0	0	0	0	0	0	0	0	0	0	0	0	0	0	0	0	0	0	0	0	0	0	0	0	0	0	0	0	0	0	0	0
chr3_2693109_G_T	3	2693109	gene-vps54	+	5252	Other	G	T	0.15	0.122222222222222	0.255	1.34228187919463	0.2224875	0	0	0	0	0	0	0	0	0	0	0	0	0	0	0	0	0	0	0	0	0	0	0	0	0	0	0	0	0	0	0	0	0	0	0	0
chr3_2693124_A_C	3	2693124	gene-vps54	+	5267	Other	A	C	0.122222222222222	0.111111111111111	0.214567901234568	1.27318453316567	0.191548209114464	0	0	0	0	0	0	0	0	0	0	0	0	0	0	0	0	0	0	0	0	0	0	0	0	0	0	0	0	0	0	0	0	0	0	0	0
chr3_2693127_C_T	3	2693127	gene-vps54	+	5270	Other	C	T	0.15	0.122222222222222	0.255	1.34228187919463	0.2224875	0	0	0	0	0	0	0	0	0	0	0	0	0	0	0	0	0	0	0	0	0	0	0	0	0	0	0	0	0	0	0	0	0	0	0	0
chr3_2693137_A_G	3	2693137	gene-vps54	+	5280	Other	A	G	0.127777777777778	0.1	0.222901234567901	1.28683771546588	0.198058754381954	0	0	0	0	0	0	0	0	0	0	0	0	0	0	0	0	0	0	0	0	0	0	0	0	0	0	0	0	0	0	0	0	0	0	0	0
chr3_2693148_T_C	3	2693148	gene-vps54	+	5291	Other	T	C	0.155555555555556	0.111111111111111	0.262716049382716	1.35632953784327	0.228206188081085	0	0	0	0	0	0	0	0	0	0	0	0	0	0	0	0	0	0	0	0	0	0	0	0	0	0	0	0	0	0	0	0	0	0	0	0
chr3_2693202_G_T	3	2693202	gene-vps54	+	5345	Other	G	T	0.155555555555556	0.222222222222222	0.262716049382716	1.35632953784327	0.228206188081085	1	0	0	0	0	1	0	0	1	0	0	0	0	0	0	0	0	0	0	0	1	1	1	1	1	2	0	2	1	2	1	1	1	1	1	1
chr3_2693270_C_T	3	2693270	gene-vps54	+	5413	Other	C	T	0.1	0.111111111111111	0.18	1.21951219512195	0.1638	0	0	0	0	0	0	0	0	0	0	0	0	0	0	0	0	0	0	0	0	0	0	0	0	0	0	0	0	0	0	0	0	0	0	0	0
chr3_2693656_T_C	3	2693656	gene-vps54	+	5799	Other	T	C	0.0611111111111111	0.1	0.114753086419753	1.12962833833066	0.108168950998323	0	0	0	0	0	0	0	0	0	0	0	0	0	0	0	0	0	0	0	0	0	0	0	0	0	0	0	0	0	0	0	0	0	0	0	0
chr3_2693658_A_G	3	2693658	gene-vps54	+	5801	Other	A	G	0.0611111111111111	0.1	0.114753086419753	1.12962833833066	0.108168950998323	0	0	0	0	0	0	0	0	0	0	0	0	0	0	0	0	0	0	0	0	0	0	0	0	0	0	0	0	0	0	0	0	0	0	0	0
chr3_2693750_A_G	3	2693750	gene-vps54	+	5893	Other	A	G	0.210227272727273	0.238636363636364	0.332063533057851	1.49714838086032	0.27693043806442	2	0	1	1	0	0	NA	1	0	0	1	1	2	1	0	1	2	0	1	0	0	0	0	0	0	0	0	0	0	0	0	0	0	0	0	0
chr3_2693761_G_A	3	2693761	gene-vps54	+	5904	Other	G	A	0.379310344827586	0.344827586206897	0.470868014268728	1.88988764044944	0.36000967083804	2	0	1	1	0	1	NA	1	2	0	1	1	2	1	0	1	2	0	1	0	0	1	1	0	2	2	0	2	1	2	1	0	1	1	0	1
chr3_2693783_A_T	3	2693783	gene-vps54	+	5926	Other	A	T	0.0777777777777778	0.111111111111111	0.143456790123457	1.16748342461805	0.133166864807194	0	0	0	0	0	0	0	0	0	0	0	0	0	0	0	0	0	0	0	0	0	0	0	0	0	0	0	0	0	0	0	0	0	0	0	0
chr3_2694111_A_G	3	2694111	gene-vps54	+	6254	Other	A	G	0.460674157303371	0.449438202247191	0.4969069561924	1.98770388958595	0.373448694636202	1	0	1	1	1	0	1	1	0	1	1	1	2	1	0	1	1	0	1	0	1	1	2	1	1	1	1	2	2	2	1	2	2	1	1	2
chr3_2694224_G_A	3	2694224	gene-vps54	+	6367	Other	G	A	0.05	0.0777777777777778	0.095	1.10497237569061	0.0904875000000001	0	0	0	0	0	0	0	0	0	0	0	0	0	0	0	0	0	0	0	0	0	0	0	0	0	0	0	0	0	0	0	0	0	0	0	0
chr3_2694234_G_A	3	2694234	gene-vps54	+	6377	Other	G	A	0.155555555555556	0.266666666666667	0.262716049382716	1.35632953784327	0.228206188081085	1	0	1	0	0	0	1	1	0	1	1	1	2	0	0	1	1	0	1	0	0	0	0	0	0	0	0	0	0	0	0	0	0	0	0	0
chr3_2694289_A_C	3	2694289	gene-vps54	+	6432	Other	A	C	0.109195402298851	0.172413793103448	0.194543532831286	1.24153202657262	0.175619939748047	NA	0	1	0	0	0	0	1	0	0	0	0	2	1	0	1	0	0	1	0	0	0	0	0	0	0	0	0	0	NA	0	0	0	0	0	0
chr3_2694673_T_C	3	2694673	gene-vps54	+	6816	Other	T	C	0.0944444444444444	0.1	0.171049382716049	1.20634447836771	0.156420437052279	0	0	0	0	0	0	0	0	0	0	0	0	0	0	0	0	0	0	0	0	0	0	0	0	0	0	0	0	0	0	0	0	0	0	0	0
chr3_2694970_G_T	3	2694970	gene-vps54	+	7113	Other	G	T	0.05	0.0777777777777778	0.095	1.10497237569061	0.0904875000000001	0	0	0	0	0	0	0	0	0	0	0	0	0	0	0	0	0	0	0	0	0	0	0	0	0	0	0	0	0	0	0	0	0	0	0	0
chr3_2695110_T_C	3	2695110	gene-vps54	+	7253	CDS	T	C	0.227777777777778	0.188888888888889	0.35179012345679	1.54271021807447	0.289911977975918	0	0	0	1	0	0	0	1	0	0	1	0	0	0	2	0	0	1	0	2	0	0	0	0	0	0	0	0	0	0	0	0	0	0	0	0
chr3_2695823_C_G	3	2695823	gene-vps54	+	7966	Other	C	G	0.111111111111111	0.2	0.197530864197531	1.24615384615385	0.178021643042219	0	0	0	1	0	0	0	0	0	1	1	0	0	0	2	0	0	0	0	0	0	0	0	0	0	0	0	0	0	0	0	0	0	0	0	0
chr3_2695874_G_C	3	2695874	gene-vps54	+	8017	Other	G	C	0.238888888888889	0.344444444444444	0.363641975308642	1.57144242894558	0.297524232205456	0	1	1	0	0	0	0	0	0	0	0	1	0	0	0	1	0	1	0	0	0	0	0	0	0	0	0	0	0	0	0	0	0	0	0	0
chr3_2695876_A_G	3	2695876	gene-vps54	+	8019	Other	A	G	0.238888888888889	0.344444444444444	0.363641975308642	1.57144242894558	0.297524232205456	0	1	1	0	0	0	0	0	0	0	0	1	0	0	0	1	0	1	0	0	0	0	0	0	0	0	0	0	0	0	0	0	0	0	0	0
chr3_2695906_C_A	3	2695906	gene-vps54	+	8049	Other	C	A	0.105555555555556	0.0777777777777778	0.188827160493827	1.23278289323491	0.170999312223746	0	0	0	0	0	0	0	0	0	0	0	0	0	0	0	0	0	0	0	0	0	0	0	0	0	0	0	0	0	0	0	0	0	0	0	0
chr3_2696340_G_A	3	2696340	gene-vps54	+	8483	Other	G	A	0.105555555555556	0.122222222222222	0.188827160493827	1.23278289323491	0.170999312223746	0	0	0	0	0	0	0	0	0	0	0	0	0	0	0	0	0	0	0	0	0	0	0	0	0	0	0	0	0	0	0	0	0	0	0	0
chr3_2696376_C_T	3	2696376	gene-vps54	+	8519	Other	C	T	0.111111111111111	0.0666666666666667	0.197530864197531	1.24615384615385	0.178021643042219	0	0	0	0	0	0	0	0	0	0	0	0	0	0	0	0	0	0	0	0	0	0	0	0	0	0	0	0	0	0	0	0	0	0	0	0
chr3_2696602_A_C	3	2696602	gene-vps54	+	8745	Other	A	C	0.0666666666666667	0.0666666666666667	0.124444444444444	1.14213197969543	0.116701234567901	0	0	0	0	0	0	0	0	0	0	0	0	0	0	0	0	0	0	0	0	0	0	0	0	0	0	0	0	0	0	0	0	0	0	0	0
chr3_2696690_T_C	3	2696690	gene-vps54	+	8833	Other	T	C	0.0561797752808989	0.0674157303370787	0.106047216260573	1.11862731252648	0.100424210222265	0	0	0	0	0	0	0	0	0	0	0	0	0	0	0	0	0	0	0	0	0	0	0	0	0	0	0	0	0	0	0	0	0	0	0	0
chr3_2696807_A_G	3	2696807	gene-vps54	+	8950	Other	A	G	0.127777777777778	0.122222222222222	0.222901234567901	1.28683771546588	0.198058754381954	0	0	0	0	0	0	0	0	0	0	0	0	0	0	0	0	0	0	0	0	0	0	0	0	0	0	0	0	0	0	0	0	0	0	0	0
chr3_2696831_T_C	3	2696831	gene-vps54	+	8974	Other	T	C	0.0722222222222222	0.0777777777777778	0.134012345679012	1.15475087319125	0.125032691281817	0	0	0	0	0	0	0	0	0	0	0	0	0	0	0	0	0	0	0	0	0	0	0	0	0	0	0	0	0	0	0	0	0	0	0	0
chr3_2696832_T_G	3	2696832	gene-vps54	+	8975	Other	T	G	0.0722222222222222	0.0777777777777778	0.134012345679012	1.15475087319125	0.125032691281817	0	0	0	0	0	0	0	0	0	0	0	0	0	0	0	0	0	0	0	0	0	0	0	0	0	0	0	0	0	0	0	0	0	0	0	0
chr3_2696965_A_G	3	2696965	gene-vps54	+	9108	Other	A	G	0.05	0.0777777777777778	0.095	1.10497237569061	0.0904875000000001	0	0	0	0	0	0	0	0	0	0	0	0	0	0	0	0	0	0	0	0	0	0	0	0	0	0	0	0	0	0	0	0	0	0	0	0
chr3_2697027_G_A	3	2697027	gene-vps54	+	9170	Other	G	A	0.111111111111111	0.133333333333333	0.197530864197531	1.24615384615385	0.178021643042219	0	0	0	0	0	0	0	0	0	0	0	0	0	0	0	0	0	0	0	0	0	0	0	0	0	0	0	0	0	0	0	0	0	0	0	0
chr3_2697080_G_A	3	2697080	gene-vps54	+	9223	Other	G	A	0.0777777777777778	0.0666666666666667	0.143456790123457	1.16748342461805	0.133166864807194	0	0	0	0	0	0	0	0	0	0	0	0	0	0	0	0	0	0	0	0	0	0	0	0	0	0	0	0	0	0	0	0	0	0	0	0
chr3_2697285_C_T	3	2697285	gene-vps54	+	9428	Other	C	T	0.0611111111111111	0.1	0.114753086419753	1.12962833833066	0.108168950998323	0	0	0	0	0	0	0	0	0	0	0	0	0	0	0	0	0	0	0	0	0	0	0	0	0	0	0	0	0	0	0	0	0	0	0	0
chr3_2697472_C_T	3	2697472	gene-vps54	+	9615	Other	C	T	0.116666666666667	0.122222222222222	0.206111111111111	1.25962211336599	0.184870216049383	0	0	0	0	0	0	0	0	0	0	0	0	0	0	0	0	0	0	0	0	0	0	0	0	0	0	0	0	0	0	0	0	0	0	0	0
chr3_2697532_G_C	3	2697532	gene-vps54	+	9675	Other	G	C	0.444444444444444	0.266666666666667	0.493827160493827	1.97560975609756	0.371894528273129	2	0	0	1	1	1	1	1	2	0	0	0	1	0	0	0	1	0	1	1	2	2	2	2	2	2	2	2	2	2	2	2	2	2	2	2
chr3_2697748_C_T	3	2697748	gene-vps54	+	9891	Other	C	T	0.216666666666667	0.255555555555556	0.339444444444444	1.51387720773759	0.281833179012346	0	1	0	1	0	0	0	0	0	0	1	0	0	0	2	0	0	0	0	0	0	0	0	0	0	0	0	0	0	0	0	0	0	0	0	0
chr3_2697756_T_A	3	2697756	gene-vps54	+	9899	Other	T	A	0.216666666666667	0.255555555555556	0.339444444444444	1.51387720773759	0.281833179012346	0	1	0	1	0	0	0	0	0	0	1	0	0	0	2	0	0	0	0	0	0	0	0	0	0	0	0	0	0	0	0	0	0	0	0	0
chr3_2697758_T_A	3	2697758	gene-vps54	+	9901	Other	T	A	0.216666666666667	0.255555555555556	0.339444444444444	1.51387720773759	0.281833179012346	0	1	0	1	0	0	0	0	0	0	1	0	0	0	2	0	0	0	0	0	0	0	0	0	0	0	0	0	0	0	0	0	0	0	0	0
chr3_2697765_G_T	3	2697765	gene-vps54	+	9908	Other	G	T	0.216666666666667	0.255555555555556	0.339444444444444	1.51387720773759	0.281833179012346	0	1	0	1	0	0	0	0	0	0	1	0	0	0	2	0	0	0	0	0	0	0	0	0	0	0	0	0	0	0	0	0	0	0	0	0
chr3_2697777_T_C	3	2697777	gene-vps54	+	9920	Other	T	C	0.216666666666667	0.255555555555556	0.339444444444444	1.51387720773759	0.281833179012346	0	1	0	1	0	0	0	0	0	0	1	0	0	0	2	0	0	0	0	0	0	0	0	0	0	0	0	0	0	0	0	0	0	0	0	0
chr3_2697862_T_A	3	2697862	gene-vps54	+	10005	Other	T	A	0.0666666666666667	0.0888888888888889	0.124444444444444	1.14213197969543	0.116701234567901	0	0	0	0	0	0	0	0	0	0	0	0	0	0	0	0	0	0	0	0	0	0	0	0	0	0	0	0	0	0	0	0	0	0	0	0
chr3_2697966_C_T	3	2697966	gene-vps54	+	10109	Other	C	T	0.211111111111111	0.288888888888889	0.333086419753086	1.49944465012958	0.277613138241122	0	1	0	1	0	1	0	0	0	0	1	0	0	0	2	0	0	0	0	0	0	0	0	0	0	0	0	0	0	0	0	0	0	0	0	0
chr3_2698243_A_T	3	2698243	gene-vps54	+	10386	Other	A	T	0.355555555555556	0.244444444444444	0.458271604938272	1.84594348222425	0.353265172991922	1	1	0	1	0	1	0	0	1	0	1	0	0	0	2	0	0	0	0	0	2	2	2	2	2	2	2	2	2	2	2	2	2	2	2	2
chr3_2698370_G_A	3	2698370	gene-vps54	+	10513	Other	G	A	0.272222222222222	0.233333333333333	0.396234567901235	1.65627236478888	0.317733651501296	0	0	0	1	0	1	0	0	0	0	1	0	0	0	2	0	0	0	0	0	0	0	0	0	0	0	0	0	0	0	0	0	0	0	0	0
chr3_2698802_C_T	3	2698802	gene-vps54	+	10945	Other	C	T	0.444444444444444	0.377777777777778	0.493827160493827	1.97560975609756	0.371894528273129	0	1	2	0	1	0	2	1	1	2	0	2	1	0	0	2	1	1	1	0	0	0	0	0	0	0	0	0	0	0	0	0	0	0	0	0
chr3_2698962_G_A	3	2698962	gene-vps54	+	11105	Other	G	A	0.0555555555555556	0.0888888888888889	0.104938271604938	1.11724137931034	0.0994322511812224	0	0	0	0	0	0	0	0	0	0	0	0	0	0	0	0	0	0	0	0	0	0	0	0	0	0	0	0	0	0	0	0	0	0	0	0
chr3_2699020_T_C	3	2699020	gene-vps54	+	11163	Other	T	C	0.308988764044944	0.325842696629214	0.427029415477844	1.74529029415005	0.335852354636169	1	0	0	2	1	0	0	1	0	0	2	0	1	1	2	0	1	1	1	2	0	0	0	0	0	0	0	0	0	0	0	0	0	0	0	0
chr3_2699161_G_C	3	2699161	gene-vps54	+	11304	Other	G	C	0.105555555555556	0.144444444444444	0.188827160493827	1.23278289323491	0.170999312223746	0	0	0	0	0	0	0	0	0	0	0	0	0	0	0	0	0	0	0	0	0	0	0	0	0	0	0	0	0	0	0	0	0	0	0	0
chr3_2699316_T_G	3	2699316	gene-vps54	+	11459	Other	T	G	0.219101123595506	0.303370786516854	0.342191642469385	1.52019959696766	0.283644082381437	0	0	0	1	1	0	0	0	0	0	2	0	0	1	2	0	0	1	0	2	0	0	0	0	0	0	0	0	0	0	0	0	0	0	0	0
chr3_2699343_G_T	3	2699343	gene-vps54	+	11486	Other	G	T	0.205555555555556	0.3	0.326604938271605	1.48501237510313	0.273269545419906	0	0	0	1	1	0	0	0	0	0	2	0	0	1	2	0	0	1	0	2	0	0	0	0	0	0	0	0	0	0	0	0	0	0	0	0
chr3_2699354_G_T	3	2699354	gene-vps54	+	11497	Other	G	T	0.272222222222222	0.344444444444444	0.396234567901235	1.65627236478888	0.317733651501296	0	0	0	1	1	0	0	0	0	0	1	0	0	1	2	0	0	1	0	2	0	0	0	0	0	0	0	0	0	0	0	0	0	0	0	0
chr3_2699441_A_C	3	2699441	gene-vps54	+	11584	Other	A	C	0.133333333333333	0.111111111111111	0.231111111111111	1.30057803468208	0.204404938271605	0	0	0	0	0	0	0	0	0	0	0	0	0	0	0	0	0	0	0	0	0	0	0	0	0	0	0	0	0	0	0	0	0	0	0	0
chr3_2699507_T_A	3	2699507	gene-vps54	+	11650	Other	T	A	0.0777777777777778	0.111111111111111	0.143456790123457	1.16748342461805	0.133166864807194	0	0	0	0	0	0	0	0	0	0	0	0	0	0	0	0	0	0	0	0	0	0	0	0	0	0	0	0	0	0	0	0	0	0	0	0
chr3_2699509_A_C	3	2699509	gene-vps54	+	11652	Other	A	C	0.0777777777777778	0.111111111111111	0.143456790123457	1.16748342461805	0.133166864807194	0	0	0	0	0	0	0	0	0	0	0	0	0	0	0	0	0	0	0	0	0	0	0	0	0	0	0	0	0	0	0	0	0	0	0	0
chr3_2699512_A_C	3	2699512	gene-vps54	+	11655	Other	A	C	0.0777777777777778	0.111111111111111	0.143456790123457	1.16748342461805	0.133166864807194	0	0	0	0	0	0	0	0	0	0	0	0	0	0	0	0	0	0	0	0	0	0	0	0	0	0	0	0	0	0	0	0	0	0	0	0
chr3_2699520_T_C	3	2699520	gene-vps54	+	11663	Other	T	C	0.0666666666666667	0.0888888888888889	0.124444444444444	1.14213197969543	0.116701234567901	0	0	0	0	0	0	0	0	0	0	0	0	0	0	0	0	0	0	0	0	0	0	0	0	0	0	0	0	0	0	0	0	0	0	0	0
chr3_2699523_A_G	3	2699523	gene-vps54	+	11666	Other	A	G	0.0666666666666667	0.0888888888888889	0.124444444444444	1.14213197969543	0.116701234567901	0	0	0	0	0	0	0	0	0	0	0	0	0	0	0	0	0	0	0	0	0	0	0	0	0	0	0	0	0	0	0	0	0	0	0	0
chr3_2699757_A_G	3	2699757	gene-vps54	+	11900	Other	A	G	0.5	0.377777777777778	0.5	2	0.375	1	1	1	1	0	2	1	1	1	0	2	1	1	1	2	1	0	0	1	0	2	2	2	2	2	2	2	2	2	2	2	2	2	2	2	2
chr3_2699770_C_G	3	2699770	gene-vps54	+	11913	Other	C	G	0.178571428571429	0.166666666666667	0.293367346938776	1.41516245487365	0.250335146813828	0	0	0	0	1	0	0	0	0	0	0	0	0	1	0	0	0	1	0	1	0	0	0	0	0	0	0	0	0	0	0	0	0	0	0	0
chr3_2699841_C_A	3	2699841	gene-vps54	+	11984	Other	C	A	0.05	0.1	0.095	1.10497237569061	0.0904875000000001	0	0	0	0	0	0	0	0	0	0	0	0	0	0	0	0	0	0	0	0	0	0	0	0	0	0	0	0	0	0	0	0	0	0	0	0
chr3_2699956_A_C	3	2699956	gene-vps54	+	12099	Other	A	C	0.216666666666667	0.166666666666667	0.339444444444444	1.51387720773759	0.281833179012346	0	0	0	0	1	0	0	0	0	0	0	0	0	1	0	0	0	1	0	1	0	0	0	0	0	0	0	0	0	0	0	0	0	0	0	0
chr3_2699963_A_T	3	2699963	gene-vps54	+	12106	Other	A	T	0.216666666666667	0.166666666666667	0.339444444444444	1.51387720773759	0.281833179012346	0	0	0	0	1	0	0	0	0	0	0	0	0	1	0	0	0	1	0	1	0	0	0	0	0	0	0	0	0	0	0	0	0	0	0	0
chr3_2700090_G_T	3	2700090	gene-vps54	+	12233	Other	G	T	0.213483146067416	0.179775280898876	0.335816184825148	1.50560729899259	0.279429929829889	0	0	0	0	1	0	0	0	0	0	0	0	0	1	0	0	0	1	0	1	0	0	0	0	0	0	0	0	0	0	0	0	0	0	0	0
chr3_2700095_G_A	3	2700095	gene-vps54	+	12238	Other	G	A	0.0833333333333333	0.0777777777777778	0.152777777777778	1.18032786885246	0.14110725308642	0	0	0	0	0	0	0	0	0	0	0	0	0	0	0	0	0	0	0	0	0	0	0	0	0	0	0	0	0	0	0	0	0	0	0	0
chr3_2700283_G_C	3	2700283	gene-vps54	+	12426	Other	G	C	0.0555555555555556	0.0888888888888889	0.104938271604938	1.11724137931034	0.0994322511812224	0	0	0	0	0	0	0	0	0	0	0	0	0	0	0	0	0	0	0	0	0	0	0	0	0	0	0	0	0	0	0	0	0	0	0	0
chr3_2700503_G_A	3	2700503	gene-vps54	+	12646	Other	G	A	0.138888888888889	0.166666666666667	0.239197530864198	1.31440162271805	0.210589801478433	0	0	0	0	0	0	0	0	0	0	0	0	0	1	0	0	0	1	0	1	0	0	0	0	0	0	0	0	0	0	0	0	0	0	0	0
chr3_2700653_T_C	3	2700653	gene-vps54	+	12796	CDS	T	C	0.0561797752808989	0.0898876404494382	0.106047216260573	1.11862731252648	0.100424210222265	0	0	0	0	0	0	0	0	0	0	0	0	0	1	0	0	0	1	0	NA	0	0	0	0	0	0	0	0	0	0	0	0	0	0	0	0
chr3_2700792_C_T	3	2700792	gene-vps54	+	12935	Other	C	T	0.127777777777778	0.233333333333333	0.222901234567901	1.28683771546588	0.198058754381954	0	0	0	0	0	0	0	0	0	0	0	0	0	0	0	0	0	0	0	0	0	0	0	0	0	0	0	0	0	0	0	0	0	0	0	0
chr3_2701263_A_C	3	2701263	gene-vps54	+	13406	Other	A	C	0.0611111111111111	0.0777777777777778	0.114753086419753	1.12962833833066	0.108168950998323	0	0	0	0	0	0	0	0	0	0	0	0	0	0	0	0	0	0	0	0	0	0	0	0	0	0	0	0	0	0	0	0	0	0	0	0
chr3_2701280_C_T	3	2701280	gene-vps54	+	13423	Other	C	T	0.0777777777777778	0.0888888888888889	0.143456790123457	1.16748342461805	0.133166864807194	0	0	0	0	0	0	0	0	0	0	0	0	0	0	0	0	0	0	0	0	0	0	0	0	0	0	0	0	0	0	0	0	0	0	0	0
chr3_2701647_G_T	3	2701647	gene-vps54	+	13790	Other	G	T	0.0611111111111111	0.0777777777777778	0.114753086419753	1.12962833833066	0.108168950998323	0	0	0	0	0	0	0	0	0	0	0	0	0	0	0	0	0	0	0	0	0	0	0	0	0	0	0	0	0	0	0	0	0	0	0	0
chr3_2701701_G_C	3	2701701	gene-vps54	+	13844	Other	G	C	0.05	0.0777777777777778	0.095	1.10497237569061	0.0904875000000001	1	0	0	1	0	0	0	0	0	0	0	0	1	0	0	0	1	0	0	0	0	0	0	0	0	0	0	0	0	0	0	0	0	0	0	0
chr3_2701837_T_A	3	2701837	gene-vps54	+	13980	Other	T	A	0.0555555555555556	0.111111111111111	0.104938271604938	1.11724137931034	0.0994322511812224	0	0	0	0	0	0	0	0	0	0	0	0	0	1	0	0	0	1	0	1	0	0	0	0	0	0	0	0	0	0	0	0	0	0	0	0
chr3_2701873_G_A	3	2701873	gene-vps54	+	14016	Other	G	A	0.183333333333333	0.188888888888889	0.299444444444444	1.4274385408406	0.254610956790123	0	0	0	0	0	0	0	0	0	0	0	0	0	1	0	0	0	1	0	1	0	0	0	0	0	0	0	0	0	0	0	0	0	0	0	0
chr3_2702252_T_C	3	2702252	gene-vps54	+	14395	Other	T	C	0.0944444444444444	0.166666666666667	0.171049382716049	1.20634447836771	0.156420437052279	1	0	0	1	0	0	0	0	0	0	0	0	0	1	0	0	1	1	0	1	0	0	0	0	0	0	0	0	0	0	0	0	0	0	0	0
chr3_2702260_G_C	3	2702260	gene-vps54	+	14403	Other	G	C	0.0777777777777778	0.155555555555556	0.143456790123457	1.16748342461805	0.133166864807194	0	0	0	0	0	0	0	0	0	1	0	0	0	0	0	0	0	0	0	0	0	0	0	0	0	0	0	0	0	0	0	0	0	0	0	0
chr3_2702305_T_A	3	2702305	gene-vps54	+	14448	Other	T	A	0.127777777777778	0.188888888888889	0.222901234567901	1.28683771546588	0.198058754381954	0	0	0	0	0	0	0	0	0	0	0	0	0	1	0	0	0	1	0	1	0	0	0	0	0	0	0	0	0	0	0	0	0	0	0	0
chr3_2702306_A_C	3	2702306	gene-vps54	+	14449	Other	A	C	0.127777777777778	0.188888888888889	0.222901234567901	1.28683771546588	0.198058754381954	0	0	0	0	0	0	0	0	0	0	0	0	0	1	0	0	0	1	0	1	0	0	0	0	0	0	0	0	0	0	0	0	0	0	0	0
chr3_2702322_A_G	3	2702322	gene-vps54	+	14465	Other	A	G	0.280898876404494	0.314606741573034	0.403989395278374	1.67782249523406	0.322385679529681	0	0	0	NA	0	0	0	0	0	1	1	0	0	1	2	0	0	1	0	1	0	0	0	0	0	0	0	0	0	0	0	0	0	0	0	0
chr3_2702476_G_A	3	2702476	gene-vps54	+	14619	CDS	G	A	0.311111111111111	0.333333333333333	0.428641975308642	1.75021607605877	0.336775003810395	0	0	1	0	1	1	1	1	0	1	1	1	2	2	0	1	0	1	1	2	0	0	0	0	0	0	0	0	0	0	0	0	0	0	0	0
chr3_2702631_T_A	3	2702631	gene-vps54	+	14774	Other	T	A	0.157303370786517	0.269662921348315	0.265118040651433	1.36076275554029	0.229974252912006	0	0	0	NA	1	0	1	0	1	1	0	0	1	1	0	0	1	1	0	1	0	0	0	0	0	0	0	0	0	0	0	0	0	0	0	0
chr3_2702734_C_T	3	2702734	gene-vps54	+	14877	Other	C	T	0.177777777777778	0.288888888888889	0.292345679012346	1.41311933007676	0.249612680993751	0	0	0	1	1	0	1	0	1	0	1	0	0	1	2	0	0	1	0	1	0	0	0	0	0	0	0	0	0	0	0	0	0	0	0	0
chr3_2702958_A_T	3	2702958	gene-vps54	+	15101	Other	A	T	0.0833333333333333	0.122222222222222	0.152777777777778	1.18032786885246	0.14110725308642	0	0	0	0	0	0	0	0	0	0	0	0	0	0	0	0	0	0	0	0	0	0	0	0	0	0	0	0	0	0	0	0	0	0	0	0
chr3_2703055_T_G	3	2703055	gene-vps54	+	15198	Other	T	G	0.45	0.255555555555556	0.495	1.98019801980198	0.3724875	2	0	0	1	1	1	1	0	2	1	2	0	0	0	2	0	1	0	0	0	2	2	2	2	2	2	2	2	2	2	2	2	2	2	2	2
chr3_2703169_C_T	3	2703169	gene-vps54	+	15312	Other	C	T	0.461111111111111	0.3	0.496975308641975	1.98797398453798	0.373483079942082	2	0	0	2	0	1	0	0	1	1	1	0	1	0	2	0	1	0	0	0	2	2	2	2	2	2	2	2	2	2	2	2	2	2	2	2
chr3_2703260_G_A	3	2703260	gene-vps54	+	15403	Other	G	A	0.5	0.266666666666667	0.5	2	0.375	0	2	2	0	2	1	2	2	1	2	1	2	1	2	0	2	2	2	2	2	0	0	0	0	0	0	0	0	0	0	0	0	0	0	0	0
chr3_2703281_A_G	3	2703281	gene-vps54	+	15424	Other	A	G	0.416666666666667	0.322222222222222	0.486111111111111	1.94594594594595	0.367959104938272	0	2	2	0	2	1	2	2	1	1	1	2	1	2	0	2	1	2	2	2	0	0	0	0	0	0	0	0	0	0	0	0	0	0	0	0
chr3_2703510_T_C	3	2703510	gene-vps54	+	15653	Other	T	C	0.433333333333333	0.244444444444444	0.491111111111111	1.96506550218341	0.370516049382716	0	2	2	0	2	1	2	2	1	2	1	2	1	2	0	2	1	2	2	2	0	0	0	0	0	0	0	0	0	0	0	0	0	0	0	0
chr3_2703604_T_G	3	2703604	gene-vps54	+	15747	Other	T	G	0.494444444444445	0.255555555555556	0.499938271604938	1.99975311689915	0.374969133897272	2	0	0	2	0	1	0	0	1	0	1	0	1	0	2	0	1	0	0	0	2	2	2	2	2	2	2	2	2	2	2	2	2	2	2	2
chr3_2703634_A_T	3	2703634	gene-vps54	+	15777	Other	A	T	0.4	0.244444444444444	0.48	1.92307692307692	0.3648	2	0	0	2	0	1	0	0	1	0	1	0	1	0	2	0	1	0	0	0	2	2	2	2	2	2	2	2	2	2	2	2	2	2	2	2
chr3_2703646_G_A	3	2703646	gene-vps54	+	15789	Other	G	A	0.140449438202247	0.213483146067416	0.241446787021841	1.31829907630856	0.212298511540256	0	0	0	0	0	1	0	0	0	0	0	0	0	0	0	0	0	0	0	0	0	0	0	0	0	0	0	0	0	0	0	0	0	0	0	0
chr3_2703788_A_G	3	2703788	gene-vps54	+	15931	Other	A	G	0.122222222222222	0.177777777777778	0.214567901234568	1.27318453316567	0.191548209114464	0	0	0	0	0	0	0	0	0	0	0	0	0	0	0	0	0	0	0	0	0	0	0	0	0	0	0	0	0	0	0	0	0	0	0	0
chr3_2704166_C_A	3	2704166	gene-vps54	+	16309	Other	C	A	0.116279069767442	0.13953488372093	0.205516495402921	1.25867937372362	0.184397980461571	NA	0	0	NA	0	0	0	0	0	0	0	0	0	0	0	0	0	0	0	0	0	0	0	0	0	0	0	0	NA	0	0	0	0	0	0	0
chr3_2704431_G_A	3	2704431	gene-vps54	+	16574	Other	G	A	0.15	0.144444444444444	0.255	1.34228187919463	0.2224875	1	0	0	0	0	1	0	0	1	0	0	0	0	0	0	0	0	0	0	0	1	2	1	2	1	1	2	1	1	0	2	1	2	0	0	2
chr3_2704519_C_T	3	2704519	gene-vps54	+	16662	Other	C	T	0.0833333333333333	0.122222222222222	0.152777777777778	1.18032786885246	0.14110725308642	0	0	0	0	0	0	0	0	0	0	0	0	0	0	0	0	0	0	0	0	0	0	0	0	0	0	0	0	0	0	0	0	0	0	0	0
chr3_2704556_C_T	3	2704556	gene-vps54	+	16699	Other	C	T	0.355555555555556	0.311111111111111	0.458271604938272	1.84594348222425	0.353265172991922	2	0	0	1	0	1	0	0	1	0	0	0	1	0	0	0	1	0	0	0	0	0	1	1	0	1	0	0	1	0	0	1	2	0	0	1
chr3_2704599_C_T	3	2704599	gene-vps54	+	16742	Other	C	T	0.129213483146067	0.168539325842697	0.225034717838657	1.29038038608781	0.199714405722295	0	0	0	0	0	0	0	0	0	0	0	0	0	0	0	0	NA	0	0	0	0	0	0	0	0	0	0	0	0	0	0	0	0	0	0	0
chr3_2704683_T_A	3	2704683	gene-vps54	+	16826	Other	T	A	0.198863636363636	0.238636363636364	0.318633780991736	1.46763953378186	0.267870037797191	1	0	0	1	0	0	0	0	0	0	NA	0	1	0	0	0	NA	0	0	0	0	0	0	0	0	0	0	0	0	0	0	0	0	0	0	0
chr3_2704695_G_A	3	2704695	gene-vps54	+	16838	Other	G	A	0.292134831460674	0.247191011235955	0.413584143416235	1.70527448869752	0.328058221573565	0	0	0	0	0	0	0	1	0	0	NA	0	0	0	0	0	0	0	0	2	0	0	0	0	0	0	0	0	0	0	0	0	0	0	0	0
chr3_2704798_C_G	3	2704798	gene-vps54	+	16941	Other	C	G	0.0833333333333333	0.144444444444444	0.152777777777778	1.18032786885246	0.14110725308642	1	0	0	0	0	1	0	0	1	0	0	0	0	0	0	0	0	0	0	0	0	0	1	1	0	0	0	0	0	0	0	1	0	0	0	0
chr3_2704897_G_A	3	2704897	gene-vps54	+	17040	Other	G	A	0.295454545454545	0.25	0.416322314049587	1.71327433628319	0.329660179461785	2	0	0	0	0	NA	0	0	1	0	0	0	1	0	0	0	1	0	0	0	0	0	1	1	0	0	0	0	0	0	0	1	1	0	0	0
chr3_2704932_A_T	3	2704932	gene-vps54	+	17075	Other	A	T	0.333333333333333	0.288888888888889	0.444444444444444	1.8	0.345679012345679	2	0	0	1	0	2	0	0	1	0	0	0	2	0	0	0	1	0	1	0	0	0	1	1	0	0	0	0	0	0	0	1	1	0	0	0
chr3_2704953_G_T	3	2704953	gene-vps54	+	17096	Other	G	T	0.277777777777778	0.222222222222222	0.401234567901235	1.67010309278351	0.320739978661789	2	0	0	1	0	0	0	0	0	0	0	0	2	0	0	0	1	0	1	0	0	0	0	0	0	0	0	0	0	0	0	0	0	0	0	0
chr3_2704969_G_A	3	2704969	gene-vps54	+	17112	Other	G	A	0.0561797752808989	0.0449438202247191	0.106047216260573	1.11862731252648	0.100424210222265	0	0	0	0	0	0	0	0	0	0	0	0	0	0	0	0	0	0	0	0	0	0	0	0	0	0	0	0	0	0	0	0	0	0	0	0
chr3_2704982_A_T	3	2704982	gene-vps54	+	17125	Other	A	T	0.265060240963855	0.313253012048193	0.389606619248077	1.63828775267539	0.313709960367119	2	0	0	1	0	NA	0	0	1	0	0	0	1	0	NA	0	1	0	0	0	0	0	0	1	0	0	0	0	0	0	0	1	1	0	0	0
chr3_2705013_A_G	3	2705013	gene-vps54	+	17156	Other	A	G	0.0555555555555556	0.0444444444444444	0.104938271604938	1.11724137931034	0.0994322511812224	0	0	0	0	0	0	0	0	0	0	0	0	0	0	0	0	0	0	0	0	0	0	0	0	0	0	0	0	0	0	0	0	0	0	0	0
chr3_2705063_G_A	3	2705063	gene-vps54	+	17206	Other	G	A	0.320224719101124	0.303370786516854	0.43536169675546	1.77104527669089	0.340591793254564	2	0	0	1	0	2	0	0	1	0	0	0	1	0	NA	0	1	0	0	0	0	0	1	1	0	0	0	0	0	0	0	1	1	0	0	0
chr3_2705152_A_G	3	2705152	gene-vps54	+	17295	Other	A	G	0.0611111111111111	0.122222222222222	0.114753086419753	1.12962833833066	0.108168950998323	0	0	0	0	0	0	0	0	0	0	0	0	0	0	0	0	0	0	0	0	0	0	0	0	0	0	0	0	0	0	0	0	0	0	0	0
chr3_2705325_G_T	3	2705325	gene-vps54	+	17468	Other	G	T	0.288235294117647	0.294117647058824	0.410311418685121	1.69581035089778	0.326133688533423	NA	0	0	0	0	1	0	0	1	0	0	0	1	0	0	0	NA	0	0	0	0	0	1	1	0	0	0	0	0	NA	0	1	1	0	0	0
chr3_2705394_A_T	3	2705394	gene-vps54	+	17537	Other	A	T	0.0674157303370787	0.0898876404494382	0.125741699280394	1.14382671480144	0.117836211811433	1	0	0	0	0	1	0	0	1	0	0	0	0	0	0	0	NA	0	0	0	0	0	0	1	0	0	0	0	0	0	0	2	1	0	0	0
chr3_2705473_G_A	3	2705473	gene-vps54	+	17616	Other	G	A	0.213483146067416	0.202247191011236	0.335816184825148	1.50560729899259	0.279429929829889	0	0	0	0	0	0	0	0	0	0	0	0	0	0	0	0	NA	0	0	0	0	0	0	0	0	0	0	0	0	0	0	0	0	0	0	0
chr3_2705493_A_G	3	2705493	gene-vps54	+	17636	Other	A	G	0.05	0.0777777777777778	0.095	1.10497237569061	0.0904875000000001	0	0	0	0	0	0	0	0	0	0	0	0	0	0	0	0	0	0	0	0	0	0	0	0	0	0	0	0	0	0	0	0	0	0	0	0
chr3_2705604_C_G	3	2705604	gene-vps54	+	17747	Other	C	G	0.0944444444444444	0.122222222222222	0.171049382716049	1.20634447836771	0.156420437052279	1	0	0	1	0	0	0	0	0	0	0	0	1	0	0	0	1	0	0	0	0	0	0	0	0	0	0	0	0	0	0	0	0	0	0	0
chr3_2705661_T_C	3	2705661	gene-vps54	+	17804	Other	T	C	0.288888888888889	0.288888888888889	0.410864197530864	1.69740150880134	0.326459503124524	1	0	0	0	0	0	0	0	1	1	0	0	0	0	0	0	0	0	0	0	0	0	1	1	0	0	0	0	0	0	0	1	1	0	0	0
chr3_2705760_A_C	3	2705760	gene-vps54	+	17903	Other	A	C	0.194444444444444	0.166666666666667	0.313271604938272	1.4561797752809	0.264202055707971	0	0	0	0	0	0	0	0	0	0	0	0	0	0	0	0	0	0	0	0	0	0	0	0	0	0	0	0	0	0	0	0	0	0	0	0
chr3_2705830_A_T	3	2705830	gene-vps54	+	17973	Other	A	T	0.0944444444444444	0.166666666666667	0.171049382716049	1.20634447836771	0.156420437052279	1	0	0	0	0	1	0	0	1	1	0	0	0	0	0	0	0	0	0	0	0	0	1	1	0	0	0	0	0	0	0	1	1	0	0	0
chr3_2705857_T_G	3	2705857	gene-vps54	+	18000	Other	T	G	0.305555555555556	0.344444444444444	0.424382716049383	1.7372654155496	0.334332371208657	2	0	0	1	0	1	0	0	1	1	0	0	1	0	0	0	1	0	0	0	0	0	1	1	0	0	0	0	0	0	0	1	1	0	0	0
chr3_2706005_A_T	3	2706005	gene-vps54	+	18148	Other	A	T	0.244444444444444	0.266666666666667	0.369382716049383	1.58574784651527	0.301160920591373	1	0	0	1	0	0	0	0	0	1	0	0	1	0	0	0	1	0	0	0	0	0	0	0	0	0	0	0	0	0	0	0	0	0	0	0
chr3_2706266_G_A	3	2706266	gene-vps54	+	18409	CDS	G	A	0.0833333333333333	0.122222222222222	0.152777777777778	1.18032786885246	0.14110725308642	1	0	0	1	0	0	0	0	0	0	0	0	1	0	0	0	1	0	0	0	0	0	0	0	0	0	0	0	0	0	0	0	0	0	0	0
chr3_2706303_G_A	3	2706303	gene-vps54	+	18446	Other	G	A	0.327777777777778	0.211111111111111	0.440679012345679	1.78788213221499	0.343580016384697	1	0	0	2	0	0	0	0	0	0	1	0	1	0	2	0	1	0	0	0	0	0	0	0	0	0	0	0	0	0	0	0	0	0	0	0
chr3_2706374_C_T	3	2706374	gene-vps54	+	18517	Other	C	T	0.05	0.0777777777777778	0.095	1.10497237569061	0.0904875000000001	0	0	0	0	0	0	0	0	0	1	0	0	0	0	0	0	0	0	0	0	0	0	0	0	0	0	0	0	0	0	0	0	0	0	0	0
chr3_2706536_G_T	3	2706536	gene-vps54	+	18679	Other	G	T	0.266666666666667	0.333333333333333	0.391111111111111	1.64233576642336	0.314627160493827	1	0	0	1	0	0	0	0	0	1	0	0	1	0	0	0	1	0	0	0	1	1	2	1	1	1	1	0	2	1	1	1	1	2	2	1
chr3_2706837_T_C	3	2706837	gene-vps54	+	18980	Other	T	C	0.477777777777778	0.422222222222222	0.499012345679012	1.99605717102021	0.374505685108977	0	2	2	0	2	1	2	2	1	1	1	2	1	2	0	2	0	2	2	2	0	0	1	0	0	0	0	0	0	0	1	0	0	0	0	0
chr3_2706850_A_G	3	2706850	gene-vps54	+	18993	Other	A	G	0.255555555555556	0.311111111111111	0.380493827160494	1.6141889198884	0.308106050906874	1	0	0	2	0	0	0	0	0	1	1	0	1	0	2	0	1	0	0	0	0	0	0	0	0	0	0	0	0	0	0	0	0	0	0	0
chr3_2706883_G_A	3	2706883	gene-vps54	+	19026	Other	G	A	0.269662921348315	0.314606741573034	0.393889660396415	1.64986461153926	0.316315128112813	1	0	0	2	0	0	0	0	0	1	1	0	1	0	2	0	1	0	0	0	0	0	0	0	0	0	0	0	0	0	0	0	0	0	0	0
chr3_2706931_C_T	3	2706931	gene-vps54	+	19074	Other	C	T	0.105555555555556	0.122222222222222	0.188827160493827	1.23278289323491	0.170999312223746	0	0	0	0	0	0	0	0	0	0	0	0	0	0	0	0	0	0	0	0	0	0	0	0	0	0	0	0	0	0	0	0	0	0	0	0
chr3_2707038_T_G	3	2707038	gene-vps54	+	19181	Other	T	G	0.45	0.3	0.495	1.98019801980198	0.3724875	0	2	2	0	2	1	2	2	1	0	1	2	1	2	0	2	0	2	1	2	0	0	0	0	0	0	0	0	0	0	0	0	0	0	0	0
chr3_2707080_G_A	3	2707080	gene-vps54	+	19223	Other	G	A	0.258426966292135	0.314606741573034	0.383284938770357	1.62149437052201	0.309831266626259	1	0	0	2	0	0	0	0	0	NA	1	0	1	0	2	0	1	0	1	0	0	0	0	0	0	0	0	0	0	0	0	0	0	0	0	0
chr3_2707096_G_T	3	2707096	gene-vps54	+	19239	Other	G	T	0.283333333333333	0.3	0.406111111111111	1.68381665107577	0.32364799382716	1	0	0	2	0	0	0	0	0	2	1	0	1	0	2	0	1	0	1	0	0	0	0	0	0	0	0	0	0	0	0	0	0	0	0	0
chr3_2707242_C_G	3	2707242	gene-vps54	+	19385	Other	C	G	0.0852272727272727	0.125	0.155927169421488	1.18473189015528	0.143770528339589	0	0	0	2	0	0	0	0	0	0	1	0	0	0	2	0	0	0	0	0	0	0	0	0	0	0	0	0	0	0	0	0	0	0	0	0
chr3_2707277_A_G	3	2707277	gene-vps54	+	19420	CDS	A	G	0.191011235955056	0.179775280898876	0.309051887387956	1.44728668006578	0.261295352838927	1	0	0	2	0	0	0	0	0	0	1	0	0	0	2	0	1	0	2	0	0	0	0	0	0	0	0	0	0	0	0	0	0	0	0	0
chr3_2707701_G_T	3	2707701	gene-vps54	+	19844	Other	G	T	0.283333333333333	0.233333333333333	0.406111111111111	1.68381665107577	0.32364799382716	1	0	0	0	1	1	0	0	1	0	0	0	0	0	0	0	1	0	0	0	2	2	1	2	2	2	2	2	2	2	1	2	2	2	2	2
chr3_2707708_G_A	3	2707708	gene-vps54	+	19851	Other	G	A	0.283333333333333	0.233333333333333	0.406111111111111	1.68381665107577	0.32364799382716	1	0	0	0	1	1	0	0	1	0	0	0	0	0	0	0	1	0	0	0	2	2	1	2	2	2	2	2	2	2	1	2	2	2	2	2
chr3_2707884_G_A	3	2707884	gene-vps54	+	20027	Other	G	A	0.0611111111111111	0.0777777777777778	0.114753086419753	1.12962833833066	0.108168950998323	0	0	0	0	0	0	0	0	0	0	0	0	0	0	0	0	0	0	0	0	0	0	0	0	0	0	0	0	0	0	0	0	0	0	0	0
chr3_2708008_G_A	3	2708008	gene-vps54	+	20151	CDS	G	A	0.183333333333333	0.144444444444444	0.299444444444444	1.4274385408406	0.254610956790123	0	0	0	0	0	0	0	0	0	0	0	0	0	0	0	0	0	0	0	0	0	0	2	0	0	0	0	0	0	0	1	0	0	0	0	0
chr3_2708032_T_C	3	2708032	gene-vps54	+	20175	CDS	T	C	0.172222222222222	0.188888888888889	0.285123456790123	1.39884293238926	0.244475763984149	1	0	0	0	0	1	0	0	1	0	0	0	0	0	0	0	0	0	0	0	2	1	2	0	0	1	1	0	1	0	2	1	2	1	1	1
chr3_2708198_C_T	3	2708198	gene-vps54	+	20341	CDS	C	T	0.388888888888889	0.244444444444444	0.475308641975309	1.90588235294118	0.362349489407102	0	1	2	0	0	1	2	2	0	1	0	2	0	2	0	2	0	2	1	2	0	0	0	0	0	0	0	0	0	0	0	0	0	0	0	0
chr3_2708471_A_T	3	2708471	gene-vps54	+	20614	Other	A	T	0.471910112359551	0.269662921348315	0.498421916424694	1.99370752579914	0.374209713038462	0	NA	2	0	0	1	1	2	0	1	0	2	0	2	0	2	0	2	1	2	0	0	0	0	0	0	0	0	0	0	0	0	0	0	0	0
chr3_2708569_C_G	3	2708569	gene-vps54	+	20712	Other	C	G	0.477777777777778	0.266666666666667	0.499012345679012	1.99605717102021	0.374505685108977	1	0	0	1	1	1	0	0	1	0	2	0	0	0	2	0	1	0	1	0	2	2	2	2	2	2	2	2	2	2	2	2	2	2	2	2
chr3_2708642_G_A	3	2708642	gene-vps54	+	20785	Other	G	A	0.116666666666667	0.122222222222222	0.206111111111111	1.25962211336599	0.184870216049383	0	0	0	0	0	0	0	0	0	0	0	0	0	0	0	0	0	0	0	0	0	0	0	0	0	0	0	0	0	0	0	0	0	0	0	0
chr3_2708795_T_G	3	2708795	gene-vps54	+	20938	Other	T	G	0.483333333333333	0.322222222222222	0.499444444444445	1.99778024417314	0.374722067901234	1	0	0	1	1	1	0	0	1	0	2	0	0	1	2	0	1	1	1	1	2	2	2	2	2	2	2	2	2	2	2	2	2	2	2	2
chr3_2708922_A_T	3	2708922	gene-vps54	+	21065	Other	A	T	0.0777777777777778	0.111111111111111	0.143456790123457	1.16748342461805	0.133166864807194	0	0	0	0	0	0	0	0	0	0	0	0	0	0	0	0	0	0	0	0	0	0	0	0	0	0	0	0	0	0	0	0	0	0	0	0
chr3_2709245_C_T	3	2709245	gene-vps54	+	21388	Other	C	T	0.272222222222222	0.277777777777778	0.396234567901235	1.65627236478888	0.317733651501296	0	0	0	0	0	0	0	0	0	0	0	0	0	1	0	0	0	1	1	1	0	0	0	0	0	0	0	0	0	0	0	0	0	0	0	0
chr3_2709268_T_G	3	2709268	gene-vps54	+	21411	Other	T	G	0.0555555555555556	0.111111111111111	0.104938271604938	1.11724137931034	0.0994322511812224	0	0	0	0	0	0	0	0	0	0	0	0	0	0	0	0	0	0	0	0	0	0	0	0	0	0	0	0	0	0	0	0	0	0	0	0
chr3_2709277_A_C	3	2709277	gene-vps54	+	21420	Other	A	C	0.244444444444444	0.355555555555556	0.369382716049383	1.58574784651527	0.301160920591373	0	0	0	1	0	0	0	0	0	0	2	0	0	1	2	0	0	1	1	1	0	0	0	0	0	0	0	0	0	0	0	0	0	0	0	0
chr3_2709377_T_G	3	2709377	gene-vps54	+	21520	Other	T	G	0.322222222222222	0.288888888888889	0.43679012345679	1.77553704515563	0.341397317482091	1	2	2	0	1	1	2	2	1	1	0	2	2	1	0	2	1	1	1	1	0	0	0	0	0	0	0	0	0	0	0	0	0	0	0	0
chr3_2709521_C_A	3	2709521	gene-vps54	+	21664	Other	C	A	0.155555555555556	0.133333333333333	0.262716049382716	1.35632953784327	0.228206188081085	0	0	0	0	0	0	0	0	0	0	0	0	0	0	0	0	0	0	0	0	0	0	0	0	0	0	0	0	0	0	0	0	0	0	0	0
chr3_2709528_C_T	3	2709528	gene-vps54	+	21671	Other	C	T	0.0722222222222222	0.1	0.134012345679012	1.15475087319125	0.125032691281817	0	0	0	0	0	0	0	0	0	0	0	0	0	0	0	0	0	0	0	0	0	0	0	0	0	0	0	0	0	0	0	0	0	0	0	0
chr3_2709775_G_A	3	2709775	gene-vps54	+	21918	Other	G	A	0.322222222222222	0.422222222222222	0.43679012345679	1.77553704515563	0.341397317482091	0	0	0	1	0	1	0	0	0	0	2	0	0	1	2	0	0	1	1	1	0	0	0	0	0	0	0	0	0	0	0	0	0	0	0	0
chr3_2709920_T_A	3	2709920	gene-vps54	+	22063	Other	T	A	0.438888888888889	0.388888888888889	0.492530864197531	1.97056319182581	0.371237538103948	0	2	2	0	1	1	2	2	1	2	0	2	1	1	0	2	1	1	1	1	0	0	0	0	0	0	0	0	0	0	0	0	0	0	0	0
chr3_2710116_T_A	3	2710116	gene-vps54	+	22259	Other	T	A	0.316666666666667	0.388888888888889	0.432777777777778	1.76297747306562	0.339129475308642	0	0	0	1	0	0	0	0	0	0	2	0	0	1	2	0	0	1	1	1	0	0	0	0	0	0	0	0	0	0	0	0	0	0	0	0
chr3_2710174_A_T	3	2710174	gene-vps54	+	22317	Other	A	T	0.442528735632184	0.333333333333333	0.493394107543929	1.97392098057113	0.371675234864394	1	0	0	1	0	1	0	0	1	0	2	0	0	1	2	0	0	1	1	1	2	2	2	2	2	2	2	2	2	NA	2	2	2	2	2	2
chr3_2710262_A_G	3	2710262	gene-vps54	+	22405	Other	A	G	0.333333333333333	0.355555555555556	0.444444444444444	1.8	0.345679012345679	0	0	0	1	1	0	0	0	0	0	2	0	0	1	2	0	1	1	1	1	0	0	0	0	0	0	0	0	0	0	0	0	0	0	0	0
chr3_2710444_A_G	3	2710444	gene-vps54	+	22587	Other	A	G	0.3	0.311111111111111	0.42	1.72413793103448	0.3318	0	0	0	1	0	0	0	0	0	0	2	0	0	2	2	0	0	1	1	1	0	0	0	0	0	0	0	0	0	0	0	0	0	0	0	0
chr3_2710512_T_C	3	2710512	gene-vps54	+	22655	Other	T	C	0.161111111111111	0.233333333333333	0.270308641975309	1.37044243295829	0.233775261012041	0	0	0	0	0	0	0	0	0	0	0	0	0	0	0	0	0	0	0	0	0	0	0	0	0	0	0	0	0	0	0	0	0	0	0	0
chr3_2710590_C_T	3	2710590	gene-vps54	+	22733	CDS	C	T	0.433333333333333	0.355555555555556	0.491111111111111	1.96506550218341	0.370516049382716	0	2	2	0	2	1	2	2	1	2	0	2	1	1	0	2	1	1	1	1	0	0	0	0	0	0	0	0	0	0	0	0	0	0	0	0
chr3_2710778_A_G	3	2710778	gene-vps54	+	22921	Other	A	G	0.1	0.177777777777778	0.18	1.21951219512195	0.1638	0	0	0	0	1	0	1	0	1	1	0	0	0	0	0	0	0	0	0	0	0	0	0	0	0	0	0	0	0	0	0	0	0	0	0	0
chr3_2710781_A_G	3	2710781	gene-vps54	+	22924	Other	A	G	0.0833333333333333	0.144444444444444	0.152777777777778	1.18032786885246	0.14110725308642	0	0	0	0	1	0	1	0	1	1	0	0	0	0	0	0	0	0	0	0	0	0	0	0	0	0	0	0	0	0	0	0	0	0	0	0
chr3_2710807_A_G	3	2710807	gene-vps54	+	22950	Other	A	G	0.372222222222222	0.388888888888889	0.467345679012346	1.8773901958512	0.358139687166591	0	2	2	0	2	1	2	2	1	2	0	2	1	1	0	2	1	1	1	1	0	0	0	0	0	0	0	0	0	0	0	0	0	0	0	0
chr3_2711034_C_T	3	2711034	gene-vps54	+	23177	Other	C	T	0.466666666666667	0.422222222222222	0.497777777777778	1.99115044247788	0.373886419753086	2	1	1	1	0	1	0	0	1	1	0	1	1	0	0	1	1	1	0	0	2	2	2	2	2	2	2	2	2	2	2	2	2	2	2	2
chr3_2711107_A_T	3	2711107	gene-vps54	+	23250	Other	A	T	0.466666666666667	0.355555555555556	0.497777777777778	1.99115044247788	0.373886419753086	0	2	2	0	2	1	2	2	1	2	0	2	1	1	0	2	2	1	1	1	0	0	0	0	0	0	0	0	0	0	0	0	0	0	0	0
chr3_2711443_G_T	3	2711443	gene-vps54	+	23586	Other	G	T	0.422222222222222	0.377777777777778	0.487901234567901	1.95274831243973	0.36887742722146	0	2	2	0	2	1	2	2	1	2	0	2	1	1	0	2	0	1	1	1	0	0	0	0	0	0	0	0	0	0	0	0	0	0	0	0
chr3_2711506_G_T	3	2711506	gene-vps54	+	23649	Other	G	T	0.0777777777777778	0.0888888888888889	0.143456790123457	1.16748342461805	0.133166864807194	0	0	0	0	0	0	0	0	0	0	0	0	0	0	0	0	0	0	0	0	0	0	0	0	0	0	0	0	0	0	0	0	0	0	0	0
chr3_2711594_T_C	3	2711594	gene-vps54	+	23737	Other	T	C	0.0611111111111111	0.0555555555555556	0.114753086419753	1.12962833833066	0.108168950998323	0	0	0	0	0	0	0	0	0	0	0	0	0	0	0	0	0	0	0	0	0	0	0	0	0	0	0	0	0	0	0	0	0	0	0	0
chr3_2711652_T_C	3	2711652	gene-vps54	+	23795	Other	T	C	0.0611111111111111	0.0777777777777778	0.114753086419753	1.12962833833066	0.108168950998323	1	0	0	1	0	0	0	0	0	0	0	0	1	0	0	0	2	0	0	0	0	0	0	0	0	0	0	0	0	0	0	0	0	0	0	0
chr3_2711920_A_G	3	2711920	gene-vps54	+	24063	Other	A	G	0.0611111111111111	0.0555555555555556	0.114753086419753	1.12962833833066	0.108168950998323	0	0	0	0	0	0	0	0	0	0	0	0	0	0	0	0	0	0	0	0	0	0	0	0	0	0	0	0	0	0	0	0	0	0	0	0
chr3_2712050_T_A	3	2712050	gene-vps54	+	24193	Other	T	A	0.05	0.0555555555555556	0.095	1.10497237569061	0.0904875000000001	0	0	0	0	0	0	0	0	0	0	0	0	0	0	0	0	0	0	0	0	0	0	0	0	0	0	0	0	0	0	0	0	0	0	0	0
chr3_2712157_C_T	3	2712157	gene-vps54	+	24300	Other	C	T	0.116666666666667	0.1	0.206111111111111	1.25962211336599	0.184870216049383	0	0	0	0	1	0	1	0	1	1	0	0	0	0	0	0	0	0	0	0	0	0	0	0	0	0	0	0	0	0	0	0	0	0	0	0
chr3_2712363_T_G	3	2712363	gene-vps54	+	24506	Other	T	G	0.188888888888889	0.133333333333333	0.30641975308642	1.44179423282307	0.259473220545648	0	0	0	0	1	0	2	0	1	1	0	0	0	0	0	0	0	0	0	0	0	0	0	0	0	0	0	0	0	0	0	0	0	0	0	0
chr3_2712365_T_C	3	2712365	gene-vps54	+	24508	Other	T	C	0.188888888888889	0.133333333333333	0.30641975308642	1.44179423282307	0.259473220545648	0	0	0	0	1	0	2	0	1	1	0	0	0	0	0	0	0	0	0	0	0	0	0	0	0	0	0	0	0	0	0	0	0	0	0	0
chr3_2712554_G_A	3	2712554	gene-vps54	+	24697	Other	G	A	0.0888888888888889	0.133333333333333	0.161975308641975	1.19328226281674	0.148857308337144	0	0	0	1	0	0	0	0	0	0	2	0	0	0	2	0	0	0	0	0	0	0	0	0	0	0	0	0	0	0	0	0	0	0	0	0
chr3_2712681_A_G	3	2712681	gene-vps54	+	24824	CDS	A	G	0.177777777777778	0.155555555555556	0.292345679012346	1.41311933007676	0.249612680993751	1	0	0	0	0	1	0	0	1	0	0	0	0	0	0	0	0	0	0	0	2	1	1	2	2	1	1	1	1	1	1	2	1	2	2	1
chr3_2712736_C_A	3	2712736	gene-vps54	+	24879	Other	C	A	0.05	0.1	0.095	1.10497237569061	0.0904875000000001	0	0	0	0	1	0	1	0	0	1	0	0	0	0	0	0	0	0	0	0	0	0	0	0	0	0	0	0	0	0	0	0	0	0	0	0
chr3_2713034_C_G	3	2713034	gene-vps54	+	25177	Other	C	G	0.0666666666666667	0.133333333333333	0.124444444444444	1.14213197969543	0.116701234567901	0	0	0	0	1	0	1	0	1	1	0	0	0	0	0	0	0	0	0	0	0	0	0	0	0	0	0	0	0	0	0	0	0	0	0	0
chr3_2713090_T_C	3	2713090	gene-vps54	+	25233	Other	T	C	0.0555555555555556	0.0888888888888889	0.104938271604938	1.11724137931034	0.0994322511812224	0	0	0	0	0	0	0	0	0	0	0	0	0	0	0	0	0	0	0	0	0	0	0	0	0	0	0	0	0	0	0	0	0	0	0	0
chr3_2713151_T_C	3	2713151	gene-vps54	+	25294	Other	T	C	0.122222222222222	0.133333333333333	0.214567901234568	1.27318453316567	0.191548209114464	0	0	0	0	0	0	0	0	0	0	0	0	0	0	0	0	0	0	0	0	0	0	0	0	0	0	0	0	0	0	0	0	0	0	0	0
chr3_2713172_C_A	3	2713172	gene-vps54	+	25315	Other	C	A	0.122222222222222	0.111111111111111	0.214567901234568	1.27318453316567	0.191548209114464	0	0	0	0	0	0	0	0	0	0	0	0	0	0	0	0	0	0	0	0	0	0	0	0	0	0	0	0	0	0	0	0	0	0	0	0
chr3_2713208_C_T	3	2713208	gene-vps54	+	25351	Other	C	T	0.155555555555556	0.133333333333333	0.262716049382716	1.35632953784327	0.228206188081085	0	0	0	0	0	0	0	0	0	0	0	0	0	0	0	0	0	0	0	0	0	0	0	0	0	0	0	0	0	0	0	0	0	0	0	0
chr3_2713275_G_A	3	2713275	gene-vps54	+	25418	Other	G	A	0.116666666666667	0.144444444444444	0.206111111111111	1.25962211336599	0.184870216049383	0	0	0	0	0	0	0	0	0	0	0	0	0	0	0	0	0	0	0	0	0	0	0	0	0	0	0	0	0	0	0	0	0	0	0	0
chr3_2713307_G_A	3	2713307	gene-vps54	+	25450	Other	G	A	0.155555555555556	0.222222222222222	0.262716049382716	1.35632953784327	0.228206188081085	0	0	0	0	0	0	0	0	0	0	0	0	0	1	0	0	0	0	0	0	0	0	0	0	0	0	0	0	0	0	0	0	0	0	0	0
chr3_2713352_T_C	3	2713352	gene-vps54	+	25495	Other	T	C	0.0944444444444444	0.188888888888889	0.171049382716049	1.20634447836771	0.156420437052279	0	0	0	0	1	0	0	0	0	0	0	0	0	1	0	0	0	0	0	0	0	0	0	0	0	0	0	0	0	0	0	0	0	0	0	0
chr3_2713535_A_G	3	2713535	gene-vps54	+	25678	Other	A	G	0.0833333333333333	0.144444444444444	0.152777777777778	1.18032786885246	0.14110725308642	0	0	0	0	1	0	1	0	1	1	0	0	0	0	0	0	0	0	0	0	0	0	0	0	0	0	0	0	0	0	0	0	0	0	0	0
chr3_2713547_A_G	3	2713547	gene-vps54	+	25690	Other	A	G	0.0833333333333333	0.144444444444444	0.152777777777778	1.18032786885246	0.14110725308642	0	0	0	0	1	0	1	0	1	1	0	0	0	0	0	0	0	0	0	0	0	0	0	0	0	0	0	0	0	0	0	0	0	0	0	0
chr3_2713577_A_G	3	2713577	gene-vps54	+	25720	Other	A	G	0.0777777777777778	0.133333333333333	0.143456790123457	1.16748342461805	0.133166864807194	0	0	0	0	1	0	1	0	1	1	0	0	0	0	0	0	0	0	0	0	0	0	0	0	0	0	0	0	0	0	0	0	0	0	0	0
chr3_2713650_T_G	3	2713650	gene-vps54	+	25793	Other	T	G	0.0777777777777778	0.133333333333333	0.143456790123457	1.16748342461805	0.133166864807194	0	0	0	0	1	0	1	0	1	1	0	0	0	0	0	0	0	0	0	0	0	0	0	0	0	0	0	0	0	0	0	0	0	0	0	0
chr3_2713757_A_G	3	2713757	gene-vps54	+	25900	Other	A	G	0.394444444444444	0.411111111111111	0.477716049382716	1.91466729700981	0.363609737463801	0	1	1	0	1	0	1	1	1	2	0	1	0	1	0	1	1	2	0	2	0	0	0	0	0	0	0	0	0	0	0	0	0	0	0	0
chr3_2713811_C_T	3	2713811	gene-vps54	+	25954	Other	C	T	0.288888888888889	0.333333333333333	0.410864197530864	1.69740150880134	0.326459503124524	0	1	1	0	0	0	0	1	0	2	0	1	0	1	0	1	1	2	0	2	0	0	0	0	0	0	0	0	0	0	0	0	0	0	0	0
chr3_2713993_T_C	3	2713993	gene-vps54	+	26136	Other	T	C	0.355555555555556	0.222222222222222	0.458271604938272	1.84594348222425	0.353265172991922	0	0	0	0	0	1	0	0	1	0	0	0	0	1	0	0	0	1	0	0	2	2	2	2	2	2	2	2	2	2	2	2	2	2	2	2
chr3_2713998_G_A	3	2713998	gene-vps54	+	26141	Other	G	A	0.144444444444444	0.155555555555556	0.24716049382716	1.32830436208593	0.216616338972718	0	0	0	0	0	0	0	0	0	0	0	0	0	1	0	0	0	1	0	0	0	0	0	0	0	0	0	0	0	0	0	0	0	0	0	0
chr3_2714024_T_C	3	2714024	gene-vps54	+	26167	Other	T	C	0.0666666666666667	0.0444444444444444	0.124444444444444	1.14213197969543	0.116701234567901	0	0	0	0	0	0	0	0	0	0	0	0	0	0	0	0	0	0	0	0	0	0	0	0	0	0	0	0	0	0	0	0	0	0	0	0
chr3_2714452_A_G	3	2714452	gene-vps54	+	26595	CDS	A	G	0.0555555555555556	0.111111111111111	0.104938271604938	1.11724137931034	0.0994322511812224	0	0	1	0	0	0	0	1	0	0	0	0	1	1	0	1	0	0	1	0	0	0	0	0	0	0	0	0	0	0	0	0	0	0	0	0
chr3_2714499_T_A	3	2714499	gene-vps54	+	26642	Other	T	A	0.488888888888889	0.311111111111111	0.499753086419753	1.99901283316881	0.374876512726719	0	1	1	0	1	0	2	1	1	2	0	1	0	1	0	1	2	2	0	2	0	0	0	0	0	0	0	0	0	0	0	0	0	0	0	0
chr3_2714528_A_C	3	2714528	gene-vps54	+	26671	Other	A	C	0.202247191011236	0.314606741573034	0.322686529478601	1.47642124883504	0.270623231325129	1	1	1	1	1	1	1	1	0	0	0	1	2	2	0	1	2	2	1	1	0	0	0	0	0	0	0	0	0	0	0	0	0	0	0	0
chr3_2714802_C_T	3	2714802	gene-vps54	+	26945	Other	C	T	0.261111111111111	0.277777777777778	0.385864197530864	1.6283043521962	0.311418608062795	0	0	0	0	0	0	0	0	0	0	0	0	0	1	0	0	1	1	0	1	0	0	0	0	0	0	0	0	0	0	0	0	0	0	0	0
chr3_2714872_G_T	3	2714872	gene-vps54	+	27015	Other	G	T	0.211111111111111	0.377777777777778	0.333086419753086	1.49944465012958	0.277613138241122	1	0	0	1	1	0	0	0	0	0	0	0	1	1	0	0	2	1	0	1	0	0	0	0	0	0	0	0	0	0	0	0	0	0	0	0
chr3_2714988_A_G	3	2714988	gene-vps54	+	27131	Other	A	G	0.0611111111111111	0.0777777777777778	0.114753086419753	1.12962833833066	0.108168950998323	0	0	0	0	0	0	0	0	0	0	0	0	0	0	0	0	0	0	0	0	0	0	0	0	0	0	0	0	0	0	0	0	0	0	0	0
chr3_2715087_C_G	3	2715087	gene-vps54	+	27230	Other	C	G	0.233333333333333	0.4	0.357777777777778	1.55709342560554	0.293775308641975	0	0	0	0	0	0	0	0	0	0	0	0	0	1	0	0	1	1	0	1	1	1	1	0	0	0	1	1	0	1	0	0	0	0	0	0
chr3_2715176_T_G	3	2715176	gene-vps54	+	27319	Other	T	G	0.188888888888889	0.333333333333333	0.30641975308642	1.44179423282307	0.259473220545648	0	0	0	0	0	0	0	0	0	0	0	0	0	1	0	0	1	1	0	1	0	0	0	0	0	0	0	0	0	0	0	0	0	0	0	0
chr3_2715215_G_T	3	2715215	gene-vps54	+	27358	Other	G	T	0.461111111111111	0.322222222222222	0.496975308641975	1.98797398453798	0.373483079942082	1	1	1	0	0	1	0	0	1	0	0	1	0	1	0	1	1	2	0	1	0	0	0	0	0	0	0	0	0	0	0	0	0	0	0	0
chr3_2715281_C_G	3	2715281	gene-vps54	+	27424	Other	C	G	0.305555555555556	0.233333333333333	0.424382716049383	1.7372654155496	0.334332371208657	0	0	0	0	0	0	0	0	0	0	0	0	0	1	0	0	1	1	0	1	0	0	0	0	0	0	0	0	0	0	0	0	0	0	0	0
chr3_2715342_A_C	3	2715342	gene-vps54	+	27485	Other	A	C	0.166666666666667	0.266666666666667	0.277777777777778	1.38461538461538	0.239197530864197	0	0	0	0	0	0	0	0	0	0	0	0	0	2	0	0	1	1	0	1	0	0	0	0	0	0	0	0	0	0	0	0	0	0	0	0
chr3_2715343_C_G	3	2715343	gene-vps54	+	27486	Other	C	G	0.166666666666667	0.266666666666667	0.277777777777778	1.38461538461538	0.239197530864197	0	0	0	0	0	0	0	0	0	0	0	0	0	2	0	0	1	1	0	1	0	0	0	0	0	0	0	0	0	0	0	0	0	0	0	0
chr3_2716255_T_C	3	2716255	gene-vps54	+	28398	Other	T	C	0.156976744186047	0.22093023255814	0.26467009194159	1.35993380527719	0.229644963157405	0	0	0	0	0	0	NA	0	0	0	NA	0	0	1	0	0	0	2	0	1	0	NA	0	0	0	NA	0	0	0	0	0	0	0	0	0	0
chr3_2716283_T_C	3	2716283	gene-vps54	+	28426	Other	T	C	0.206896551724138	0.275862068965517	0.328180737217598	1.48849557522124	0.274329439077255	0	0	0	0	0	0	NA	0	0	0	NA	0	0	1	0	0	1	1	0	NA	0	0	0	0	0	0	0	0	0	0	0	0	0	0	0	0
chr3_2716511_G_T	3	2716511	gene-vps54	+	28654	Other	G	T	0.305555555555556	0.322222222222222	0.424382716049383	1.7372654155496	0.334332371208657	0	1	1	2	0	0	0	1	0	2	2	1	0	0	2	0	0	1	0	0	0	0	0	0	0	0	0	0	0	0	0	0	0	0	0	0
chr3_2716520_T_G	3	2716520	gene-vps54	+	28663	Other	T	G	0.305555555555556	0.322222222222222	0.424382716049383	1.7372654155496	0.334332371208657	0	1	1	2	0	0	0	1	0	2	2	1	0	0	2	0	0	1	0	0	0	0	0	0	0	0	0	0	0	0	0	0	0	0	0	0
chr3_2717103_T_C	3	2717103	gene-vps54	+	29246	Other	T	C	0.357954545454545	0.352272727272727	0.45964617768595	1.85063926395029	0.354008873355298	0	1	1	1	2	0	1	1	1	2	2	2	0	NA	2	1	0	1	0	1	0	NA	0	0	0	0	0	0	0	0	0	0	0	0	0	0
chr3_2717119_C_A	3	2717119	gene-vps54	+	29262	Other	C	A	0.35	0.344444444444444	0.455	1.8348623853211	0.3514875	0	1	1	1	2	0	1	1	1	2	2	1	0	0	2	1	0	1	0	1	0	0	0	0	0	0	0	0	0	0	0	0	0	0	0	0
chr3_2717331_A_G	3	2717331	gene-vps54	+	29474	Other	A	G	0.277777777777778	0.288888888888889	0.401234567901235	1.67010309278351	0.320739978661789	0	0	0	0	0	0	0	0	0	0	0	0	0	1	0	0	1	1	0	1	0	0	0	0	0	0	0	0	0	0	0	0	0	0	0	0
chr3_2717351_T_C	3	2717351	gene-vps54	+	29494	Other	T	C	0.344444444444444	0.355555555555556	0.451604938271605	1.82350292660964	0.349631428135955	0	1	1	1	2	0	1	1	1	2	2	1	0	0	2	1	0	1	0	1	0	0	0	0	0	0	0	0	0	0	0	0	0	0	0	0
chr3_2717363_G_C	3	2717363	gene-vps54	+	29506	Other	G	C	0.483333333333333	0.366666666666667	0.499444444444445	1.99778024417314	0.374722067901234	2	0	1	1	0	1	1	1	1	0	0	1	2	2	0	2	2	2	2	1	2	2	2	2	2	2	2	2	2	2	2	2	2	2	2	2
chr3_2717369_T_C	3	2717369	gene-vps54	+	29512	Other	T	C	0.344444444444444	0.311111111111111	0.451604938271605	1.82350292660964	0.349631428135955	0	2	1	1	2	1	1	1	1	2	2	1	0	0	2	0	0	0	0	1	0	0	0	0	0	0	0	0	0	0	0	0	0	0	0	0
chr3_2717371_C_A	3	2717371	gene-vps54	+	29514	Other	C	A	0.344444444444444	0.311111111111111	0.451604938271605	1.82350292660964	0.349631428135955	0	2	1	1	2	1	1	1	1	2	2	1	0	0	2	0	0	0	0	1	0	0	0	0	0	0	0	0	0	0	0	0	0	0	0	0
chr3_2717394_A_G	3	2717394	gene-vps54	+	29537	Other	A	G	0.333333333333333	0.333333333333333	0.444444444444444	1.8	0.345679012345679	0	1	1	1	2	0	1	1	1	2	2	1	0	0	2	0	0	0	1	1	0	0	0	0	0	0	0	0	0	0	0	0	0	0	0	0
chr3_2717589_A_G	3	2717589	gene-vps54	+	29732	Other	A	G	0.0666666666666667	0.0666666666666667	0.124444444444444	1.14213197969543	0.116701234567901	0	0	0	0	0	0	0	0	0	0	0	0	0	0	0	0	0	0	0	0	0	0	0	0	0	0	0	0	0	0	0	0	0	0	0	0
chr3_2717653_T_A	3	2717653	gene-vps54	+	29796	Other	T	A	0.344444444444444	0.355555555555556	0.451604938271605	1.82350292660964	0.349631428135955	0	1	1	1	2	0	1	1	1	2	2	1	0	0	2	1	0	1	0	1	0	0	0	0	0	0	0	0	0	0	0	0	0	0	0	0
chr3_2717677_C_T	3	2717677	gene-vps54	+	29820	Other	C	T	0.422222222222222	0.288888888888889	0.487901234567901	1.95274831243973	0.36887742722146	2	1	1	1	0	2	1	2	1	0	0	1	2	1	0	1	1	0	2	1	2	2	2	2	2	2	2	2	2	2	2	2	2	2	2	2
chr3_2717775_G_T	3	2717775	gene-vps54	+	29918	Other	G	T	0.261111111111111	0.277777777777778	0.385864197530864	1.6283043521962	0.311418608062795	0	0	0	0	0	0	0	0	0	0	0	0	0	1	0	0	1	1	0	1	0	0	0	0	0	0	0	0	0	0	0	0	0	0	0	0
chr3_2717792_T_A	3	2717792	gene-vps54	+	29935	Other	T	A	0.244444444444444	0.266666666666667	0.369382716049383	1.58574784651527	0.301160920591373	0	0	0	0	0	0	0	0	0	0	0	0	0	1	0	0	1	1	0	1	0	0	0	0	0	0	0	0	0	0	0	0	0	0	0	0
chr3_2717898_T_C	3	2717898	gene-vps54	+	30041	Other	T	C	0.146067415730337	0.269662921348315	0.249463451584396	1.33238015138772	0.218347444746196	0	0	0	0	0	0	0	0	0	0	0	0	0	1	0	0	1	2	0	NA	0	0	0	0	0	0	0	0	0	0	0	0	0	0	0	0
chr3_2717900_A_C	3	2717900	gene-vps54	+	30043	Other	A	C	0.0666666666666667	0.111111111111111	0.124444444444444	1.14213197969543	0.116701234567901	0	0	0	0	0	0	0	0	0	0	0	0	0	0	0	0	0	0	0	0	0	0	0	0	0	0	0	0	0	0	0	0	0	0	0	0
chr3_2717922_G_T	3	2717922	gene-vps54	+	30065	Other	G	T	0.0888888888888889	0.111111111111111	0.161975308641975	1.19328226281674	0.148857308337144	0	0	0	0	0	0	0	0	0	0	0	0	0	0	0	0	0	0	0	0	0	0	0	0	0	0	0	0	0	0	0	0	0	0	0	0
chr3_2717936_T_A	3	2717936	gene-vps54	+	30079	Other	T	A	0.292134831460674	0.247191011235955	0.413584143416235	1.70527448869752	0.328058221573565	0	0	0	0	0	0	0	0	0	0	0	0	0	1	0	0	1	1	0	NA	0	0	0	0	0	0	0	0	0	0	0	0	0	0	0	0
chr3_2718145_C_T	3	2718145	gene-vps54	+	30288	Other	C	T	0.238636363636364	0.25	0.363378099173554	1.57079107505071	0.297356277694061	0	0	0	0	0	0	0	0	0	0	0	0	NA	1	0	0	0	1	0	NA	0	0	0	0	0	0	0	0	0	0	0	0	0	0	0	0
chr3_2718354_A_C	3	2718354	gene-vps54	+	30497	Other	A	C	0.0965909090909091	0.102272727272727	0.174522210743802	1.2114196323817	0.15929320972235	0	0	0	0	0	NA	0	0	0	0	0	0	0	0	0	0	0	0	0	0	0	0	0	0	0	0	0	0	0	0	0	0	0	0	0	0
chr3_2718355_A_G	3	2718355	gene-vps54	+	30498	Other	A	G	0.0965909090909091	0.102272727272727	0.174522210743802	1.2114196323817	0.15929320972235	0	0	0	0	0	NA	0	0	0	0	0	0	0	0	0	0	0	0	0	0	0	0	0	0	0	0	0	0	0	0	0	0	0	0	0	0
chr3_2718392_T_G	3	2718392	gene-vps54	+	30535	Other	T	G	0.252873563218391	0.252873563218391	0.377857048487251	1.60734763219367	0.306469073941502	0	0	0	0	0	NA	0	0	0	0	0	0	0	1	0	0	1	1	0	2	0	0	0	0	0	0	0	0	0	NA	0	0	0	0	0	0
chr3_2718452_T_C	3	2718452	gene-vps54	+	30595	Other	T	C	0.198863636363636	0.329545454545455	0.318633780991736	1.46763953378186	0.267870037797191	0	0	0	0	0	NA	0	0	0	0	0	0	0	2	0	0	1	1	0	2	0	0	0	0	0	0	0	0	0	0	0	0	0	0	0	0
chr3_2718470_G_A	3	2718470	gene-vps54	+	30613	Other	G	A	0.386363636363636	0.318181818181818	0.474173553719008	1.90176817288802	0.361753274195752	1	2	1	2	2	NA	1	1	1	2	2	NA	1	0	2	1	1	1	0	0	0	0	0	0	0	0	0	0	0	0	0	0	0	0	0	0
chr3_2718524_C_T	3	2718524	gene-vps54	+	30667	Other	C	T	0.48876404494382	0.370786516853933	0.499747506627951	1.9989905362776	0.374873721437524	1	2	1	2	2	2	0	1	1	2	2	NA	0	0	2	1	1	1	0	0	0	0	0	0	0	0	0	0	0	0	0	0	0	0	0	0
chr3_2718538_A_T	3	2718538	gene-vps54	+	30681	Other	A	T	0.483333333333333	0.433333333333333	0.499444444444445	1.99778024417314	0.374722067901234	1	2	1	2	2	2	0	1	1	2	2	1	1	0	2	1	1	1	0	0	0	0	0	0	0	0	0	0	0	0	0	0	0	0	0	0
chr3_2718611_T_C	3	2718611	gene-vps54	+	30754	Other	T	C	0.404494382022472	0.292134831460674	0.481757353869461	1.92959805115713	0.365712279865809	1	2	2	2	2	NA	2	1	1	2	2	2	2	1	2	2	1	1	1	0	0	0	0	0	0	0	0	0	0	0	0	0	0	0	0	0
chr3_2718688_A_G	3	2718688	gene-vps54	+	30831	Other	A	G	0.0777777777777778	0.155555555555556	0.143456790123457	1.16748342461805	0.133166864807194	0	0	1	0	0	1	1	1	1	0	0	1	1	1	0	1	0	0	1	0	0	0	0	0	0	0	0	0	0	0	0	0	0	0	0	0
chr3_2718862_C_A	3	2718862	gene-vps54	+	31005	Other	C	A	0.116666666666667	0.1	0.206111111111111	1.25962211336599	0.184870216049383	0	0	0	0	0	0	0	0	0	0	0	0	0	0	0	0	1	0	0	0	0	0	0	0	0	0	0	0	0	0	0	0	0	0	0	0
chr3_2719018_G_A	3	2719018	gene-vps54	+	31161	Other	G	A	0.1	0.155555555555556	0.18	1.21951219512195	0.1638	0	0	0	0	0	0	0	0	0	0	0	0	0	0	0	0	0	0	0	0	0	0	0	0	0	0	0	0	0	0	0	0	0	0	0	0
chr3_2719037_T_C	3	2719037	gene-vps54	+	31180	Other	T	C	0.0722222222222222	0.0777777777777778	0.134012345679012	1.15475087319125	0.125032691281817	0	0	0	0	0	0	0	0	0	0	0	0	0	0	0	0	0	0	0	0	0	0	0	0	0	0	0	0	0	0	0	0	0	0	0	0
chr3_2721006_C_G	3	2721006	gene-LOC122873120	-	18169	Other	C	G	0.0730337078651685	0.0561797752808989	0.135399570761268	1.15660363583266	0.1262330488801	0	0	0	0	0	0	0	0	0	0	0	0	0	0	0	0	0	0	0	0	0	0	0	0	0	0	0	0	0	0	0	0	0	0	0	0
chr3_2721019_G_A	3	2721019	gene-LOC122873120	-	18156	Other	G	A	0.122222222222222	0.177777777777778	0.214567901234568	1.27318453316567	0.191548209114464	0	0	0	1	0	0	1	0	1	2	2	0	0	0	2	0	0	0	0	0	0	0	0	0	0	0	0	0	0	0	0	0	0	0	0	0
chr3_2721418_A_C	3	2721418	gene-LOC122873120	-	17757	Other	A	C	0.0555555555555556	0.111111111111111	0.104938271604938	1.11724137931034	0.0994322511812224	0	0	0	0	0	0	0	0	0	0	1	0	0	0	1	0	0	0	0	0	0	0	0	0	0	0	0	0	0	0	0	0	0	0	0	0
chr3_2721650_A_T	3	2721650	gene-LOC122873120	-	17525	Other	A	T	0.0833333333333333	0.144444444444444	0.152777777777778	1.18032786885246	0.14110725308642	0	0	0	0	1	0	0	0	0	0	0	0	0	0	0	0	0	0	0	0	0	0	0	0	0	0	0	0	0	0	0	0	0	0	0	0
chr3_2721659_T_C	3	2721659	gene-LOC122873120	-	17516	Other	T	C	0.0888888888888889	0.133333333333333	0.161975308641975	1.19328226281674	0.148857308337144	0	0	0	0	1	0	0	0	0	0	0	0	0	0	0	0	0	0	0	0	0	0	0	0	0	0	0	0	0	0	0	0	0	0	0	0
chr3_2721788_A_C	3	2721788	gene-LOC122873120	-	17387	Other	A	C	0.05	0.0777777777777778	0.095	1.10497237569061	0.0904875000000001	0	0	0	0	1	0	0	0	0	0	0	0	0	0	0	0	0	0	0	0	0	0	0	0	0	0	0	0	0	0	0	0	0	0	0	0
chr3_2721857_T_C	3	2721857	gene-LOC122873120	-	17318	Other	T	C	0.433333333333333	0.266666666666667	0.491111111111111	1.96506550218341	0.370516049382716	1	0	0	2	2	1	1	0	2	2	1	0	0	0	1	0	0	0	1	0	2	2	2	2	2	2	2	2	2	2	2	2	2	2	2	2
chr3_2721950_A_G	3	2721950	gene-LOC122873120	-	17225	CDS	A	G	0.4	0.266666666666667	0.48	1.92307692307692	0.3648	1	0	0	1	2	1	1	0	2	2	1	0	0	0	2	0	0	0	1	0	2	2	2	2	2	2	2	2	2	2	2	2	2	2	2	2
chr3_2722373_A_C	3	2722373	gene-LOC122873120	-	16802	Other	A	C	0.122222222222222	0.0888888888888889	0.214567901234568	1.27318453316567	0.191548209114464	0	0	0	0	0	0	0	0	0	0	0	0	0	0	0	0	0	0	0	0	1	0	1	1	2	0	0	1	1	1	0	2	1	2	2	0
chr3_2722726_C_T	3	2722726	gene-LOC122873120	-	16449	Other	C	T	0.216666666666667	0.344444444444444	0.339444444444444	1.51387720773759	0.281833179012346	0	0	1	1	1	0	2	1	1	2	1	1	1	1	1	1	1	0	1	0	0	0	0	0	0	0	0	0	0	0	0	0	0	0	0	0
chr3_2722990_T_C	3	2722990	gene-LOC122873120	-	16185	CDS	T	C	0.311111111111111	0.333333333333333	0.428641975308642	1.75021607605877	0.336775003810395	1	0	0	1	0	0	0	1	0	0	0	0	1	0	0	0	1	0	0	1	1	0	1	1	2	1	1	1	1	1	1	2	2	2	2	2
chr3_2723237_A_T	3	2723237	gene-LOC122873120	-	15938	Other	A	T	0.111111111111111	0.222222222222222	0.197530864197531	1.24615384615385	0.178021643042219	0	0	1	0	0	0	1	1	0	0	0	1	1	1	0	1	0	0	0	0	0	1	1	1	0	0	1	1	0	1	0	0	0	0	0	0
chr3_2723278_A_G	3	2723278	gene-LOC122873120	-	15897	Other	A	G	0.155555555555556	0.266666666666667	0.262716049382716	1.35632953784327	0.228206188081085	0	0	1	1	1	0	2	1	1	2	1	1	1	1	1	1	0	0	1	0	0	0	0	0	0	0	0	0	0	0	0	0	0	0	0	0
chr3_2723279_T_C	3	2723279	gene-LOC122873120	-	15896	Other	T	C	0.155555555555556	0.266666666666667	0.262716049382716	1.35632953784327	0.228206188081085	0	0	1	1	1	0	2	1	1	2	1	1	1	1	1	1	0	0	1	0	0	0	0	0	0	0	0	0	0	0	0	0	0	0	0	0
chr3_2723344_C_A	3	2723344	gene-LOC122873120	-	15831	Other	C	A	0.366666666666667	0.444444444444444	0.464444444444444	1.86721991701245	0.35659012345679	0	0	1	1	1	0	2	2	1	2	1	1	1	1	1	1	0	0	1	1	0	0	0	0	0	0	0	0	0	0	0	0	0	0	0	0
chr3_2723375_A_T	3	2723375	gene-LOC122873120	-	15800	Other	A	T	0.0555555555555556	0.0888888888888889	0.104938271604938	1.11724137931034	0.0994322511812224	0	0	0	0	0	0	0	0	0	0	0	0	0	0	0	0	0	0	0	0	0	0	0	0	0	0	0	0	0	0	0	0	0	0	0	0
chr3_2723431_T_G	3	2723431	gene-LOC122873120	-	15744	Other	T	G	0.344444444444444	0.355555555555556	0.451604938271605	1.82350292660964	0.349631428135955	0	0	1	1	1	0	2	1	1	2	1	1	1	1	1	1	0	0	1	0	0	1	1	1	0	0	1	1	0	1	0	0	0	0	0	0
chr3_2723472_A_T	3	2723472	gene-LOC122873120	-	15703	Other	A	T	0.327777777777778	0.455555555555556	0.440679012345679	1.78788213221499	0.343580016384697	0	0	1	1	1	0	2	1	1	2	1	1	1	1	1	1	0	0	1	0	0	1	1	2	0	0	1	1	0	1	0	1	1	0	0	0
chr3_2723561_C_G	3	2723561	gene-LOC122873120	-	15614	Other	C	G	0.172222222222222	0.211111111111111	0.285123456790123	1.39884293238926	0.244475763984149	0	0	0	0	0	0	0	0	0	0	0	0	0	0	0	0	0	0	0	0	0	1	1	2	0	0	1	1	0	1	0	1	1	1	1	0
chr3_2724152_G_A	3	2724152	gene-LOC122873120	-	15023	Other	G	A	0.338888888888889	0.411111111111111	0.448086419753086	1.81187786601051	0.347695699969517	2	0	1	2	1	1	2	1	2	2	1	1	2	1	1	1	1	0	2	0	1	0	1	0	2	1	0	0	1	1	1	1	1	2	2	1
chr3_2724230_G_A	3	2724230	gene-LOC122873120	-	14945	Other	G	A	0.255555555555556	0.377777777777778	0.380493827160494	1.6141889198884	0.308106050906874	1	0	1	2	1	0	2	1	1	2	1	1	2	1	1	1	1	0	2	0	0	0	0	0	0	0	0	0	0	0	0	0	0	0	0	0
chr3_2724261_T_C	3	2724261	gene-LOC122873120	-	14914	Other	T	C	0.216666666666667	0.322222222222222	0.339444444444444	1.51387720773759	0.281833179012346	1	0	1	2	1	0	2	1	1	2	1	1	2	1	1	1	1	0	1	0	0	0	0	0	0	0	0	0	0	0	0	0	0	0	0	0
chr3_2724311_A_G	3	2724311	gene-LOC122873120	-	14864	Other	A	G	0.433333333333333	0.288888888888889	0.491111111111111	1.96506550218341	0.370516049382716	0	2	1	0	1	1	0	1	0	0	1	1	0	1	1	1	1	2	0	2	0	0	0	0	0	0	0	0	0	0	0	0	0	0	0	0
chr3_2724312_C_T	3	2724312	gene-LOC122873120	-	14863	Other	C	T	0.433333333333333	0.288888888888889	0.491111111111111	1.96506550218341	0.370516049382716	0	2	1	0	1	1	0	1	0	0	1	1	0	1	1	1	1	2	0	2	0	0	0	0	0	0	0	0	0	0	0	0	0	0	0	0
chr3_2724676_G_A	3	2724676	gene-LOC122873120	-	14499	Other	G	A	0.105555555555556	0.1	0.188827160493827	1.23278289323491	0.170999312223746	0	0	0	0	0	0	0	0	0	0	0	0	0	0	0	0	0	0	0	0	0	0	0	0	0	0	0	0	0	0	0	0	0	0	0	0
chr3_2725038_G_A	3	2725038	gene-LOC122873120	-	14137	CDS	G	A	0.05	0.0555555555555556	0.095	1.10497237569061	0.0904875000000001	0	0	0	0	0	0	0	0	0	0	0	0	0	0	0	0	0	0	0	0	0	0	0	0	0	0	0	0	0	0	0	0	0	0	0	0
chr3_2725057_T_C	3	2725057	gene-LOC122873120	-	14118	Other	T	C	0.255555555555556	0.333333333333333	0.380493827160494	1.6141889198884	0.308106050906874	2	0	1	2	1	0	2	1	1	2	0	1	2	1	1	2	1	0	1	0	0	1	1	2	0	0	1	1	0	1	0	0	1	0	0	0
chr3_2725465_A_T	3	2725465	gene-LOC122873120	-	13710	Other	A	T	0.177777777777778	0.244444444444444	0.292345679012346	1.41311933007676	0.249612680993751	1	0	1	2	1	0	2	1	1	2	1	1	2	0	1	1	1	0	1	0	0	0	0	0	0	0	0	0	0	0	0	0	0	0	0	0
chr3_2725475_G_A	3	2725475	gene-LOC122873120	-	13700	Other	G	A	0.05	0.1	0.095	1.10497237569061	0.0904875000000001	0	0	0	0	0	0	0	0	0	0	0	0	0	0	0	0	0	0	0	0	0	0	0	0	0	0	0	0	0	0	0	0	0	0	0	0
chr3_2726279_A_C	3	2726279	gene-LOC122873120	-	12896	Other	A	C	0.050561797752809	0.0561797752808989	0.096010604721626	1.10620766706236	0.0914015866121199	0	0	0	0	0	0	0	0	0	0	0	0	0	0	0	0	0	0	0	0	0	0	0	0	0	0	0	0	0	0	0	0	0	0	0	0
chr3_2726341_G_A	3	2726341	gene-LOC122873120	-	12834	Other	G	A	0.322222222222222	0.311111111111111	0.43679012345679	1.77553704515563	0.341397317482091	0	0	0	1	2	0	1	0	1	2	1	0	0	0	1	0	0	0	0	0	1	1	1	1	0	1	0	2	1	1	0	1	2	0	1	2
chr3_2726479_A_G	3	2726479	gene-LOC122873120	-	12696	Other	A	G	0.0833333333333333	0.122222222222222	0.152777777777778	1.18032786885246	0.14110725308642	0	0	0	0	0	0	0	0	0	0	0	0	0	0	0	0	0	0	0	0	0	0	0	0	0	0	0	0	0	0	0	0	0	0	0	0
chr3_2726545_A_T	3	2726545	gene-LOC122873120	-	12630	Other	A	T	0.0611111111111111	0.1	0.114753086419753	1.12962833833066	0.108168950998323	0	0	0	1	1	0	1	0	0	2	1	0	0	0	1	0	0	0	0	0	0	0	0	0	0	0	0	0	0	0	0	0	0	0	0	0
chr3_2726610_T_C	3	2726610	gene-LOC122873120	-	12565	Other	T	C	0.0555555555555556	0.0888888888888889	0.104938271604938	1.11724137931034	0.0994322511812224	0	0	0	0	0	0	0	0	0	0	0	0	0	0	0	0	0	0	0	0	0	0	0	0	0	0	0	0	0	0	0	0	0	0	0	0
chr3_2726634_C_G	3	2726634	gene-LOC122873120	-	12541	Other	C	G	0.355555555555556	0.377777777777778	0.458271604938272	1.84594348222425	0.353265172991922	0	0	0	1	1	0	1	0	1	1	1	0	0	0	1	0	0	0	0	0	1	1	1	1	0	1	1	2	1	1	1	1	2	1	1	2
chr3_2726723_T_C	3	2726723	gene-LOC122873120	-	12452	Other	T	C	0.0833333333333333	0.122222222222222	0.152777777777778	1.18032786885246	0.14110725308642	0	0	0	0	0	0	0	0	0	0	0	0	0	0	0	0	0	0	0	0	0	0	0	0	0	0	0	0	0	0	0	0	0	0	0	0
chr3_2726725_T_G	3	2726725	gene-LOC122873120	-	12450	Other	T	G	0.0722222222222222	0.1	0.134012345679012	1.15475087319125	0.125032691281817	0	0	0	0	0	0	0	0	0	0	0	0	0	0	0	0	0	0	0	0	0	0	0	0	0	0	0	0	0	0	0	0	0	0	0	0
chr3_2726795_G_A	3	2726795	gene-LOC122873120	-	12380	Other	G	A	0.266666666666667	0.244444444444444	0.391111111111111	1.64233576642336	0.314627160493827	0	0	0	0	0	0	0	0	0	0	0	0	0	0	0	0	0	0	0	0	1	1	1	1	0	1	1	2	1	1	1	1	2	1	1	2
chr3_2726906_A_G	3	2726906	gene-LOC122873120	-	12269	Other	A	G	0.213483146067416	0.269662921348315	0.335816184825148	1.50560729899259	0.279429929829889	0	0	0	0	0	0	0	0	0	0	0	0	0	0	0	0	0	0	0	0	1	1	1	1	0	1	1	2	1	1	1	1	2	1	1	2
chr3_2726982_A_G	3	2726982	gene-LOC122873120	-	12193	Other	A	G	0.361111111111111	0.5	0.46141975308642	1.8567335243553	0.354965658817254	2	0	1	2	2	1	2	1	2	2	1	1	2	2	1	1	1	1	1	1	1	1	1	1	2	1	1	0	1	1	0	1	0	1	1	0
chr3_2727397_G_A	3	2727397	gene-LOC122873120	-	11778	Other	G	A	0.138888888888889	0.1	0.239197530864198	1.31440162271805	0.210589801478433	0	0	0	0	0	0	0	0	0	0	0	0	0	0	0	0	0	0	0	0	0	0	0	0	0	0	0	0	0	0	0	0	0	0	0	0
chr3_2727436_C_A	3	2727436	gene-LOC122873120	-	11739	Other	C	A	0.0722222222222222	0.1	0.134012345679012	1.15475087319125	0.125032691281817	0	0	0	0	0	0	0	0	0	0	0	0	0	0	0	0	0	0	0	0	0	0	0	0	0	0	0	0	0	0	0	0	0	0	0	0
chr3_2727535_G_T	3	2727535	gene-LOC122873120	-	11640	Other	G	T	0.2	0.288888888888889	0.32	1.47058823529412	0.2688	0	0	0	1	2	1	1	0	1	2	1	0	0	1	1	0	0	1	0	1	0	0	0	0	0	0	0	0	0	0	0	0	0	0	0	0
chr3_2728412_A_C	3	2728412	gene-LOC122873120	-	10763	Other	A	C	0.0777777777777778	0.0888888888888889	0.143456790123457	1.16748342461805	0.133166864807194	0	0	0	0	0	0	0	0	0	0	0	0	0	0	0	0	0	0	0	0	0	0	0	0	0	0	0	0	0	0	0	0	0	0	0	0
chr3_2729009_T_G	3	2729009	gene-LOC122873120	-	10166	Other	T	G	0.422222222222222	0.244444444444444	0.487901234567901	1.95274831243973	0.36887742722146	2	0	0	1	1	1	0	0	1	0	0	0	1	1	0	0	2	1	0	1	2	2	2	2	2	2	2	2	2	2	2	2	2	2	2	2
chr3_2729520_G_C	3	2729520	gene-LOC122873120	-	9655	Other	G	C	0.127777777777778	0.122222222222222	0.222901234567901	1.28683771546588	0.198058754381954	0	0	0	0	0	0	0	0	0	0	0	0	0	0	0	0	0	0	0	0	0	0	0	0	0	0	0	0	0	0	0	0	0	0	0	0
chr3_2730671_C_T	3	2730671	gene-LOC122873120	-	8504	Other	C	T	0.117647058823529	0.0941176470588235	0.207612456747405	1.26200873362445	0.186060990649058	2	0	0	0	0	1	0	0	1	0	0	0	0	0	0	0	0	0	0	0	0	2	0	2	0	NA	1	2	0	0	0	0	0	1	1	1
chr3_2730677_C_T	3	2730677	gene-LOC122873120	-	8498	Other	C	T	0.116279069767442	0.0930232558139535	0.205516495402921	1.25867937372362	0.184397980461571	2	0	0	0	0	1	0	0	1	0	0	0	0	0	0	0	0	0	0	0	0	2	0	2	0	NA	1	2	0	0	0	0	0	1	1	1
chr3_2730683_C_T	3	2730683	gene-LOC122873120	-	8492	Other	C	T	0.116279069767442	0.0930232558139535	0.205516495402921	1.25867937372362	0.184397980461571	2	0	0	0	0	1	0	0	1	0	0	0	0	0	0	0	0	0	0	0	0	2	0	2	0	NA	1	2	0	0	0	0	0	1	1	1
chr3_2730948_G_C	3	2730948	gene-LOC122873120	-	8227	Other	G	C	0.202247191011236	0.314606741573034	0.322686529478601	1.47642124883504	0.270623231325129	0	1	1	1	1	1	2	1	1	2	1	1	1	2	0	1	0	1	1	NA	0	0	0	0	0	0	0	0	0	0	0	0	0	0	0	0
chr3_2731390_G_A	3	2731390	gene-LOC122873120	-	7785	Other	G	A	0.138888888888889	0.1	0.239197530864198	1.31440162271805	0.210589801478433	0	0	0	0	0	0	0	0	0	0	0	0	0	0	0	0	0	0	0	0	0	0	0	0	0	0	0	0	0	0	0	0	0	0	0	0
chr3_2731588_A_G	3	2731588	gene-LOC122873120	-	7587	Other	A	G	0.179775280898876	0.292134831460674	0.294912258553213	1.41826320501343	0.251425638430734	0	1	1	1	1	1	2	1	1	2	1	1	1	1	1	1	1	0	2	0	0	0	0	0	0	0	0	0	0	0	0	0	0	0	0	0
chr3_2731605_C_T	3	2731605	gene-LOC122873120	-	7570	Other	C	T	0.0722222222222222	0.1	0.134012345679012	1.15475087319125	0.125032691281817	0	0	0	0	0	0	0	0	0	0	0	0	0	0	0	0	0	0	0	0	0	0	0	0	0	0	0	0	0	0	0	0	0	0	0	0
chr3_2731606_G_A	3	2731606	gene-LOC122873120	-	7569	Other	G	A	0.247126436781609	0.241379310344828	0.372109922050469	1.59263545502367	0.302877025006266	0	0	0	0	0	1	0	0	1	0	0	0	0	0	0	0	0	0	0	0	1	2	0	2	1	2	2	2	1	1	1	2	1	1	1	1
chr3_2731645_T_A	3	2731645	gene-LOC122873120	-	7530	Other	T	A	0.0777777777777778	0.111111111111111	0.143456790123457	1.16748342461805	0.133166864807194	0	0	0	0	0	0	0	0	0	0	0	0	0	0	0	0	0	0	0	0	0	0	0	0	0	0	0	0	0	0	0	0	0	0	0	0
chr3_2731858_C_A	3	2731858	gene-LOC122873120	-	7317	Other	C	A	0.122222222222222	0.133333333333333	0.214567901234568	1.27318453316567	0.191548209114464	0	0	0	0	0	0	0	0	0	0	0	0	0	0	0	0	0	0	0	0	0	0	0	0	0	0	0	0	0	0	0	0	0	0	0	0
chr3_2731999_A_G	3	2731999	gene-LOC122873120	-	7176	Other	A	G	0.0777777777777778	0.111111111111111	0.143456790123457	1.16748342461805	0.133166864807194	0	0	0	0	0	0	0	0	0	0	0	0	0	0	0	0	0	0	0	0	0	0	0	0	0	0	0	0	0	0	0	0	0	0	0	0
chr3_2732426_A_G	3	2732426	gene-LOC122873120	-	6749	Other	A	G	0.0611111111111111	0.1	0.114753086419753	1.12962833833066	0.108168950998323	0	0	0	0	0	0	0	0	0	0	0	0	0	0	0	0	0	0	0	0	0	0	0	0	0	0	0	0	0	0	0	0	0	0	0	0
chr3_2732813_T_C	3	2732813	gene-LOC122873120	-	6362	Other	T	C	0.15	0.144444444444444	0.255	1.34228187919463	0.2224875	0	0	0	0	0	0	0	0	0	0	0	0	0	0	0	0	0	0	0	0	0	0	0	0	0	0	0	0	0	0	0	0	0	0	0	0
chr3_2733070_T_A	3	2733070	gene-LOC122873120	-	6105	Other	T	A	0.0777777777777778	0.0666666666666667	0.143456790123457	1.16748342461805	0.133166864807194	0	0	0	0	0	0	0	0	0	0	0	0	0	0	0	0	0	0	0	0	0	0	0	0	0	0	0	0	0	0	0	0	0	0	0	0
chr3_2733177_G_A	3	2733177	gene-LOC122873120	-	5998	Other	G	A	0.0944444444444444	0.0777777777777778	0.171049382716049	1.20634447836771	0.156420437052279	0	0	0	0	0	0	0	0	0	0	0	0	0	0	0	0	0	0	0	0	0	0	0	0	0	0	0	0	0	0	0	0	0	0	0	0
chr3_2733210_G_A	3	2733210	gene-LOC122873120	-	5965	Other	G	A	0.111111111111111	0.0666666666666667	0.197530864197531	1.24615384615385	0.178021643042219	0	0	0	0	0	0	0	0	0	0	0	0	0	0	0	0	0	0	0	0	0	0	0	0	0	0	0	0	0	0	0	0	0	0	0	0
chr3_2733230_C_G	3	2733230	gene-LOC122873120	-	5945	Other	C	G	0.172222222222222	0.144444444444444	0.285123456790123	1.39884293238926	0.244475763984149	0	0	0	1	0	0	0	0	0	2	0	0	0	0	1	0	0	0	0	0	0	0	0	0	0	0	0	0	0	0	0	0	0	0	0	0
chr3_2733231_G_A	3	2733231	gene-LOC122873120	-	5944	Other	G	A	0.05	0.0777777777777778	0.095	1.10497237569061	0.0904875000000001	0	0	0	1	0	0	0	0	0	2	0	0	0	0	1	0	0	0	0	0	0	0	0	0	0	0	0	0	0	0	0	0	0	0	0	0
chr3_2733241_A_G	3	2733241	gene-LOC122873120	-	5934	Other	A	G	0.0944444444444444	0.122222222222222	0.171049382716049	1.20634447836771	0.156420437052279	0	0	0	1	0	0	0	0	0	2	0	0	0	0	1	0	0	0	0	0	0	0	0	0	0	0	0	0	0	0	0	0	0	0	0	0
chr3_2733268_C_T	3	2733268	gene-LOC122873120	-	5907	Other	C	T	0.0555555555555556	0.0666666666666667	0.104938271604938	1.11724137931034	0.0994322511812224	0	0	0	0	0	0	0	0	0	0	0	0	0	0	0	0	0	0	0	0	0	0	0	0	0	0	0	0	0	0	0	0	0	0	0	0
chr3_2733280_G_A	3	2733280	gene-LOC122873120	-	5895	Other	G	A	0.1	0.0888888888888889	0.18	1.21951219512195	0.1638	0	0	0	0	0	0	0	0	0	0	0	0	0	0	0	0	0	0	0	0	0	0	0	0	0	0	0	0	0	0	0	0	0	0	0	0
chr3_2733283_A_G	3	2733283	gene-LOC122873120	-	5892	Other	A	G	0.0555555555555556	0.111111111111111	0.104938271604938	1.11724137931034	0.0994322511812224	0	0	0	0	0	0	0	0	0	0	0	0	0	0	0	0	0	0	0	0	0	0	0	0	0	0	0	0	0	0	0	0	0	0	0	0
chr3_2733310_T_C	3	2733310	gene-LOC122873120	-	5865	Other	T	C	0.122222222222222	0.2	0.214567901234568	1.27318453316567	0.191548209114464	0	0	0	0	0	0	0	0	0	0	0	0	0	0	0	0	0	0	0	0	0	0	0	0	0	0	0	0	0	0	0	0	0	0	0	0
chr3_2733318_T_A	3	2733318	gene-LOC122873120	-	5857	Other	T	A	0.0611111111111111	0.1	0.114753086419753	1.12962833833066	0.108168950998323	0	0	0	0	0	0	0	0	0	0	0	0	0	0	0	0	0	0	0	0	0	0	0	0	0	0	0	0	0	0	0	0	0	0	0	0
chr3_2733339_G_T	3	2733339	gene-LOC122873120	-	5836	Other	G	T	0.0611111111111111	0.1	0.114753086419753	1.12962833833066	0.108168950998323	0	0	0	0	0	0	0	0	0	0	0	0	0	0	0	0	0	0	0	0	0	0	0	0	0	0	0	0	0	0	0	0	0	0	0	0
chr3_2733340_A_T	3	2733340	gene-LOC122873120	-	5835	Other	A	T	0.133333333333333	0.111111111111111	0.231111111111111	1.30057803468208	0.204404938271605	0	0	0	0	0	0	0	0	0	0	0	0	0	0	0	0	0	0	0	0	0	0	0	0	0	0	0	0	0	0	0	0	0	0	0	0
chr3_2733405_C_A	3	2733405	gene-LOC122873120	-	5770	Other	C	A	0.127777777777778	0.122222222222222	0.222901234567901	1.28683771546588	0.198058754381954	0	0	0	0	0	0	0	0	0	0	0	0	0	0	0	0	0	0	0	0	0	0	0	0	0	0	0	0	0	0	0	0	0	0	0	0
chr3_2733573_G_C	3	2733573	gene-LOC122873120	-	5602	Other	G	C	0.0777777777777778	0.111111111111111	0.143456790123457	1.16748342461805	0.133166864807194	0	0	0	0	0	0	0	0	0	0	0	0	0	0	0	0	0	0	0	0	0	0	0	0	0	0	0	0	0	0	0	0	0	0	0	0
chr3_2733961_G_A	3	2733961	gene-LOC122873120	-	5214	Other	G	A	0.130681818181818	0.102272727272727	0.227208161157025	1.29400952460523	0.201396386908847	0	0	0	0	0	0	0	0	0	0	0	0	0	0	0	0	0	0	0	0	NA	0	0	0	0	0	0	0	0	0	0	0	0	0	0	0
chr3_2733996_G_T	3	2733996	gene-LOC122873120	-	5179	Other	G	T	0.130681818181818	0.125	0.227208161157025	1.29400952460523	0.201396386908847	0	0	0	0	0	0	0	0	0	0	0	0	0	0	0	0	0	0	0	0	NA	0	0	0	0	0	0	0	0	0	0	0	0	0	0	0
chr3_2734190_T_C	3	2734190	gene-LOC122873120	-	4985	Other	T	C	0.466666666666667	0.266666666666667	0.497777777777778	1.99115044247788	0.373886419753086	1	0	0	0	0	1	0	0	1	0	2	0	0	0	2	0	0	0	1	0	2	2	2	2	2	2	2	2	2	2	2	2	2	2	2	2
chr3_2734295_T_A	3	2734295	gene-LOC122873120	-	4880	Other	T	A	0.15	0.122222222222222	0.255	1.34228187919463	0.2224875	0	0	0	0	0	0	0	0	0	0	0	0	0	0	0	0	0	0	0	0	0	0	0	0	0	0	0	0	0	0	0	0	0	0	0	0
chr3_2734302_C_T	3	2734302	gene-LOC122873120	-	4873	Other	C	T	0.144444444444444	0.111111111111111	0.24716049382716	1.32830436208593	0.216616338972718	0	0	0	0	0	0	0	0	0	0	0	0	0	0	0	0	0	0	0	0	0	0	0	0	0	0	0	0	0	0	0	0	0	0	0	0
chr3_2734622_C_G	3	2734622	gene-LOC122873120	-	4553	Other	C	G	0.138888888888889	0.144444444444444	0.239197530864198	1.31440162271805	0.210589801478433	0	0	0	0	0	0	0	0	0	0	0	0	0	0	0	0	0	0	0	0	0	0	0	0	0	0	0	0	0	0	0	0	0	0	0	0
chr3_2734805_G_T	3	2734805	gene-LOC122873120	-	4370	Other	G	T	0.0555555555555556	0.0666666666666667	0.104938271604938	1.11724137931034	0.0994322511812224	0	0	0	0	0	0	0	0	0	0	0	0	0	0	0	0	0	0	0	0	0	0	0	0	0	0	0	0	0	0	0	0	0	0	0	0
chr3_2734868_C_G	3	2734868	gene-LOC122873120	-	4307	Other	C	G	0.0555555555555556	0.0888888888888889	0.104938271604938	1.11724137931034	0.0994322511812224	0	0	0	0	0	0	0	0	0	0	0	0	0	0	0	0	0	0	0	0	0	0	0	0	0	0	0	0	0	0	0	0	0	0	0	0
chr3_2734888_C_T	3	2734888	gene-LOC122873120	-	4287	Other	C	T	0.366666666666667	0.377777777777778	0.464444444444444	1.86721991701245	0.35659012345679	0	1	1	1	1	1	2	1	1	2	1	1	1	1	1	1	1	0	1	0	0	0	0	0	0	0	0	0	0	0	0	0	0	0	0	0
chr3_2735209_C_T	3	2735209	gene-LOC122873120	-	3966	Other	C	T	0.0555555555555556	0.111111111111111	0.104938271604938	1.11724137931034	0.0994322511812224	0	0	0	0	0	0	0	0	0	0	0	0	0	0	0	0	0	0	0	0	0	0	0	0	0	0	0	0	0	0	0	0	0	0	0	0
chr3_2735249_T_C	3	2735249	gene-LOC122873120	-	3926	Other	T	C	0.0555555555555556	0.111111111111111	0.104938271604938	1.11724137931034	0.0994322511812224	0	0	0	0	0	0	0	0	0	0	0	0	0	0	0	0	0	0	0	0	0	0	0	0	0	0	0	0	0	0	0	0	0	0	0	0
chr3_2735267_A_G	3	2735267	gene-LOC122873120	-	3908	Other	A	G	0.177777777777778	0.266666666666667	0.292345679012346	1.41311933007676	0.249612680993751	0	0	0	1	1	0	1	0	1	2	1	0	0	0	1	0	0	0	0	0	0	0	0	0	0	0	0	0	0	0	0	0	0	0	0	0
chr3_2735538_C_T	3	2735538	gene-LOC122873120	-	3637	Other	C	T	0.0777777777777778	0.111111111111111	0.143456790123457	1.16748342461805	0.133166864807194	0	0	0	0	0	0	0	0	0	0	0	0	0	0	0	0	0	0	0	0	0	0	0	0	0	0	0	0	0	0	0	0	0	0	0	0
chr3_2735551_G_A	3	2735551	gene-LOC122873120	-	3624	Other	G	A	0.316666666666667	0.366666666666667	0.432777777777778	1.76297747306562	0.339129475308642	0	0	1	1	1	0	1	2	0	2	2	0	0	0	2	0	0	0	2	1	0	0	0	0	0	0	0	0	0	0	0	0	0	0	0	0
chr3_2735567_G_T	3	2735567	gene-LOC122873120	-	3608	Other	G	T	0.272222222222222	0.277777777777778	0.396234567901235	1.65627236478888	0.317733651501296	0	0	1	1	1	0	1	2	0	2	2	0	0	0	2	0	0	0	2	1	0	0	0	0	0	0	0	0	0	0	0	0	0	0	0	0
chr3_2735569_C_T	3	2735569	gene-LOC122873120	-	3606	Other	C	T	0.272222222222222	0.277777777777778	0.396234567901235	1.65627236478888	0.317733651501296	0	0	1	1	1	0	1	2	0	2	2	0	0	0	2	0	0	0	2	1	0	0	0	0	0	0	0	0	0	0	0	0	0	0	0	0
chr3_2735697_T_C	3	2735697	gene-LOC122873120	-	3478	Other	T	C	0.272222222222222	0.211111111111111	0.396234567901235	1.65627236478888	0.317733651501296	0	2	1	0	0	0	1	0	0	0	0	2	1	2	0	2	1	2	0	1	0	0	0	0	0	0	0	0	0	0	0	0	0	0	0	0
chr3_2735746_G_C	3	2735746	gene-LOC122873120	-	3429	Other	G	C	0.244444444444444	0.311111111111111	0.369382716049383	1.58574784651527	0.301160920591373	0	0	1	1	1	1	1	2	1	1	2	0	0	0	2	0	0	0	2	1	0	0	0	0	0	0	0	0	0	0	0	0	0	0	0	0
chr3_2736356_T_G	3	2736356	gene-LOC122873120	-	2819	Other	T	G	0.471910112359551	0.337078651685393	0.498421916424694	1.99370752579914	0.374209713038462	1	2	1	1	1	1	1	0	0	0	0	2	2	2	0	2	2	2	0	NA	0	0	0	0	0	0	0	0	0	0	0	0	0	0	0	0
chr3_2736425_C_T	3	2736425	gene-LOC122873120	-	2750	Other	C	T	0.383333333333333	0.233333333333333	0.472777777777778	1.89673340358272	0.361018364197531	0	2	1	1	1	1	2	0	1	2	1	2	1	2	1	2	1	2	0	0	0	0	0	0	0	0	0	0	0	0	0	0	0	0	0	0
chr3_2736440_T_C	3	2736440	gene-LOC122873120	-	2735	Other	T	C	0.0722222222222222	0.122222222222222	0.134012345679012	1.15475087319125	0.125032691281817	1	0	0	1	1	0	0	0	0	0	0	0	1	0	0	0	2	0	0	0	0	0	0	0	0	0	0	0	0	0	0	0	0	0	0	0
chr3_2736477_T_C	3	2736477	gene-LOC122873120	-	2698	Other	T	C	0.183333333333333	0.255555555555556	0.299444444444444	1.4274385408406	0.254610956790123	0	0	0	1	1	0	1	0	1	2	1	0	0	0	1	0	0	0	1	0	0	0	0	0	0	0	0	0	0	0	0	0	0	0	0	0
chr3_2736556_A_G	3	2736556	gene-LOC122873120	-	2619	Other	A	G	0.0722222222222222	0.122222222222222	0.134012345679012	1.15475087319125	0.125032691281817	1	0	0	1	1	0	0	0	0	0	0	0	1	0	0	0	1	0	0	0	0	0	0	0	0	0	0	0	0	0	0	0	0	0	0	0
chr3_2736595_C_T	3	2736595	gene-LOC122873120	-	2580	Other	C	T	0.322222222222222	0.288888888888889	0.43679012345679	1.77553704515563	0.341397317482091	0	2	1	0	0	1	1	0	0	0	0	2	1	2	0	2	1	2	0	1	0	0	0	0	0	0	0	0	0	0	0	0	0	0	0	0
chr3_2736660_G_T	3	2736660	gene-LOC122873120	-	2515	Other	G	T	0.288888888888889	0.266666666666667	0.410864197530864	1.69740150880134	0.326459503124524	0	0	1	1	1	0	1	2	1	2	2	0	0	0	2	0	0	0	2	1	0	0	0	0	0	0	0	0	0	0	0	0	0	0	0	0
chr3_2737220_G_A	3	2737220	gene-LOC122873120	-	1955	Other	G	A	0.0888888888888889	0.155555555555556	0.161975308641975	1.19328226281674	0.148857308337144	0	0	0	1	1	0	1	0	1	2	1	0	0	0	1	0	0	0	0	0	0	0	0	0	0	0	0	0	0	0	0	0	0	0	0	0
chr3_2737484_T_A	3	2737484	gene-LOC122873120	-	1691	Other	T	A	0.261111111111111	0.455555555555556	0.385864197530864	1.6283043521962	0.311418608062795	1	0	1	0	0	0	0	0	1	0	0	1	0	0	0	1	1	1	1	1	0	0	0	0	0	0	0	0	0	1	1	0	0	0	0	1
chr3_2737544_C_T	3	2737544	gene-LOC122873120	-	1631	Other	C	T	0.122222222222222	0.244444444444444	0.214567901234568	1.27318453316567	0.191548209114464	0	0	1	0	0	0	0	0	0	0	0	1	0	0	0	1	0	0	0	0	0	0	0	0	0	0	0	0	0	0	0	0	0	0	0	0
chr3_2737545_T_G	3	2737545	gene-LOC122873120	-	1630	Other	T	G	0.122222222222222	0.244444444444444	0.214567901234568	1.27318453316567	0.191548209114464	0	0	1	0	0	0	0	0	0	0	0	1	0	0	0	1	0	0	0	0	0	0	0	0	0	0	0	0	0	0	0	0	0	0	0	0
chr3_2737591_A_G	3	2737591	gene-LOC122873120	-	1584	Other	A	G	0.295454545454545	0.318181818181818	0.416322314049587	1.71327433628319	0.329660179461785	1	0	0	0	1	0	1	0	2	NA	0	0	0	0	1	0	0	0	0	0	2	2	2	1	2	1	2	2	2	1	1	2	2	2	1	1
chr3_2738025_C_T	3	2738025	gene-LOC122873120	-	1150	Other	C	T	0.0730337078651685	0.146067415730337	0.135399570761268	1.15660363583266	0.1262330488801	0	0	0	1	0	1	0	0	0	1	0	0	0	0	1	0	0	1	0	0	0	0	0	0	0	0	0	0	0	0	0	0	0	0	0	0
chr3_2738031_G_A	3	2738031	gene-LOC122873120	-	1144	Other	G	A	0.288888888888889	0.466666666666667	0.410864197530864	1.69740150880134	0.326459503124524	1	0	1	1	1	0	1	1	1	1	1	0	0	0	1	0	1	0	1	0	1	0	1	1	1	1	1	0	1	0	1	1	0	1	1	0
chr3_2738051_A_G	3	2738051	gene-LOC122873120	-	1124	Other	A	G	0.125	0.181818181818182	0.21875	1.28	0.19482421875	0	0	0	0	1	0	1	0	1	1	1	0	0	0	0	0	0	0	0	NA	0	0	0	0	0	0	0	0	0	1	0	0	0	0	0	1
chr3_2738060_C_T	3	2738060	gene-LOC122873120	-	1115	Other	C	T	0.194444444444444	0.322222222222222	0.313271604938272	1.4561797752809	0.264202055707971	0	1	0	0	1	0	1	0	1	1	1	0	0	1	0	0	0	0	0	0	0	0	0	0	0	0	0	0	0	0	0	0	0	0	0	0
chr3_2738167_G_T	3	2738167	gene-LOC122873120	-	1008	Other	G	T	0.0952380952380952	0.0714285714285714	0.172335600907029	1.20821917808219	0.157485821237036	0	0	0	0	0	0	0	0	0	0	0	0	0	0	0	0	0	0	0	0	0	0	0	0	0	0	0	0	0	0	0	0	0	0	0	0
chr3_2738292_T_A	3	2738292	gene-LOC122873120	-	883	Other	T	A	0.338888888888889	0.366666666666667	0.448086419753086	1.81187786601051	0.347695699969517	0	2	1	0	1	1	1	0	0	0	0	2	1	2	0	2	1	2	1	1	0	0	0	0	0	0	0	0	0	0	0	0	0	0	0	0
chr3_2738298_C_T	3	2738298	gene-LOC122873120	-	877	Other	C	T	0.0833333333333333	0.1	0.152777777777778	1.18032786885246	0.14110725308642	0	0	0	0	0	0	0	0	0	0	0	0	0	0	0	0	0	0	0	0	0	0	0	0	0	0	0	0	0	0	0	0	0	0	0	0
chr3_2738409_T_A	3	2738409	gene-LOC122873120	-	766	Other	T	A	0.0555555555555556	0.0888888888888889	0.104938271604938	1.11724137931034	0.0994322511812224	0	0	0	0	0	0	0	0	0	0	0	0	0	0	0	0	0	0	0	0	0	0	0	0	0	0	0	0	0	0	0	0	0	0	0	0
chr3_2738538_G_T	3	2738538	gene-LOC122873120	-	637	Other	G	T	0.0555555555555556	0.0888888888888889	0.104938271604938	1.11724137931034	0.0994322511812224	0	0	0	0	0	0	0	0	0	0	0	0	0	0	0	0	0	0	0	0	0	0	0	0	0	0	0	0	0	0	0	0	0	0	0	0
chr3_2738702_T_C	3	2738702	gene-LOC122873120	-	473	Other	T	C	0.0511363636363636	0.0795454545454545	0.0970428719008265	1.10747229174115	0.0923342124074464	0	0	0	0	0	0	0	0	0	0	0	0	0	0	0	0	0	0	0	0	0	0	0	0	0	0	0	0	0	0	0	0	0	0	0	0
chr3_2738708_A_T	3	2738708	gene-LOC122873120	-	467	Other	A	T	0.0568181818181818	0.0681818181818182	0.107179752066116	1.12004628290425	0.101436002439639	0	0	0	0	0	0	0	0	0	0	0	0	0	0	0	0	0	0	0	0	0	0	0	0	0	0	0	0	0	0	0	0	0	0	0	0
chr3_2738710_A_G	3	2738710	gene-LOC122873120	-	465	Other	A	G	0.0574712643678161	0.0689655172413793	0.108336636279561	1.12149948140465	0.102468222899376	0	0	0	0	0	0	0	0	0	0	0	0	0	0	0	0	0	0	0	NA	0	0	0	0	0	0	0	0	0	0	0	0	0	0	0	0
chr3_2738720_A_T	3	2738720	gene-LOC122873120	-	455	Other	A	T	0.0529411764705882	0.0588235294117647	0.100276816608997	1.11145296515653	0.0952490966343795	0	0	0	0	0	0	0	NA	0	0	0	0	0	0	0	0	0	0	0	NA	0	0	0	0	0	0	0	0	0	0	0	0	0	0	0	0
chr3_2738959_C_G	3	2738959	gene-LOC122873120	-	216	Other	C	G	0.261363636363636	0.318181818181818	0.386105371900826	1.62894404711822	0.311566692795489	0	0	0	2	1	0	0	0	NA	2	0	0	0	0	1	0	1	0	1	0	0	0	0	0	0	0	0	0	0	0	0	0	0	0	0	0
chr3_2739335_G_A	3	2739335	gene-LOC122873120	-	-160	Promoter	G	A	0.311111111111111	0.288888888888889	0.428641975308642	1.75021607605877	0.336775003810395	2	0	1	2	0	1	0	1	1	2	2	0	1	0	2	0	1	0	2	0	0	0	0	0	0	0	0	0	0	0	0	0	0	0	0	0
chr3_2739636_T_G	3	2739636	gene-LOC122873120	-	-461	Promoter	T	G	0.455555555555556	0.288888888888889	0.496049382716049	1.984321411073	0.373016887669563	0	0	1	0	0	0	0	1	0	0	0	0	0	0	1	0	0	0	1	0	2	2	2	2	2	2	2	2	2	2	2	2	2	2	2	2
chr3_2739689_G_A	3	2739689	gene-LOC122873120	-	-514	Promoter	G	A	0.411111111111111	0.288888888888889	0.484197530864198	1.93872666347535	0.366973906416705	0	0	1	0	1	0	1	2	1	0	0	0	0	0	1	0	0	0	1	1	2	2	2	2	2	2	2	2	2	2	2	2	2	2	2	2
chr3_2739705_C_T	3	2739705	gene-LOC122873120	-	-530	Promoter	C	T	0.322222222222222	0.355555555555556	0.43679012345679	1.77553704515563	0.341397317482091	2	0	0	2	0	1	1	0	1	2	1	1	2	2	1	1	1	1	1	1	0	0	0	0	0	0	0	0	0	0	0	0	0	0	0	0
chr3_2739772_T_G	3	2739772	gene-LOC122873120	-	-597	Promoter	T	G	0.433333333333333	0.311111111111111	0.491111111111111	1.96506550218341	0.370516049382716	0	0	1	0	0	0	0	2	0	0	1	0	0	0	1	0	0	0	1	1	2	2	2	2	2	2	2	2	2	2	2	2	2	2	2	2
chr3_2739966_G_C	3	2739966	gene-LOC122873120	-	-791	Promoter	G	C	0.0833333333333333	0.166666666666667	0.152777777777778	1.18032786885246	0.14110725308642	0	0	0	0	0	0	0	0	0	0	0	0	0	0	0	0	0	0	0	0	0	0	0	0	0	0	0	0	0	0	0	0	0	0	0	0
chr3_2739975_T_C	3	2739975	gene-LOC122873120	-	-800	Promoter	T	C	0.394444444444444	0.255555555555556	0.477716049382716	1.91466729700981	0.363609737463801	0	0	1	0	0	0	0	2	0	0	1	0	0	0	1	0	0	0	1	1	2	2	2	2	2	2	2	2	2	2	2	2	2	2	2	2
chr3_2739977_T_C	3	2739977	gene-LOC122873120	-	-802	Promoter	T	C	0.472222222222222	0.255555555555556	0.498456790123457	1.99384615384615	0.374227204313367	0	0	1	0	0	0	0	2	0	0	1	0	0	0	1	0	0	0	1	1	2	2	2	2	2	2	2	2	2	2	2	2	2	2	2	2
chr3_2739983_T_C	3	2739983	gene-LOC122873120	-	-808	Promoter	T	C	0.394444444444444	0.255555555555556	0.477716049382716	1.91466729700981	0.363609737463801	0	0	1	0	0	0	0	2	0	0	1	0	0	0	1	0	0	0	1	1	2	2	2	2	2	2	2	2	2	2	2	2	2	2	2	2
chr3_2740026_C_T	3	2740026	gene-LOC122873120	-	-851	Promoter	C	T	0.255555555555556	0.288888888888889	0.380493827160494	1.6141889198884	0.308106050906874	0	2	1	0	2	1	1	0	1	0	0	1	0	0	0	1	1	1	0	0	0	0	0	0	0	0	0	0	0	0	0	0	0	0	0	0
chr3_2740085_A_G	3	2740085	gene-LOC122873120	-	-910	Promoter	A	G	0.294444444444444	0.344444444444444	0.415493827160494	1.71084591825958	0.329176266956257	1	0	0	0	0	1	1	0	1	0	0	1	1	2	0	1	0	1	0	1	2	1	2	2	2	2	1	1	1	1	0	2	1	2	2	1
chr3_2740095_C_T	3	2740095	gene-LOC122873120	-	-920	Promoter	C	T	0.0944444444444444	0.188888888888889	0.171049382716049	1.20634447836771	0.156420437052279	1	0	0	1	0	0	0	0	0	0	0	0	1	0	0	0	1	0	0	0	0	0	0	0	0	0	0	0	0	0	0	0	0	0	0	0
chr3_2740097_T_C	3	2740097	gene-LOC122873120	-	-922	Promoter	T	C	0.272222222222222	0.3	0.396234567901235	1.65627236478888	0.317733651501296	1	0	0	0	0	1	1	0	1	0	0	1	1	2	0	1	0	1	0	1	2	1	2	2	2	2	1	1	1	1	0	2	1	2	2	1
chr3_2740106_A_G	3	2740106	gene-LOC122873120	-	-931	Promoter	A	G	0.233333333333333	0.222222222222222	0.357777777777778	1.55709342560554	0.293775308641975	1	0	1	1	0	0	0	2	0	0	1	0	1	0	1	0	1	0	1	1	0	0	0	0	0	0	0	0	0	0	0	0	0	0	0	0
chr3_2740116_T_C	3	2740116	gene-LOC122873120	-	-941	Promoter	T	C	0.144444444444444	0.266666666666667	0.24716049382716	1.32830436208593	0.216616338972718	0	0	0	1	0	0	0	0	0	2	1	0	0	0	1	0	0	0	1	0	0	0	0	0	0	0	0	0	0	0	0	0	0	0	0	0
chr3_2740157_T_C	3	2740157	gene-LOC122873120	-	-982	Promoter	T	C	0.438888888888889	0.455555555555556	0.492530864197531	1.97056319182581	0.371237538103948	0	0	1	1	0	0	0	2	0	2	2	0	0	0	2	0	0	0	2	1	0	1	0	0	0	0	1	1	1	1	2	0	1	0	0	1
chr3_2740380_G_C	3	2740380	gene-LOC122873120	-	-1205	Promoter	G	C	0.155555555555556	0.2	0.262716049382716	1.35632953784327	0.228206188081085	0	0	1	0	0	0	0	2	0	0	1	0	0	0	1	0	0	0	2	1	0	0	0	0	0	0	0	0	0	0	0	0	0	0	0	0
chr3_2740697_A_G	3	2740697	gene-LOC122873120	-	-1522	Promoter	A	G	0.2	0.155555555555556	0.32	1.47058823529412	0.2688	0	0	0	0	0	0	0	0	0	0	0	0	0	0	0	0	0	0	0	0	2	1	2	2	2	2	1	1	1	1	0	2	1	2	2	1
chr3_2740927_A_G	3	2740927	gene-LOC122873120	-	-1752	Promoter	A	G	0.4	0.4	0.48	1.92307692307692	0.3648	0	0	0	0	2	0	1	0	1	0	0	0	0	0	0	0	0	0	1	0	2	1	1	2	2	2	1	1	1	1	0	2	1	2	2	1
chr3_2740947_G_T	3	2740947	gene-LOC122873120	-	-1772	Promoter	G	T	0.311111111111111	0.244444444444444	0.428641975308642	1.75021607605877	0.336775003810395	0	0	0	0	0	0	0	0	0	0	0	0	0	0	0	0	0	0	0	0	2	1	1	2	2	2	1	1	1	1	0	2	1	2	2	1
chr3_2741023_G_A	3	2741023	gene-LOC122873120	-	-1848	Promoter	G	A	0.222222222222222	0.2	0.345679012345679	1.52830188679245	0.285932022557537	0	0	0	0	0	0	0	0	0	0	0	0	0	0	0	0	0	0	0	0	2	1	2	2	2	2	1	1	1	1	1	2	1	2	2	1
chr3_2741487_T_G	3	2741487	gene-LOC122873126	-	16236	Other	T	G	0.449438202247191	0.382022471910112	0.494887009216008	1.97975506123469	0.372430433270625	0	2	2	0	0	1	0	2	0	2	2	NA	0	0	2	1	1	1	1	0	0	0	0	0	0	0	0	0	0	0	0	0	0	0	0	0
chr3_2741702_T_C	3	2741702	gene-LOC122873126	-	16021	Other	T	C	0.0611111111111111	0.0555555555555556	0.114753086419753	1.12962833833066	0.108168950998323	0	0	0	0	0	0	0	0	0	0	0	0	0	0	0	0	0	0	0	0	0	0	0	0	0	0	0	0	0	0	0	0	0	0	0	0
chr3_2741797_G_A	3	2741797	gene-LOC122873126	-	15926	Other	G	A	0.277777777777778	0.259259259259259	0.401234567901235	1.67010309278351	0.320739978661789	0	0	1	0	2	0	0	2	0	0	NA	NA	NA	0	NA	0	0	0	1	2	0	2	0	0	0	0	0	0	0	0	0	1	0	NA	0	0
chr3_2742190_T_C	3	2742190	gene-LOC122873126	-	15533	Other	T	C	0.128048780487805	0.25609756097561	0.223304580606782	1.28750598372427	0.198372112746796	1	0	0	NA	1	0	0	1	0	0	0	0	1	0	0	0	1	0	0	1	0	0	0	NA	0	0	0	0	NA	0	0	0	0	0	0	0
chr3_2742247_A_T	3	2742247	gene-LOC122873126	-	15476	Other	A	T	0.154320987654321	0.185185185185185	0.261012040847432	1.35320202124368	0.226948398113761	1	0	0	NA	0	0	0	NA	0	0	NA	0	2	0	0	0	1	0	0	1	0	0	0	NA	0	0	0	0	NA	0	0	NA	0	0	0	0
chr3_2742445_C_T	3	2742445	gene-LOC122873126	-	15278	Other	C	T	0.421348314606742	0.460674157303371	0.4876278247696	1.95170629542935	0.368737377024834	0	0	1	0	0	0	1	1	0	0	0	1	1	2	1	1	0	1	2	1	2	1	2	2	2	2	1	1	1	1	0	2	1	2	2	1
chr3_2742609_A_C	3	2742609	gene-LOC122873126	-	15114	Other	A	C	0.153409090909091	0.238636363636364	0.259749483471074	1.35089402529437	0.22601458638933	2	0	0	1	1	0	0	1	0	0	0	0	1	0	0	0	1	0	0	1	0	0	NA	0	0	0	0	0	0	0	0	0	0	0	NA	0
chr3_2742872_A_G	3	2742872	gene-LOC122873126	-	14851	Other	A	G	0.477272727272727	0.340909090909091	0.49896694214876	1.99587628865979	0.374482937470118	2	1	0	2	0	2	0	1	1	2	1	0	1	0	1	0	2	0	0	2	2	2	2	2	2	2	2	2	2	2	2	1	2	2	2	2
chr3_2743196_A_C	3	2743196	gene-LOC122873126	-	14527	Other	A	C	0.162921348314607	0.168539325842697	0.272755965155915	1.37505424876313	0.235558056891847	2	1	0	2	0	2	NA	0	2	2	0	0	1	0	1	0	2	0	0	0	0	0	0	0	0	0	0	0	0	0	0	0	0	0	0	0
chr3_2743462_T_A	3	2743462	gene-LOC122873126	-	14261	Other	T	A	0.305555555555556	0.544444444444444	0.424382716049383	1.7372654155496	0.334332371208657	0	0	0	0	1	0	1	0	0	0	0	1	1	2	0	1	0	1	1	1	0	1	0	1	0	0	0	0	1	1	0	0	1	0	0	1
chr3_2743909_G_T	3	2743909	gene-LOC122873126	-	13814	Other	G	T	0.266666666666667	0.2	0.391111111111111	1.64233576642336	0.314627160493827	2	1	0	2	0	2	2	0	2	2	1	1	2	2	0	1	2	1	1	0	0	0	0	0	0	0	0	0	0	0	0	0	0	0	0	0
chr3_2743943_G_C	3	2743943	gene-LOC122873126	-	13780	Other	G	C	0.322222222222222	0.622222222222222	0.43679012345679	1.77553704515563	0.341397317482091	1	1	1	1	2	1	0	1	0	1	0	1	0	1	1	1	0	1	1	1	1	0	0	1	0	0	0	1	1	1	0	1	0	1	1	1
chr3_2744019_C_A	3	2744019	gene-LOC122873126	-	13704	Other	C	A	0.144444444444444	0.288888888888889	0.24716049382716	1.32830436208593	0.216616338972718	0	0	1	0	0	1	0	0	0	0	0	1	0	0	0	0	0	0	0	0	0	0	0	1	0	1	0	1	0	0	0	0	1	0	1	1
chr3_2744023_A_G	3	2744023	gene-LOC122873126	-	13700	Other	A	G	0.183333333333333	0.366666666666667	0.299444444444444	1.4274385408406	0.254610956790123	0	0	1	0	1	1	0	0	0	0	0	1	0	0	0	0	0	0	0	0	0	0	0	1	0	1	0	1	0	0	0	0	1	0	1	1
chr3_2744037_G_A	3	2744037	gene-LOC122873126	-	13686	Other	G	A	0.172222222222222	0.3	0.285123456790123	1.39884293238926	0.244475763984149	0	0	0	0	1	1	0	0	0	0	0	0	0	0	0	0	0	0	0	0	0	0	0	1	0	1	0	1	0	0	0	0	1	0	1	1
chr3_2744044_G_A	3	2744044	gene-LOC122873126	-	13679	Other	G	A	0.202247191011236	0.382022471910112	0.322686529478601	1.47642124883504	0.270623231325129	0	NA	1	1	0	1	0	1	0	2	1	1	0	0	1	0	0	0	1	0	0	0	0	0	0	0	0	0	0	0	0	0	0	0	0	0
chr3_2744050_G_C	3	2744050	gene-LOC122873126	-	13673	Other	G	C	0.327777777777778	0.633333333333333	0.440679012345679	1.78788213221499	0.343580016384697	1	0	1	0	0	1	0	1	1	0	0	0	1	1	1	0	1	0	0	0	1	0	0	1	1	1	0	1	1	1	0	1	0	1	1	1
chr3_2744070_C_T	3	2744070	gene-LOC122873126	-	13653	Other	C	T	0.288888888888889	0.577777777777778	0.410864197530864	1.69740150880134	0.326459503124524	1	0	1	1	0	1	0	1	1	0	0	0	1	1	1	1	1	1	0	0	1	0	0	0	1	1	0	1	1	1	0	1	0	1	1	1
chr3_2744082_C_T	3	2744082	gene-LOC122873126	-	13641	Other	C	T	0.316666666666667	0.633333333333333	0.432777777777778	1.76297747306562	0.339129475308642	1	0	1	1	0	1	0	1	1	0	0	0	1	1	1	1	1	1	0	0	1	0	0	0	1	1	0	1	1	1	0	1	0	1	1	1
chr3_2744087_G_A	3	2744087	gene-LOC122873126	-	13636	Other	G	A	0.410112359550562	0.595505617977528	0.483840424188865	1.93738534915006	0.366789646149235	0	NA	1	1	1	1	0	1	0	2	2	0	0	0	1	0	0	0	1	1	1	0	0	0	0	1	0	0	0	0	1	0	1	0	0	0
chr3_2744089_T_G	3	2744089	gene-LOC122873126	-	13634	Other	T	G	0.444444444444444	0.622222222222222	0.493827160493827	1.97560975609756	0.371894528273129	0	2	1	1	1	1	0	1	0	2	2	1	0	0	1	0	0	0	1	1	1	0	0	0	0	1	0	0	0	0	1	0	1	0	0	0
chr3_2744119_A_G	3	2744119	gene-LOC122873126	-	13604	Other	A	G	0.320224719101124	0.573033707865169	0.43536169675546	1.77104527669089	0.340591793254564	0	2	1	1	0	1	0	1	1	2	1	0	1	1	1	1	1	1	0	0	1	0	0	1	1	0	0	1	1	1	0	1	0	1	0	1
chr3_2744124_G_A	3	2744124	gene-LOC122873126	-	13599	Other	G	A	0.213483146067416	0.426966292134831	0.335816184825148	1.50560729899259	0.279429929829889	0	0	1	0	0	0	0	1	0	0	1	1	0	0	1	0	0	0	1	1	0	0	0	0	0	1	0	0	0	0	0	0	1	0	0	0
chr3_2744127_G_A	3	2744127	gene-LOC122873126	-	13596	Other	G	A	0.266666666666667	0.511111111111111	0.391111111111111	1.64233576642336	0.314627160493827	0	0	1	0	1	0	0	1	0	0	1	1	0	0	1	0	0	0	1	1	1	0	0	0	1	1	0	0	0	0	0	0	1	0	0	0
chr3_2744621_A_T	3	2744621	gene-LOC122873126	-	13102	Other	A	T	0.166666666666667	0.19047619047619	0.277777777777778	1.38461538461538	0.239197530864197	0	1	2	0	0	0	NA	0	0	0	0	2	NA	0	0	2	0	0	0	0	0	0	0	NA	0	0	NA	0	1	0	0	0	0	0	0	0
chr3_2744688_A_T	3	2744688	gene-LOC122873126	-	13035	Other	A	T	0.488095238095238	0.333333333333333	0.499716553287982	1.99886685552408	0.374858236472972	0	2	1	2	1	2	NA	NA	0	2	1	2	0	0	NA	1	1	1	0	0	0	0	0	0	0	0	0	0	0	0	0	0	0	0	0	0
chr3_2744696_A_G	3	2744696	gene-LOC122873126	-	13027	Other	A	G	0.156976744186047	0.22093023255814	0.26467009194159	1.35993380527719	0.229644963157405	0	0	1	0	0	0	0	NA	0	0	1	0	0	0	NA	0	0	0	1	0	0	0	0	0	0	0	0	0	0	0	0	0	0	0	0	0
chr3_2744906_C_T	3	2744906	gene-LOC122873126	-	12817	Other	C	T	0.344444444444444	0.4	0.451604938271605	1.82350292660964	0.349631428135955	0	1	2	0	0	0	0	2	0	0	1	1	0	0	1	1	0	1	1	1	0	0	0	0	0	0	0	0	0	0	0	0	0	0	0	0
chr3_2744945_A_G	3	2744945	gene-LOC122873126	-	12778	Other	A	G	0.277777777777778	0.4	0.401234567901235	1.67010309278351	0.320739978661789	0	1	2	0	0	0	0	2	0	0	1	1	0	0	1	1	0	1	1	1	0	0	0	0	0	0	0	0	0	0	0	0	0	0	0	0
chr3_2744979_G_T	3	2744979	gene-LOC122873126	-	12744	Other	G	T	0.172222222222222	0.277777777777778	0.285123456790123	1.39884293238926	0.244475763984149	0	0	1	0	0	0	0	2	0	0	1	0	0	0	1	0	0	0	1	1	0	0	0	0	0	0	0	0	0	0	0	0	0	0	0	0
chr3_2744987_T_A	3	2744987	gene-LOC122873126	-	12736	Other	T	A	0.188888888888889	0.288888888888889	0.30641975308642	1.44179423282307	0.259473220545648	0	0	1	0	0	0	0	2	0	0	1	0	0	0	1	0	0	0	1	1	0	0	0	0	0	0	0	0	0	0	0	0	0	0	0	0
chr3_2745002_A_G	3	2745002	gene-LOC122873126	-	12721	Other	A	G	0.183333333333333	0.277777777777778	0.299444444444444	1.4274385408406	0.254610956790123	0	0	1	0	0	0	0	2	0	0	1	0	0	0	1	0	0	0	1	1	0	0	0	0	0	0	0	0	0	0	0	0	0	0	0	0
chr3_2745005_T_A	3	2745005	gene-LOC122873126	-	12718	Other	T	A	0.183333333333333	0.277777777777778	0.299444444444444	1.4274385408406	0.254610956790123	0	0	1	0	0	0	0	2	0	0	1	0	0	0	1	0	0	0	1	1	0	0	0	0	0	0	0	0	0	0	0	0	0	0	0	0
chr3_2745049_T_A	3	2745049	gene-LOC122873126	-	12674	Other	T	A	0.266666666666667	0.266666666666667	0.391111111111111	1.64233576642336	0.314627160493827	0	0	1	0	0	0	0	2	0	0	1	0	0	0	1	0	0	0	1	1	0	0	0	0	0	0	0	0	0	0	0	0	0	0	0	0
chr3_2745104_A_T	3	2745104	gene-LOC122873126	-	12619	Other	A	T	0.0722222222222222	0.144444444444444	0.134012345679012	1.15475087319125	0.125032691281817	0	0	1	0	0	0	0	1	0	0	1	0	0	0	1	0	0	0	1	0	0	0	0	0	0	0	0	0	0	0	0	0	0	0	0	0
chr3_2745158_T_G	3	2745158	gene-LOC122873126	-	12565	Other	T	G	0.111111111111111	0.2	0.197530864197531	1.24615384615385	0.178021643042219	0	1	1	0	0	0	0	0	0	0	0	1	0	0	0	1	0	1	0	0	0	0	0	0	0	0	0	0	0	0	0	0	0	0	0	0
chr3_2745214_T_C	3	2745214	gene-LOC122873126	-	12509	Other	T	C	0.377906976744186	0.383720930232558	0.470186587344511	1.88745693505168	0.359648873885172	0	1	1	0	1	0	0	0	0	0	0	1	0	0	0	1	1	1	0	0	NA	2	1	NA	2	1	1	2	2	1	0	2	NA	2	2	2
chr3_2745671_C_T	3	2745671	gene-LOC122873126	-	12052	Other	C	T	0.133333333333333	0.266666666666667	0.231111111111111	1.30057803468208	0.204404938271605	0	1	1	0	0	0	0	0	0	0	0	1	0	0	0	1	0	1	0	0	0	0	0	0	0	0	0	0	0	0	0	0	0	0	0	0
chr3_2745862_T_G	3	2745862	gene-LOC122873126	-	11861	Other	T	G	0.283333333333333	0.433333333333333	0.406111111111111	1.68381665107577	0.32364799382716	1	1	1	1	1	0	1	0	1	0	0	1	0	0	0	1	2	1	1	0	0	2	0	1	1	0	2	2	1	1	0	0	1	0	0	2
chr3_2745926_G_A	3	2745926	gene-LOC122873126	-	11797	Other	G	A	0.258426966292135	0.404494382022472	0.383284938770357	1.62149437052201	0.309831266626259	1	1	1	1	1	0	1	0	1	0	0	NA	1	0	0	1	2	1	1	0	0	2	0	0	1	0	2	2	1	1	0	0	1	0	0	2
chr3_2745945_G_T	3	2745945	gene-LOC122873126	-	11778	Other	G	T	0.222222222222222	0.311111111111111	0.345679012345679	1.52830188679245	0.285932022557537	1	0	0	1	1	0	1	0	1	0	0	0	1	0	0	0	2	0	1	0	0	2	0	1	1	0	2	2	1	1	0	0	1	0	0	2
chr3_2745951_G_A	3	2745951	gene-LOC122873126	-	11772	Other	G	A	0.161111111111111	0.211111111111111	0.270308641975309	1.37044243295829	0.233775261012041	0	0	0	0	1	0	1	0	1	0	0	0	0	0	0	0	0	0	0	0	0	2	0	1	1	0	2	2	1	1	0	0	1	0	0	2
chr3_2746284_A_C	3	2746284	gene-LOC122873126	-	11439	Other	A	C	0.422222222222222	0.511111111111111	0.487901234567901	1.95274831243973	0.36887742722146	1	1	1	1	2	2	2	1	2	2	2	1	1	1	2	2	0	0	1	0	0	1	0	1	1	0	1	2	1	1	0	0	1	0	0	2
chr3_2746480_G_T	3	2746480	gene-LOC122873126	-	11243	Other	G	T	0.129213483146067	0.146067415730337	0.225034717838657	1.29038038608781	0.199714405722295	0	0	0	0	0	0	0	0	0	0	0	0	0	0	0	0	0	0	0	0	2	1	1	1	1	1	1	0	1	0	0	2	0	2	2	NA
chr3_2746538_A_T	3	2746538	gene-LOC122873126	-	11185	Other	A	T	0.172222222222222	0.166666666666667	0.285123456790123	1.39884293238926	0.244475763984149	0	0	0	0	0	0	0	0	0	0	0	0	0	0	0	0	0	0	0	0	2	1	2	1	1	2	1	0	1	1	2	2	0	2	2	0
chr3_2746631_C_T	3	2746631	gene-LOC122873126	-	11092	Other	C	T	0.15	0.122222222222222	0.255	1.34228187919463	0.2224875	0	0	0	0	0	0	0	0	0	0	0	0	0	0	0	0	0	0	0	0	2	1	2	1	0	2	1	0	1	1	2	2	1	2	2	0
chr3_2747127_G_A	3	2747127	gene-LOC122873126	-	10596	Other	G	A	0.0555555555555556	0.0666666666666667	0.104938271604938	1.11724137931034	0.0994322511812224	0	0	0	0	1	0	0	0	1	0	0	0	0	0	0	0	0	0	0	0	0	0	0	0	0	0	0	0	0	0	0	0	0	0	0	0
chr3_2747198_T_C	3	2747198	gene-LOC122873126	-	10525	Other	T	C	0.0898876404494382	0.179775280898876	0.163615705087741	1.19562264150943	0.150230655612062	NA	0	1	0	0	0	0	0	0	0	0	1	0	0	0	1	0	1	0	0	0	0	0	0	0	0	0	0	0	0	0	0	0	0	0	0
chr3_2747461_T_C	3	2747461	gene-LOC122873126	-	10262	Other	T	C	0.0617283950617284	0.0493827160493827	0.115836000609663	1.13101189450095	0.109127011091042	0	NA	0	0	0	0	2	0	2	0	0	0	0	0	0	NA	NA	0	0	0	0	0	NA	0	0	0	0	NA	0	0	0	0	NA	NA	0	0
chr3_2748174_G_A	3	2748174	gene-LOC122873126	-	9549	Other	G	A	0.48314606741573	0.49438202247191	0.49943188991289	1.99773013871375	0.374715783581909	1	2	1	2	1	1	NA	0	0	2	1	2	2	1	1	2	2	1	1	0	0	1	1	1	1	1	1	2	1	2	1	0	2	0	0	2
chr3_2748207_G_A	3	2748207	gene-LOC122873126	-	9516	Other	G	A	0.0555555555555556	0.0888888888888889	0.104938271604938	1.11724137931034	0.0994322511812224	0	0	0	0	1	0	2	0	0	0	0	0	0	0	0	0	0	0	0	0	0	0	0	0	0	0	0	0	0	0	0	0	0	0	0	0
chr3_2748364_G_C	3	2748364	gene-LOC122873126	-	9359	CDS	G	C	0.116666666666667	0.166666666666667	0.206111111111111	1.25962211336599	0.184870216049383	0	1	0	1	0	1	0	0	0	2	1	0	0	0	2	0	0	0	0	0	0	0	0	0	0	0	0	0	0	0	0	0	0	0	0	0
chr3_2748563_T_C	3	2748563	gene-LOC122873126	-	9160	Other	T	C	0.183333333333333	0.255555555555556	0.299444444444444	1.4274385408406	0.254610956790123	0	1	2	0	0	0	0	2	0	0	0	1	0	0	1	0	0	1	1	0	0	0	0	0	0	0	0	0	0	0	0	0	0	0	0	0
chr3_2748605_A_G	3	2748605	gene-LOC122873126	-	9118	Other	A	G	0.0555555555555556	0.0666666666666667	0.104938271604938	1.11724137931034	0.0994322511812224	0	0	0	0	0	0	0	0	0	0	0	0	0	0	0	0	0	0	0	0	0	0	0	0	0	0	0	0	0	0	0	0	0	0	0	0
chr3_2748611_T_G	3	2748611	gene-LOC122873126	-	9112	Other	T	G	0.288888888888889	0.222222222222222	0.410864197530864	1.69740150880134	0.326459503124524	0	0	0	0	1	0	1	0	1	0	0	0	0	0	0	0	0	0	0	0	2	2	2	1	1	1	1	2	2	0	2	2	1	2	2	1
chr3_2748775_T_C	3	2748775	gene-LOC122873126	-	8948	Other	T	C	0.477777777777778	0.333333333333333	0.499012345679012	1.99605717102021	0.374505685108977	1	0	0	1	2	0	1	0	1	0	0	0	1	0	0	0	1	0	1	0	2	2	2	2	2	2	2	2	2	2	2	2	2	2	2	2
chr3_2748939_G_T	3	2748939	gene-LOC122873126	-	8784	Other	G	T	0.1	0.155555555555556	0.18	1.21951219512195	0.1638	0	0	0	0	0	0	0	0	0	0	0	0	0	1	0	0	0	1	0	1	0	0	0	0	0	0	0	0	0	0	0	0	0	0	0	0
chr3_2749105_A_C	3	2749105	gene-LOC122873126	-	8618	Other	A	C	0.0555555555555556	0.0888888888888889	0.104938271604938	1.11724137931034	0.0994322511812224	0	0	0	0	1	0	0	0	0	0	0	0	0	0	0	0	0	0	1	0	0	0	0	0	0	0	0	0	0	0	0	0	0	0	0	0
chr3_2749120_T_C	3	2749120	gene-LOC122873126	-	8603	Other	T	C	0.472222222222222	0.455555555555556	0.498456790123457	1.99384615384615	0.374227204313367	1	0	2	1	1	0	0	2	0	0	1	1	1	0	1	1	1	1	2	1	0	1	0	1	1	2	1	1	0	2	0	0	1	0	0	1
chr3_2749945_C_T	3	2749945	gene-LOC122873126	-	7778	Other	C	T	0.288888888888889	0.244444444444444	0.410864197530864	1.69740150880134	0.326459503124524	0	1	0	1	1	1	0	0	1	2	1	0	0	0	2	0	0	0	0	0	0	0	0	0	0	0	0	0	0	0	0	0	0	0	0	0
chr3_2750048_G_T	3	2750048	gene-LOC122873126	-	7675	Other	G	T	0.1	0.111111111111111	0.18	1.21951219512195	0.1638	0	0	0	0	0	0	0	0	0	0	0	0	0	0	0	0	0	0	0	0	0	0	0	0	0	0	0	0	0	0	0	0	0	0	0	0
chr3_2750100_G_A	3	2750100	gene-LOC122873126	-	7623	Other	G	A	0.117977528089888	0.123595505617978	0.208117661911375	1.26281387006776	0.186461181311646	0	0	0	0	2	0	1	0	NA	0	0	0	0	0	0	0	0	0	0	0	0	0	0	0	0	0	0	0	0	0	0	0	0	0	0	0
chr3_2750234_T_C	3	2750234	gene-LOC122873126	-	7489	Other	T	C	0.105555555555556	0.166666666666667	0.188827160493827	1.23278289323491	0.170999312223746	0	0	0	0	1	0	1	0	1	0	0	0	0	0	0	0	0	0	0	0	0	0	0	0	0	0	0	0	0	0	0	0	0	0	0	0
chr3_2750600_G_A	3	2750600	gene-LOC122873126	-	7123	Other	G	A	0.15	0.211111111111111	0.255	1.34228187919463	0.2224875	1	0	0	1	0	0	1	0	1	0	0	0	1	0	0	0	1	0	0	0	0	0	0	0	0	0	0	0	0	0	0	0	0	0	0	0
chr3_2751026_G_T	3	2751026	gene-LOC122873126	-	6697	Other	G	T	0.122222222222222	0.111111111111111	0.214567901234568	1.27318453316567	0.191548209114464	1	0	0	1	1	0	0	0	1	0	0	0	0	0	0	0	0	0	0	0	0	0	0	0	0	0	0	0	0	0	0	0	0	0	0	0
chr3_2751053_T_A	3	2751053	gene-LOC122873126	-	6670	Other	T	A	0.106741573033708	0.168539325842697	0.190695619239995	1.23562904609625	0.172513209641333	0	0	0	0	0	0	2	0	1	0	NA	1	1	1	0	1	0	0	0	0	0	0	0	0	0	0	0	0	0	0	0	0	0	0	0	0
chr3_2751127_T_G	3	2751127	gene-LOC122873126	-	6596	Other	T	G	0.346590909090909	0.306818181818182	0.452931301652893	1.82792399386286	0.350357919644401	1	2	0	2	0	1	2	0	1	2	NA	1	2	1	1	1	0	0	0	0	0	0	0	0	0	0	0	0	0	0	0	0	0	0	0	0
chr3_2751568_T_C	3	2751568	gene-LOC122873126	-	6155	Other	T	C	0.0777777777777778	0.111111111111111	0.143456790123457	1.16748342461805	0.133166864807194	0	2	1	0	0	0	0	0	0	0	0	1	0	0	0	0	0	1	0	0	0	0	0	0	0	0	0	0	0	0	0	0	0	0	0	0
chr3_2751646_C_T	3	2751646	gene-LOC122873126	-	6077	Other	C	T	0.0777777777777778	0.111111111111111	0.143456790123457	1.16748342461805	0.133166864807194	1	0	0	1	0	0	0	0	0	0	0	0	0	0	0	0	0	0	0	0	0	0	0	0	0	0	0	0	0	0	0	0	0	0	0	0
chr3_2751687_G_A	3	2751687	gene-LOC122873126	-	6036	Other	G	A	0.0833333333333333	0.1	0.152777777777778	1.18032786885246	0.14110725308642	0	0	0	0	0	0	0	0	0	0	0	0	0	0	0	0	0	0	0	0	0	0	0	0	0	0	0	0	0	0	0	0	0	0	0	0
chr3_2751709_T_A	3	2751709	gene-LOC122873126	-	6014	Other	T	A	0.116666666666667	0.1	0.206111111111111	1.25962211336599	0.184870216049383	0	0	0	0	0	0	0	0	0	0	0	0	0	0	0	0	0	0	0	0	0	0	0	0	0	0	0	0	0	0	0	0	0	0	0	0
chr3_2751711_A_G	3	2751711	gene-LOC122873126	-	6012	Other	A	G	0.138888888888889	0.1	0.239197530864198	1.31440162271805	0.210589801478433	1	0	0	1	0	0	0	0	0	0	0	0	0	0	0	0	0	0	0	0	0	0	0	0	0	0	0	0	0	0	0	0	0	0	0	0
chr3_2751751_C_T	3	2751751	gene-LOC122873126	-	5972	Other	C	T	0.107954545454545	0.0795454545454545	0.192600723140496	1.23854458216713	0.174053203863375	0	0	0	NA	0	0	0	0	0	0	0	0	NA	0	0	0	0	0	0	0	0	0	0	0	0	0	0	0	0	0	0	0	0	0	0	0
chr3_2752437_A_C	3	2752437	gene-LOC122873126	-	5286	Other	A	C	0.0681818181818182	0.0454545454545455	0.127066115702479	1.14556213017752	0.118993216822622	0	0	0	0	0	0	0	0	0	0	0	NA	0	0	0	0	0	0	0	0	0	0	0	0	0	0	0	0	0	0	0	0	0	0	0	0
chr3_2752533_C_A	3	2752533	gene-LOC122873126	-	5190	Other	C	A	0.0862068965517242	0.0804597701149425	0.157550535077289	1.18701482004234	0.145139449525719	1	0	0	0	0	0	0	0	0	0	0	0	0	0	0	0	0	0	0	0	NA	0	0	0	0	0	0	0	0	NA	0	0	0	0	0	0
chr3_2752683_T_C	3	2752683	gene-LOC122873126	-	5040	Other	T	C	0.15	0.122222222222222	0.255	1.34228187919463	0.2224875	1	0	0	1	0	0	0	0	0	0	0	0	1	0	0	0	1	0	0	0	0	0	0	0	0	0	0	0	0	0	0	0	0	0	0	0
chr3_2752940_A_G	3	2752940	gene-LOC122873126	-	4783	Other	A	G	0.127777777777778	0.1	0.222901234567901	1.28683771546588	0.198058754381954	0	0	0	0	0	0	0	0	0	0	0	0	0	0	0	0	0	0	0	0	0	0	0	0	0	0	0	0	0	0	0	0	0	0	0	0
chr3_2752944_A_T	3	2752944	gene-LOC122873126	-	4779	Other	A	T	0.138888888888889	0.1	0.239197530864198	1.31440162271805	0.210589801478433	0	0	0	0	0	0	0	0	0	0	0	0	0	0	0	0	0	0	0	0	0	0	0	0	0	0	0	0	0	0	0	0	0	0	0	0
chr3_2752954_C_A	3	2752954	gene-LOC122873126	-	4769	Other	C	A	0.0777777777777778	0.111111111111111	0.143456790123457	1.16748342461805	0.133166864807194	0	0	0	0	0	0	0	0	0	0	0	0	0	0	0	0	0	0	0	0	0	0	0	0	0	0	0	0	0	0	0	0	0	0	0	0
chr3_2753073_T_C	3	2753073	gene-LOC122873126	-	4650	Other	T	C	0.0555555555555556	0.0888888888888889	0.104938271604938	1.11724137931034	0.0994322511812224	0	0	0	0	0	0	0	0	0	0	0	0	0	0	0	0	0	0	0	0	0	0	0	0	0	0	0	0	0	0	0	0	0	0	0	0
chr3_2753228_A_C	3	2753228	gene-LOC122873126	-	4495	Other	A	C	0.432584269662921	0.235955056179775	0.490910238606237	1.96429014259144	0.37041380742202	0	1	2	0	1	0	1	2	0	0	NA	2	1	2	1	2	0	2	2	2	0	0	0	0	0	0	0	0	0	0	0	0	0	0	0	0
chr3_2753239_A_T	3	2753239	gene-LOC122873126	-	4484	Other	A	T	0.443820224719101	0.280898876404494	0.493687665698776	1.97506545318539	0.371823910067223	2	1	0	2	1	2	1	0	2	2	NA	0	1	0	1	0	2	0	0	0	2	2	2	2	2	2	2	2	2	2	2	2	2	2	2	2
chr3_2753242_T_A	3	2753242	gene-LOC122873126	-	4481	Other	T	A	0.443820224719101	0.280898876404494	0.493687665698776	1.97506545318539	0.371823910067223	2	1	0	2	1	2	1	0	2	2	NA	0	1	0	1	0	2	0	0	0	2	2	2	2	2	2	2	2	2	2	2	2	2	2	2	2
chr3_2753243_C_G	3	2753243	gene-LOC122873126	-	4480	Other	C	G	0.443820224719101	0.280898876404494	0.493687665698776	1.97506545318539	0.371823910067223	2	1	0	2	1	2	1	0	2	2	NA	0	1	0	1	0	2	0	0	0	2	2	2	2	2	2	2	2	2	2	2	2	2	2	2	2
chr3_2754069_T_A	3	2754069	gene-LOC122873126	-	3654	Other	T	A	0.0611111111111111	0.0777777777777778	0.114753086419753	1.12962833833066	0.108168950998323	0	0	0	0	0	0	0	0	0	0	0	0	0	0	0	0	0	0	0	0	0	0	0	0	0	0	0	0	0	0	0	0	0	0	0	0
chr3_2754401_T_G	3	2754401	gene-LOC122873126	-	3322	Other	T	G	0.15	0.1	0.255	1.34228187919463	0.2224875	0	0	0	0	0	0	0	0	0	0	0	0	0	0	0	0	0	0	0	0	0	0	0	0	0	0	0	0	0	0	0	0	0	0	0	0
chr3_2754534_T_A	3	2754534	gene-LOC122873126	-	3189	Other	T	A	0.111111111111111	0.0666666666666667	0.197530864197531	1.24615384615385	0.178021643042219	0	0	0	0	0	0	0	0	0	0	0	0	0	0	0	0	0	0	0	0	0	0	0	0	0	0	0	0	0	0	0	0	0	0	0	0
chr3_2754866_T_C	3	2754866	gene-LOC122873126	-	2857	Other	T	C	0.05	0.0777777777777778	0.095	1.10497237569061	0.0904875000000001	0	0	0	0	0	0	0	0	0	0	0	0	0	0	0	0	0	0	0	0	0	0	0	0	0	0	0	0	0	0	0	0	0	0	0	0
chr3_2755106_T_G	3	2755106	gene-LOC122873126	-	2617	Other	T	G	0.322222222222222	0.311111111111111	0.43679012345679	1.77553704515563	0.341397317482091	1	0	1	1	2	0	1	2	1	0	1	0	1	1	1	0	2	1	2	2	0	0	0	0	0	0	0	0	0	0	0	0	0	0	0	0
chr3_2755203_C_G	3	2755203	gene-LOC122873126	-	2520	Other	C	G	0.0722222222222222	0.144444444444444	0.134012345679012	1.15475087319125	0.125032691281817	0	0	0	0	0	0	0	0	0	0	0	0	0	0	0	0	0	0	0	0	0	0	0	0	0	0	0	0	0	0	0	0	0	0	0	0
chr3_2755557_A_G	3	2755557	gene-LOC122873126	-	2166	Other	A	G	0.0611111111111111	0.0777777777777778	0.114753086419753	1.12962833833066	0.108168950998323	0	0	0	0	0	0	0	0	0	0	0	0	0	0	0	0	0	0	0	0	0	0	0	0	0	0	0	0	0	0	0	0	0	0	0	0
chr3_2755631_A_C	3	2755631	gene-LOC122873126	-	2092	Other	A	C	0.133333333333333	0.133333333333333	0.231111111111111	1.30057803468208	0.204404938271605	0	0	0	0	0	0	0	0	0	0	0	0	0	0	0	0	0	0	0	0	0	0	0	0	0	0	0	0	0	0	0	0	0	0	0	0
chr3_2755821_A_G	3	2755821	gene-LOC122873126	-	1902	Other	A	G	0.0555555555555556	0.111111111111111	0.104938271604938	1.11724137931034	0.0994322511812224	0	0	0	0	0	0	0	1	0	0	0	0	0	0	0	0	0	0	0	1	0	0	0	0	0	0	0	0	0	0	0	0	0	0	0	0
chr3_2756286_A_C	3	2756286	gene-LOC122873126	-	1437	Other	A	C	0.05	0.0555555555555556	0.095	1.10497237569061	0.0904875000000001	0	0	0	0	0	0	0	0	0	0	0	0	0	0	0	0	0	0	0	0	0	0	0	0	0	0	0	0	0	0	0	0	0	0	0	0
chr3_2756287_C_A	3	2756287	gene-LOC122873126	-	1436	Other	C	A	0.05	0.0555555555555556	0.095	1.10497237569061	0.0904875000000001	0	0	0	0	0	0	0	0	0	0	0	0	0	0	0	0	0	0	0	0	0	0	0	0	0	0	0	0	0	0	0	0	0	0	0	0
chr3_2756408_T_C	3	2756408	gene-LOC122873126	-	1315	Other	T	C	0.133333333333333	0.133333333333333	0.231111111111111	1.30057803468208	0.204404938271605	0	0	0	0	0	0	0	0	0	0	0	0	0	0	0	0	0	0	0	0	0	0	0	0	0	0	0	0	0	0	0	0	0	0	0	0
chr3_2756597_G_A	3	2756597	gene-LOC122873126	-	1126	Other	G	A	0.0617977528089888	0.0786516853932584	0.115957581113496	1.13116744019993	0.109234500804649	0	0	0	0	0	0	0	0	0	0	0	0	0	0	0	0	0	0	0	0	0	0	0	0	0	0	0	0	0	0	0	0	0	0	0	0
chr3_2756662_A_G	3	2756662	gene-LOC122873126	-	1061	Other	A	G	0.0833333333333333	0.122222222222222	0.152777777777778	1.18032786885246	0.14110725308642	0	0	0	0	0	0	0	0	0	0	0	0	0	0	0	0	0	0	0	0	0	0	0	0	0	0	0	0	0	0	0	0	0	0	0	0
chr3_2756663_G_C	3	2756663	gene-LOC122873126	-	1060	Other	G	C	0.0833333333333333	0.122222222222222	0.152777777777778	1.18032786885246	0.14110725308642	0	0	0	0	0	0	0	0	0	0	0	0	0	0	0	0	0	0	0	0	0	0	0	0	0	0	0	0	0	0	0	0	0	0	0	0
chr3_2756673_C_A	3	2756673	gene-LOC122873126	-	1050	Other	C	A	0.0666666666666667	0.133333333333333	0.124444444444444	1.14213197969543	0.116701234567901	0	0	1	0	0	0	0	1	0	0	1	0	0	0	1	0	0	0	1	0	0	0	0	0	0	0	0	0	0	0	0	0	0	0	0	0
chr3_2756910_C_T	3	2756910	gene-LOC122873126	-	813	Other	C	T	0.144444444444444	0.111111111111111	0.24716049382716	1.32830436208593	0.216616338972718	0	0	0	0	0	0	0	0	0	0	0	0	0	0	0	0	0	0	0	0	0	0	0	0	0	0	0	0	0	0	0	0	0	0	0	0
chr3_2756930_A_T	3	2756930	gene-LOC122873126	-	793	Other	A	T	0.0722222222222222	0.122222222222222	0.134012345679012	1.15475087319125	0.125032691281817	0	0	0	0	0	0	0	0	0	0	0	0	0	0	0	0	0	0	0	0	0	0	0	0	0	0	0	0	0	0	0	0	0	0	0	0
chr3_2756938_C_A	3	2756938	gene-LOC122873126	-	785	Other	C	A	0.0722222222222222	0.122222222222222	0.134012345679012	1.15475087319125	0.125032691281817	0	0	0	0	0	0	0	0	0	0	0	0	0	0	0	0	0	0	0	0	0	0	0	0	0	0	0	0	0	0	0	0	0	0	0	0
chr3_2757036_C_T	3	2757036	gene-LOC122873126	-	687	Other	C	T	0.122222222222222	0.133333333333333	0.214567901234568	1.27318453316567	0.191548209114464	0	0	0	0	0	0	0	0	0	0	0	0	0	0	0	0	0	0	0	0	0	0	0	0	0	0	0	0	0	0	0	0	0	0	0	0
chr3_2757096_C_A	3	2757096	gene-LOC122873126	-	627	Other	C	A	0.111111111111111	0.111111111111111	0.197530864197531	1.24615384615385	0.178021643042219	0	0	0	0	0	0	0	0	0	0	0	0	0	0	0	0	0	0	0	0	0	0	0	0	0	0	0	0	0	0	0	0	0	0	0	0
chr3_2757098_G_A	3	2757098	gene-LOC122873126	-	625	Other	G	A	0.111111111111111	0.111111111111111	0.197530864197531	1.24615384615385	0.178021643042219	0	0	0	0	0	0	0	0	0	0	0	0	0	0	0	0	0	0	0	0	0	0	0	0	0	0	0	0	0	0	0	0	0	0	0	0
chr3_2757114_A_G	3	2757114	gene-LOC122873126	-	609	Other	A	G	0.101123595505618	0.0898876404494382	0.181795227875268	1.22218793396081	0.165270475436158	0	0	0	0	0	0	0	0	0	0	0	0	0	0	0	0	0	0	0	0	0	0	0	0	0	0	0	0	0	0	0	0	NA	0	0	0
chr3_2757229_A_T	3	2757229	gene-LOC122873126	-	494	Other	A	T	0.0722222222222222	0.0777777777777778	0.134012345679012	1.15475087319125	0.125032691281817	0	0	0	0	0	0	0	0	0	0	0	0	0	0	0	0	0	0	0	0	0	0	0	0	0	0	0	0	0	0	0	0	0	0	0	0
chr3_2757381_T_A	3	2757381	gene-LOC122873126	-	342	Other	T	A	0.172222222222222	0.144444444444444	0.285123456790123	1.39884293238926	0.244475763984149	0	0	0	0	0	0	0	0	0	0	0	0	0	0	0	0	0	0	0	0	0	0	0	0	0	0	0	0	0	0	0	0	0	0	0	0
chr3_2757512_G_T	3	2757512	gene-LOC122873126	-	211	Other	G	T	0.0714285714285714	0.119047619047619	0.13265306122449	1.15294117647059	0.123854643898376	0	0	0	0	0	NA	0	0	0	NA	NA	0	0	0	0	0	0	0	0	0	NA	0	0	0	0	0	0	0	0	0	0	0	0	0	NA	0
chr3_2757641_T_A	3	2757641	gene-LOC122873126	-	82	Other	T	A	0.127777777777778	0.1	0.222901234567901	1.28683771546588	0.198058754381954	0	0	0	0	0	0	0	0	0	0	0	0	0	0	0	0	0	0	0	0	0	0	0	0	0	0	0	0	0	0	0	0	0	0	0	0
chr3_2757979_T_C	3	2757979	gene-LOC122873126	-	-256	Promoter	T	C	0.0542168674698795	0.0602409638554217	0.102554797503266	1.11427416093813	0.0972960542577982	0	0	0	0	0	0	0	0	0	0	NA	0	0	0	0	0	NA	0	0	0	0	0	0	0	0	0	0	0	0	0	0	0	0	0	0	0
chr3_2757989_G_C	3	2757989	gene-LOC122873126	-	-266	Promoter	G	C	0.0747126436781609	0.0574712643678161	0.138261329105562	1.16044461479494	0.128703231542544	0	0	0	0	0	0	0	0	0	0	NA	0	0	0	0	0	0	0	0	0	0	0	0	0	0	0	0	0	0	0	0	0	0	0	0	0
chr3_2758070_G_C	3	2758070	gene-LOC122873126	-	-347	Promoter	G	C	0.258426966292135	0.202247191011236	0.383284938770357	1.62149437052201	0.309831266626259	0	1	0	NA	0	1	0	0	0	2	1	0	0	0	1	0	0	0	0	0	0	0	0	0	0	0	0	0	0	0	0	0	0	0	0	0
chr3_2758295_T_C	3	2758295	gene-LOC122873126	-	-572	Promoter	T	C	0.111111111111111	0.111111111111111	0.197530864197531	1.24615384615385	0.178021643042219	0	0	0	0	0	0	0	0	0	0	0	0	0	0	0	0	0	0	0	0	0	0	0	0	0	0	0	0	0	0	0	0	0	0	0	0
chr3_2758441_T_C	3	2758441	gene-LOC122873126	-	-718	Promoter	T	C	0.111111111111111	0.133333333333333	0.197530864197531	1.24615384615385	0.178021643042219	0	0	0	0	0	0	0	0	0	0	0	0	0	0	0	0	0	0	0	0	0	0	0	0	0	0	0	0	0	0	0	0	0	0	0	0
chr3_2758455_T_G	3	2758455	gene-LOC122873126	-	-732	Promoter	T	G	0.105555555555556	0.122222222222222	0.188827160493827	1.23278289323491	0.170999312223746	0	0	0	0	0	0	0	0	0	0	0	0	0	0	0	0	0	0	0	0	0	0	0	0	0	0	0	0	0	0	0	0	0	0	0	0
chr3_2758992_T_C	3	2758992	gene-LOC122873126	-	-1269	Promoter	T	C	0.133333333333333	0.111111111111111	0.231111111111111	1.30057803468208	0.204404938271605	0	0	0	0	0	0	0	0	0	0	0	0	0	0	0	0	0	0	0	0	0	0	0	0	0	0	0	0	0	0	0	0	0	0	0	0
chr3_2759103_C_A	3	2759103	gene-LOC122873126	-	-1380	Promoter	C	A	0.0632183908045977	0.0574712643678161	0.11844365173735	1.13435743724241	0.11142920241891	0	0	0	0	0	0	0	0	0	0	0	0	0	0	0	0	0	0	0	0	0	0	0	0	0	0	0	0	0	0	0	0	0	0	0	0
chr3_2764538_A_T	3	2764538	gene-LOC122873136	-	24235	Other	A	T	0.0944444444444444	0.188888888888889	0.171049382716049	1.20634447836771	0.156420437052279	1	0	0	1	0	0	0	1	0	0	0	0	1	0	0	0	1	0	0	1	0	0	0	0	0	0	0	0	0	0	0	0	0	0	0	0
chr3_2764548_G_A	3	2764548	gene-LOC122873136	-	24225	Other	G	A	0.472222222222222	0.322222222222222	0.498456790123457	1.99384615384615	0.374227204313367	1	1	2	1	0	0	1	2	0	0	1	2	2	2	1	2	2	2	2	2	0	0	0	0	0	0	0	0	0	0	0	0	0	0	0	0
chr3_2764576_C_A	3	2764576	gene-LOC122873136	-	24197	Other	C	A	0.133333333333333	0.266666666666667	0.231111111111111	1.30057803468208	0.204404938271605	1	0	0	1	0	0	0	1	0	0	0	0	1	0	0	0	1	0	0	1	0	0	0	0	0	0	0	0	0	0	0	0	0	0	0	0
chr3_2764580_G_A	3	2764580	gene-LOC122873136	-	24193	Other	G	A	0.133333333333333	0.266666666666667	0.231111111111111	1.30057803468208	0.204404938271605	1	0	0	1	0	0	0	1	0	0	0	0	1	0	0	0	1	0	0	1	0	0	0	0	0	0	0	0	0	0	0	0	0	0	0	0
chr3_2764581_A_T	3	2764581	gene-LOC122873136	-	24192	Other	A	T	0.1	0.2	0.18	1.21951219512195	0.1638	1	0	0	1	0	0	0	1	0	0	0	0	1	0	0	0	1	0	0	1	0	0	0	0	0	0	0	0	0	0	0	0	0	0	0	0
chr3_2764737_A_G	3	2764737	gene-LOC122873136	-	24036	Other	A	G	0.0944444444444444	0.188888888888889	0.171049382716049	1.20634447836771	0.156420437052279	1	0	0	1	0	0	0	1	0	0	0	0	1	0	0	0	1	0	0	1	0	0	0	0	0	0	0	0	0	0	0	0	0	0	0	0
chr3_2764769_A_G	3	2764769	gene-LOC122873136	-	24004	Other	A	G	0.0555555555555556	0.111111111111111	0.104938271604938	1.11724137931034	0.0994322511812224	0	0	0	0	0	0	0	0	0	0	0	0	0	0	0	0	0	0	0	0	0	0	0	0	0	0	0	0	0	0	0	0	0	0	0	0
chr3_2764837_T_C	3	2764837	gene-LOC122873136	-	23936	Other	T	C	0.0944444444444444	0.188888888888889	0.171049382716049	1.20634447836771	0.156420437052279	1	0	0	1	0	0	0	1	0	0	0	0	1	0	0	0	1	0	0	1	0	0	0	0	0	0	0	0	0	0	0	0	0	0	0	0
chr3_2764841_C_A	3	2764841	gene-LOC122873136	-	23932	Other	C	A	0.0944444444444444	0.144444444444444	0.171049382716049	1.20634447836771	0.156420437052279	0	0	0	0	0	0	0	0	0	0	0	0	0	0	0	0	0	0	0	0	0	0	0	0	0	0	0	0	0	0	0	0	0	0	0	0
chr3_2764865_G_C	3	2764865	gene-LOC122873136	-	23908	Other	G	C	0.288888888888889	0.422222222222222	0.410864197530864	1.69740150880134	0.326459503124524	1	0	0	1	0	0	0	1	0	0	0	0	1	0	0	0	1	0	0	1	1	1	2	0	1	0	2	2	2	1	1	1	2	0	1	2
chr3_2764874_T_A	3	2764874	gene-LOC122873136	-	23899	Other	T	A	0.0944444444444444	0.188888888888889	0.171049382716049	1.20634447836771	0.156420437052279	1	0	0	1	0	0	0	1	0	0	0	0	1	0	0	0	1	0	0	1	0	0	0	0	0	0	0	0	0	0	0	0	0	0	0	0
chr3_2764884_T_C	3	2764884	gene-LOC122873136	-	23889	Other	T	C	0.194444444444444	0.3	0.313271604938272	1.4561797752809	0.264202055707971	0	0	1	0	0	0	0	1	0	0	1	0	0	1	1	0	1	1	0	1	0	0	0	0	0	0	0	0	0	0	0	0	0	0	0	0
chr3_2764899_G_A	3	2764899	gene-LOC122873136	-	23874	Other	G	A	0.122222222222222	0.222222222222222	0.214567901234568	1.27318453316567	0.191548209114464	1	0	0	1	0	0	0	1	0	0	0	0	1	0	0	0	1	0	0	1	0	0	0	0	0	0	0	0	0	0	0	0	0	0	0	0
chr3_2765011_A_C	3	2765011	gene-LOC122873136	-	23762	Other	A	C	0.0944444444444444	0.188888888888889	0.171049382716049	1.20634447836771	0.156420437052279	1	0	0	1	0	1	0	1	0	0	0	0	1	0	0	0	1	0	0	1	0	0	0	0	0	0	0	0	0	0	0	0	0	0	0	0
chr3_2765060_C_T	3	2765060	gene-LOC122873136	-	23713	Other	C	T	0.116666666666667	0.122222222222222	0.206111111111111	1.25962211336599	0.184870216049383	0	0	0	0	0	0	0	0	0	0	0	0	0	0	0	0	0	0	0	0	0	0	0	0	0	0	0	0	0	0	0	0	0	0	0	0
chr3_2765063_T_C	3	2765063	gene-LOC122873136	-	23710	Other	T	C	0.211111111111111	0.288888888888889	0.333086419753086	1.49944465012958	0.277613138241122	1	0	0	1	0	1	0	1	0	0	0	0	1	0	0	0	1	0	0	1	0	0	0	0	0	0	0	0	0	0	0	0	0	0	0	0
chr3_2765084_G_T	3	2765084	gene-LOC122873136	-	23689	Other	G	T	0.0944444444444444	0.188888888888889	0.171049382716049	1.20634447836771	0.156420437052279	1	0	0	1	0	1	0	1	0	0	0	0	1	0	0	0	1	0	0	1	0	0	0	0	0	0	0	0	0	0	0	0	0	0	0	0
chr3_2765085_A_G	3	2765085	gene-LOC122873136	-	23688	Other	A	G	0.0944444444444444	0.188888888888889	0.171049382716049	1.20634447836771	0.156420437052279	1	0	0	1	0	1	0	1	0	0	0	0	1	0	0	0	1	0	0	1	0	0	0	0	0	0	0	0	0	0	0	0	0	0	0	0
chr3_2765100_G_A	3	2765100	gene-LOC122873136	-	23673	Other	G	A	0.433333333333333	0.244444444444444	0.491111111111111	1.96506550218341	0.370516049382716	1	1	1	0	2	1	2	0	2	0	0	1	1	1	0	2	0	1	1	0	2	2	2	2	2	2	2	2	2	2	2	2	2	2	2	2
chr3_2765113_G_C	3	2765113	gene-LOC122873136	-	23660	Other	G	C	0.483333333333333	0.322222222222222	0.499444444444445	1.99778024417314	0.374722067901234	0	1	1	1	0	1	0	2	0	2	2	1	0	1	2	0	1	1	1	1	0	0	0	0	0	0	0	0	0	0	0	0	0	0	0	0
chr3_2765140_T_C	3	2765140	gene-LOC122873136	-	23633	Other	T	C	0.0888888888888889	0.177777777777778	0.161975308641975	1.19328226281674	0.148857308337144	1	0	0	1	0	0	0	1	0	0	0	0	1	0	0	0	1	0	0	1	0	0	0	0	0	0	0	0	0	0	0	0	0	0	0	0
chr3_2765212_A_T	3	2765212	gene-LOC122873136	-	23561	Other	A	T	0.0833333333333333	0.166666666666667	0.152777777777778	1.18032786885246	0.14110725308642	1	0	0	1	0	0	0	1	0	0	0	0	1	0	0	0	1	0	0	1	0	0	0	0	0	0	0	0	0	0	0	0	0	0	0	0
chr3_2765257_G_A	3	2765257	gene-LOC122873136	-	23516	Other	G	A	0.0666666666666667	0.133333333333333	0.124444444444444	1.14213197969543	0.116701234567901	0	0	0	0	0	0	0	0	0	0	0	0	0	0	0	0	0	0	0	0	0	0	0	0	0	0	0	0	0	0	0	0	0	0	0	0
chr3_2765300_A_G	3	2765300	gene-LOC122873136	-	23473	Other	A	G	0.472222222222222	0.366666666666667	0.498456790123457	1.99384615384615	0.374227204313367	2	1	1	1	2	1	1	1	2	0	0	1	1	0	0	1	1	1	1	1	2	2	2	2	2	2	2	2	2	2	2	2	2	2	2	2
chr3_2765344_A_G	3	2765344	gene-LOC122873136	-	23429	Other	A	G	0.388888888888889	0.266666666666667	0.475308641975309	1.90588235294118	0.362349489407102	1	1	1	2	0	1	0	2	0	2	2	0	1	1	2	0	2	1	1	2	0	0	0	0	0	0	0	0	0	0	0	0	0	0	0	0
chr3_2765384_T_C	3	2765384	gene-LOC122873136	-	23389	Other	T	C	0.0888888888888889	0.177777777777778	0.161975308641975	1.19328226281674	0.148857308337144	1	0	0	1	0	0	0	1	0	0	0	0	1	0	0	0	1	0	0	1	0	0	0	0	0	0	0	0	0	0	0	0	0	0	0	0
chr3_2765385_T_C	3	2765385	gene-LOC122873136	-	23388	Other	T	C	0.0888888888888889	0.177777777777778	0.161975308641975	1.19328226281674	0.148857308337144	1	0	0	1	0	0	0	1	0	0	0	0	1	0	0	0	1	0	0	1	0	0	0	0	0	0	0	0	0	0	0	0	0	0	0	0
chr3_2765403_T_A	3	2765403	gene-LOC122873136	-	23370	Other	T	A	0.0888888888888889	0.177777777777778	0.161975308641975	1.19328226281674	0.148857308337144	1	0	0	1	0	0	0	1	0	0	0	0	1	0	0	0	1	0	0	1	0	0	0	0	0	0	0	0	0	0	0	0	0	0	0	0
chr3_2765410_C_A	3	2765410	gene-LOC122873136	-	23363	Other	C	A	0.0888888888888889	0.177777777777778	0.161975308641975	1.19328226281674	0.148857308337144	1	0	0	1	0	0	0	1	0	0	0	0	1	0	0	0	1	0	0	1	0	0	0	0	0	0	0	0	0	0	0	0	0	0	0	0
chr3_2765411_A_G	3	2765411	gene-LOC122873136	-	23362	Other	A	G	0.0888888888888889	0.177777777777778	0.161975308641975	1.19328226281674	0.148857308337144	1	0	0	1	0	0	0	1	0	0	0	0	1	0	0	0	1	0	0	1	0	0	0	0	0	0	0	0	0	0	0	0	0	0	0	0
chr3_2765443_C_T	3	2765443	gene-LOC122873136	-	23330	Other	C	T	0.0888888888888889	0.177777777777778	0.161975308641975	1.19328226281674	0.148857308337144	1	0	0	1	0	0	0	1	0	0	0	0	1	0	0	0	1	0	0	1	0	0	0	0	0	0	0	0	0	0	0	0	0	0	0	0
chr3_2765512_A_G	3	2765512	gene-LOC122873136	-	23261	Other	A	G	0.0786516853932584	0.0898876404494382	0.144931195556117	1.16949653034106	0.134428669833454	0	0	0	0	0	0	0	0	0	0	0	0	0	0	0	0	0	0	0	0	0	0	0	0	0	0	0	0	0	0	0	0	NA	0	0	0
chr3_2765527_G_A	3	2765527	gene-LOC122873136	-	23246	Other	G	A	0.130681818181818	0.238636363636364	0.227208161157025	1.29400952460523	0.201396386908847	1	0	0	1	0	0	0	1	0	0	0	0	1	0	0	0	1	0	0	1	0	0	0	0	0	0	0	0	0	0	0	0	NA	NA	0	0
chr3_2765599_G_T	3	2765599	gene-LOC122873136	-	23174	Other	G	T	0.0795454545454545	0.159090909090909	0.146435950413223	1.17155824508321	0.135714206626511	1	0	0	1	0	0	0	1	0	0	0	0	1	0	0	0	1	0	0	NA	0	0	0	0	0	0	0	0	0	0	0	0	0	0	0	NA
chr3_2765600_T_G	3	2765600	gene-LOC122873136	-	23173	Other	T	G	0.0795454545454545	0.159090909090909	0.146435950413223	1.17155824508321	0.135714206626511	1	0	0	1	0	0	0	1	0	0	0	0	1	0	0	0	1	0	0	NA	0	0	0	0	0	0	0	0	0	0	0	0	0	0	0	NA
chr3_2765759_A_G	3	2765759	gene-LOC122873136	-	23014	Other	A	G	0.241573033707865	0.303370786516854	0.366431006186088	1.57836006774933	0.299295165038813	0	2	0	1	0	1	0	0	0	2	1	0	0	1	1	0	0	2	0	2	0	0	0	0	0	0	0	0	0	0	0	0	0	0	0	0
chr3_2765807_T_C	3	2765807	gene-LOC122873136	-	22966	Other	T	C	0.0888888888888889	0.177777777777778	0.161975308641975	1.19328226281674	0.148857308337144	1	0	0	1	0	0	0	1	0	0	0	0	1	0	0	0	1	0	0	1	0	0	0	0	0	0	0	0	0	0	0	0	0	0	0	0
chr3_2766046_T_G	3	2766046	gene-LOC122873136	-	22727	Other	T	G	0.0898876404494382	0.157303370786517	0.163615705087741	1.19562264150943	0.150230655612062	1	0	0	NA	0	1	0	1	0	0	0	0	1	0	0	0	2	0	0	1	0	0	0	0	0	0	0	0	0	0	0	0	0	0	0	0
chr3_2766172_C_A	3	2766172	gene-LOC122873136	-	22601	Other	C	A	0.0722222222222222	0.1	0.134012345679012	1.15475087319125	0.125032691281817	0	0	0	0	0	0	0	0	0	0	0	0	0	0	0	0	0	0	0	0	0	0	0	0	0	0	0	0	0	0	0	0	0	0	0	0
chr3_2766180_C_A	3	2766180	gene-LOC122873136	-	22593	Other	C	A	0.0888888888888889	0.155555555555556	0.161975308641975	1.19328226281674	0.148857308337144	1	0	0	2	0	0	0	1	0	0	0	0	1	0	0	0	1	0	0	1	0	0	0	0	0	0	0	0	0	0	0	0	0	0	0	0
chr3_2766250_G_A	3	2766250	gene-LOC122873136	-	22523	Other	G	A	0.0892857142857143	0.154761904761905	0.162627551020408	1.19421172886519	0.149403690844961	0	0	0	2	0	0	0	1	0	0	0	NA	1	0	0	0	1	0	0	1	0	0	0	0	0	0	0	0	0	0	0	0	0	0	0	0
chr3_2766285_T_C	3	2766285	gene-LOC122873136	-	22488	Other	T	C	0.15	0.255555555555556	0.255	1.34228187919463	0.2224875	1	0	0	1	1	0	0	1	0	0	0	0	1	0	0	0	1	0	0	1	0	0	0	0	0	0	0	0	0	0	0	0	0	0	0	0
chr3_2766291_A_G	3	2766291	gene-LOC122873136	-	22482	Other	A	G	0.05	0.0555555555555556	0.095	1.10497237569061	0.0904875000000001	0	0	0	0	1	0	0	0	0	0	0	0	0	0	0	0	0	0	0	0	0	0	0	0	0	0	0	0	0	0	0	0	0	0	0	0
chr3_2766300_C_T	3	2766300	gene-LOC122873136	-	22473	Other	C	T	0.0888888888888889	0.177777777777778	0.161975308641975	1.19328226281674	0.148857308337144	1	0	0	1	0	0	0	1	0	0	0	0	1	0	0	0	1	0	0	1	0	0	0	0	0	0	0	0	0	0	0	0	0	0	0	0
chr3_2766311_C_A	3	2766311	gene-LOC122873136	-	22462	Other	C	A	0.0833333333333333	0.166666666666667	0.152777777777778	1.18032786885246	0.14110725308642	0	0	0	1	0	0	0	1	0	0	0	0	1	0	0	0	1	0	0	1	0	0	0	0	0	0	0	0	0	0	0	0	0	0	0	0
chr3_2766324_C_T	3	2766324	gene-LOC122873136	-	22449	Other	C	T	0.0842696629213483	0.168539325842697	0.154336573664941	1.1825035455699	0.142426684679624	0	0	0	1	0	0	0	1	0	0	0	0	1	0	0	0	1	0	NA	1	0	0	0	0	0	0	0	0	0	0	0	0	0	0	0	0
chr3_2766342_A_G	3	2766342	gene-LOC122873136	-	22431	Other	A	G	0.466292134831461	0.303370786516854	0.497727559651559	1.99095136357924	0.373861197833211	0	1	2	0	2	0	2	1	1	0	0	2	1	1	1	2	1	1	2	0	0	0	0	0	0	0	0	0	0	0	0	0	0	0	0	0
chr3_2766435_G_T	3	2766435	gene-LOC122873136	-	22338	Other	G	T	0.0722222222222222	0.144444444444444	0.134012345679012	1.15475087319125	0.125032691281817	1	0	0	0	0	0	0	1	0	0	0	0	1	0	0	0	1	0	0	0	0	0	0	0	0	0	0	0	0	0	0	0	0	0	0	0
chr3_2766466_C_T	3	2766466	gene-LOC122873136	-	22307	Other	C	T	0.0777777777777778	0.155555555555556	0.143456790123457	1.16748342461805	0.133166864807194	1	0	0	1	0	0	0	1	0	0	0	0	1	0	0	0	1	0	0	0	0	0	0	0	0	0	0	0	0	0	0	0	0	0	0	0
chr3_2766478_A_T	3	2766478	gene-LOC122873136	-	22295	Other	A	T	0.0777777777777778	0.155555555555556	0.143456790123457	1.16748342461805	0.133166864807194	1	0	0	1	0	0	0	1	0	0	0	0	1	0	0	0	1	0	0	0	0	0	0	0	0	0	0	0	0	0	0	0	0	0	0	0
chr3_2766479_A_C	3	2766479	gene-LOC122873136	-	22294	Other	A	C	0.0777777777777778	0.155555555555556	0.143456790123457	1.16748342461805	0.133166864807194	1	0	0	1	0	0	0	1	0	0	0	0	1	0	0	0	1	0	0	0	0	0	0	0	0	0	0	0	0	0	0	0	0	0	0	0
chr3_2766500_G_C	3	2766500	gene-LOC122873136	-	22273	Other	G	C	0.0777777777777778	0.155555555555556	0.143456790123457	1.16748342461805	0.133166864807194	1	0	0	1	0	0	0	1	0	0	0	0	1	0	0	0	1	0	0	0	0	0	0	0	0	0	0	0	0	0	0	0	0	0	0	0
chr3_2766514_T_C	3	2766514	gene-LOC122873136	-	22259	Other	T	C	0.0777777777777778	0.155555555555556	0.143456790123457	1.16748342461805	0.133166864807194	1	0	0	1	0	0	0	1	0	0	0	0	1	0	0	0	1	0	0	0	0	0	0	0	0	0	0	0	0	0	0	0	0	0	0	0
chr3_2766523_G_C	3	2766523	gene-LOC122873136	-	22250	Other	G	C	0.0777777777777778	0.155555555555556	0.143456790123457	1.16748342461805	0.133166864807194	1	0	0	1	0	0	0	1	0	0	0	0	1	0	0	0	1	0	0	0	0	0	0	0	0	0	0	0	0	0	0	0	0	0	0	0
chr3_2766526_C_T	3	2766526	gene-LOC122873136	-	22247	Other	C	T	0.427777777777778	0.366666666666667	0.489567901234568	1.95912444068207	0.369729536274958	0	1	2	0	2	0	2	1	1	0	1	2	1	1	1	2	1	1	2	0	0	0	0	0	0	0	0	0	0	0	0	0	0	0	0	0
chr3_2766583_A_G	3	2766583	gene-LOC122873136	-	22190	Other	A	G	0.0722222222222222	0.144444444444444	0.134012345679012	1.15475087319125	0.125032691281817	1	0	0	1	0	0	0	0	0	0	0	0	1	0	0	0	1	0	0	0	0	0	0	0	0	0	0	0	0	0	0	0	0	0	0	0
chr3_2766584_C_T	3	2766584	gene-LOC122873136	-	22189	Other	C	T	0.0722222222222222	0.144444444444444	0.134012345679012	1.15475087319125	0.125032691281817	1	0	0	1	0	0	0	0	0	0	0	0	1	0	0	0	1	0	0	0	0	0	0	0	0	0	0	0	0	0	0	0	0	0	0	0
chr3_2766794_T_C	3	2766794	gene-LOC122873136	-	21979	Other	T	C	0.219101123595506	0.258426966292135	0.342191642469385	1.52019959696766	0.283644082381437	0	1	0	NA	0	1	0	0	0	2	2	0	0	0	0	0	0	0	0	0	0	0	0	0	0	0	0	0	0	0	0	0	0	0	0	0
chr3_2766832_T_A	3	2766832	gene-LOC122873136	-	21941	Other	T	A	0.366666666666667	0.288888888888889	0.464444444444444	1.86721991701245	0.35659012345679	0	1	0	2	1	1	0	0	0	2	2	0	0	0	1	0	0	0	0	0	0	0	0	0	0	0	0	0	0	0	0	0	0	0	0	0
chr3_2766891_C_T	3	2766891	gene-LOC122873136	-	21882	Other	C	T	0.325842696629214	0.359550561797753	0.439338467365232	1.78360729565413	0.342829322911816	NA	1	0	2	1	1	0	0	0	2	1	0	0	0	1	0	0	0	0	0	0	0	0	0	0	0	0	0	0	0	0	0	0	0	0	0
chr3_2767012_C_T	3	2767012	gene-LOC122873136	-	21761	Other	C	T	0.0777777777777778	0.155555555555556	0.143456790123457	1.16748342461805	0.133166864807194	1	0	0	1	0	0	0	1	0	0	0	0	1	0	0	0	1	0	0	1	0	0	0	0	0	0	0	0	0	0	0	0	0	0	0	0
chr3_2767161_T_C	3	2767161	gene-LOC122873136	-	21612	Other	T	C	0.0611111111111111	0.122222222222222	0.114753086419753	1.12962833833066	0.108168950998323	0	0	0	1	0	0	0	1	0	0	0	0	0	0	0	0	0	0	0	1	0	0	0	0	0	0	0	0	0	0	0	0	0	0	0	0
chr3_2767192_G_A	3	2767192	gene-LOC122873136	-	21581	Other	G	A	0.305555555555556	0.344444444444444	0.424382716049383	1.7372654155496	0.334332371208657	0	0	0	2	1	1	0	1	0	2	1	0	0	0	2	0	2	0	0	1	0	0	0	0	0	0	0	0	0	0	0	0	0	0	0	0
chr3_2767194_G_A	3	2767194	gene-LOC122873136	-	21579	Other	G	A	0.0611111111111111	0.122222222222222	0.114753086419753	1.12962833833066	0.108168950998323	0	0	0	1	0	0	0	1	0	0	0	0	0	0	0	0	0	0	0	1	0	0	0	0	0	0	0	0	0	0	0	0	0	0	0	0
chr3_2767195_A_C	3	2767195	gene-LOC122873136	-	21578	Other	A	C	0.227777777777778	0.255555555555556	0.35179012345679	1.54271021807447	0.289911977975918	0	0	0	2	1	1	0	1	0	2	1	0	0	0	2	0	2	0	0	1	0	0	0	0	0	0	0	0	0	0	0	0	0	0	0	0
chr3_2767346_T_G	3	2767346	gene-LOC122873136	-	21427	Other	T	G	0.0777777777777778	0.155555555555556	0.143456790123457	1.16748342461805	0.133166864807194	1	0	0	1	0	0	0	1	0	0	0	0	0	0	0	0	1	0	0	1	0	0	0	0	0	0	0	0	0	0	0	0	0	0	0	0
chr3_2767358_C_T	3	2767358	gene-LOC122873136	-	21415	Other	C	T	0.0777777777777778	0.155555555555556	0.143456790123457	1.16748342461805	0.133166864807194	1	0	0	1	0	0	0	1	0	0	0	0	0	0	0	0	1	0	0	1	0	0	0	0	0	0	0	0	0	0	0	0	0	0	0	0
chr3_2767359_G_A	3	2767359	gene-LOC122873136	-	21414	Other	G	A	0.0777777777777778	0.155555555555556	0.143456790123457	1.16748342461805	0.133166864807194	1	0	0	1	0	0	0	1	0	0	0	0	0	0	0	0	1	0	0	1	0	0	0	0	0	0	0	0	0	0	0	0	0	0	0	0
chr3_2767436_G_A	3	2767436	gene-LOC122873136	-	21337	Other	G	A	0.0777777777777778	0.155555555555556	0.143456790123457	1.16748342461805	0.133166864807194	1	0	0	1	0	0	0	1	0	0	0	0	1	0	0	0	0	0	0	1	0	0	0	0	0	0	0	0	0	0	0	0	0	0	0	0
chr3_2767450_T_C	3	2767450	gene-LOC122873136	-	21323	Other	T	C	0.0777777777777778	0.155555555555556	0.143456790123457	1.16748342461805	0.133166864807194	1	0	0	1	0	0	0	1	0	0	0	0	1	0	0	0	0	0	0	1	0	0	0	0	0	0	0	0	0	0	0	0	0	0	0	0
chr3_2767477_C_T	3	2767477	gene-LOC122873136	-	21296	Other	C	T	0.0777777777777778	0.155555555555556	0.143456790123457	1.16748342461805	0.133166864807194	1	0	0	0	0	0	0	1	0	0	0	0	1	0	0	0	1	0	0	1	0	0	0	0	0	0	0	0	0	0	0	0	0	0	0	0
chr3_2767487_A_C	3	2767487	gene-LOC122873136	-	21286	Other	A	C	0.266666666666667	0.355555555555556	0.391111111111111	1.64233576642336	0.314627160493827	1	1	0	2	0	1	0	1	0	2	1	0	1	0	1	0	1	0	0	1	0	0	0	0	0	0	0	0	0	0	0	0	0	0	0	0
chr3_2767518_C_T	3	2767518	gene-LOC122873136	-	21255	Other	C	T	0.0666666666666667	0.133333333333333	0.124444444444444	1.14213197969543	0.116701234567901	1	0	0	0	0	0	0	1	0	0	0	0	1	0	0	0	1	0	0	1	0	0	0	0	0	0	0	0	0	0	0	0	0	0	0	0
chr3_2767613_T_C	3	2767613	gene-LOC122873136	-	21160	Other	T	C	0.0777777777777778	0.155555555555556	0.143456790123457	1.16748342461805	0.133166864807194	1	0	0	1	0	0	0	1	0	0	0	0	1	0	0	0	0	0	0	1	0	0	0	0	0	0	0	0	0	0	0	0	0	0	0	0
chr3_2767732_C_T	3	2767732	gene-LOC122873136	-	21041	Other	C	T	0.0833333333333333	0.166666666666667	0.152777777777778	1.18032786885246	0.14110725308642	1	0	0	1	0	0	0	1	0	0	0	0	1	0	0	0	1	0	0	1	0	0	0	0	0	0	0	0	0	0	0	0	0	0	0	0
chr3_2767782_C_G	3	2767782	gene-LOC122873136	-	20991	Other	C	G	0.0833333333333333	0.166666666666667	0.152777777777778	1.18032786885246	0.14110725308642	1	0	0	1	0	0	0	1	0	0	0	0	1	0	0	0	1	0	0	1	0	0	0	0	0	0	0	0	0	0	0	0	0	0	0	0
chr3_2767816_G_C	3	2767816	gene-LOC122873136	-	20957	Other	G	C	0.0833333333333333	0.166666666666667	0.152777777777778	1.18032786885246	0.14110725308642	1	0	0	1	0	0	0	1	0	0	0	0	1	0	0	0	1	0	0	1	0	0	0	0	0	0	0	0	0	0	0	0	0	0	0	0
chr3_2767913_T_G	3	2767913	gene-LOC122873136	-	20860	Other	T	G	0.0722222222222222	0.144444444444444	0.134012345679012	1.15475087319125	0.125032691281817	1	0	0	1	0	0	0	1	0	0	0	0	1	0	0	0	1	0	0	0	0	0	0	0	0	0	0	0	0	0	0	0	0	0	0	0
chr3_2767946_A_G	3	2767946	gene-LOC122873136	-	20827	Other	A	G	0.0722222222222222	0.144444444444444	0.134012345679012	1.15475087319125	0.125032691281817	1	0	0	1	0	0	0	1	0	0	0	0	1	0	0	0	1	0	0	0	0	0	0	0	0	0	0	0	0	0	0	0	0	0	0	0
chr3_2767986_G_A	3	2767986	gene-LOC122873136	-	20787	Other	G	A	0.0833333333333333	0.166666666666667	0.152777777777778	1.18032786885246	0.14110725308642	1	0	0	1	0	0	0	1	0	0	0	0	1	0	0	0	1	0	0	1	0	0	0	0	0	0	0	0	0	0	0	0	0	0	0	0
chr3_2767987_C_T	3	2767987	gene-LOC122873136	-	20786	Other	C	T	0.0833333333333333	0.166666666666667	0.152777777777778	1.18032786885246	0.14110725308642	1	0	0	1	0	0	0	1	0	0	0	0	1	0	0	0	1	0	0	1	0	0	0	0	0	0	0	0	0	0	0	0	0	0	0	0
chr3_2767992_G_T	3	2767992	gene-LOC122873136	-	20781	Other	G	T	0.0833333333333333	0.166666666666667	0.152777777777778	1.18032786885246	0.14110725308642	1	0	0	1	0	0	0	1	0	0	0	0	1	0	0	0	1	0	0	1	0	0	0	0	0	0	0	0	0	0	0	0	0	0	0	0
chr3_2768031_C_T	3	2768031	gene-LOC122873136	-	20742	Other	C	T	0.405555555555556	0.3	0.482160493827161	1.93110025032781	0.365921122923335	0	1	1	2	0	0	0	2	0	2	2	0	1	0	2	0	1	0	1	0	0	0	0	0	0	0	0	0	0	0	0	0	0	0	0	0
chr3_2768089_C_G	3	2768089	gene-LOC122873136	-	20684	Other	C	G	0.333333333333333	0.333333333333333	0.444444444444444	1.8	0.345679012345679	0	1	1	1	0	1	0	1	0	2	2	0	0	0	2	0	1	0	1	0	0	0	0	0	0	0	0	0	0	0	0	0	0	0	0	0
chr3_2768111_T_C	3	2768111	gene-LOC122873136	-	20662	Other	T	C	0.0555555555555556	0.111111111111111	0.104938271604938	1.11724137931034	0.0994322511812224	0	0	0	0	0	0	0	1	0	0	0	0	0	0	0	0	0	0	0	1	0	0	0	0	0	0	0	0	0	0	0	0	0	0	0	0
chr3_2768117_C_A	3	2768117	gene-LOC122873136	-	20656	Other	C	A	0.0722222222222222	0.144444444444444	0.134012345679012	1.15475087319125	0.125032691281817	0	0	0	1	0	0	0	1	0	0	0	0	0	0	0	0	1	0	0	1	0	0	0	0	0	0	0	0	0	0	0	0	0	0	0	0
chr3_2768129_C_T	3	2768129	gene-LOC122873136	-	20644	Other	C	T	0.0944444444444444	0.0777777777777778	0.171049382716049	1.20634447836771	0.156420437052279	0	0	0	0	0	0	0	0	0	0	0	0	0	0	0	0	0	0	0	0	0	0	0	0	0	0	0	0	0	0	0	0	0	0	0	0
chr3_2768153_T_C	3	2768153	gene-LOC122873136	-	20620	Other	T	C	0.0722222222222222	0.144444444444444	0.134012345679012	1.15475087319125	0.125032691281817	1	0	0	1	0	0	0	1	0	0	0	0	0	0	0	0	1	0	0	1	0	0	0	0	0	0	0	0	0	0	0	0	0	0	0	0
chr3_2768172_C_T	3	2768172	gene-LOC122873136	-	20601	Other	C	T	0.0722222222222222	0.144444444444444	0.134012345679012	1.15475087319125	0.125032691281817	1	0	0	1	0	0	0	1	0	0	0	0	0	0	0	0	1	0	0	1	0	0	0	0	0	0	0	0	0	0	0	0	0	0	0	0
chr3_2768224_G_C	3	2768224	gene-LOC122873136	-	20549	Other	G	C	0.0568181818181818	0.113636363636364	0.107179752066116	1.12004628290425	0.101436002439639	1	0	0	NA	0	0	0	1	0	0	0	0	NA	0	0	0	0	0	0	0	0	0	0	0	0	0	0	0	0	0	0	0	0	0	0	0
chr3_2768236_T_A	3	2768236	gene-LOC122873136	-	20537	Other	T	A	0.0611111111111111	0.122222222222222	0.114753086419753	1.12962833833066	0.108168950998323	0	0	0	0	0	0	0	0	0	0	0	0	0	0	0	0	0	0	0	0	1	1	0	0	1	0	1	1	0	0	0	0	0	1	1	1
chr3_2768237_A_T	3	2768237	gene-LOC122873136	-	20536	Other	A	T	0.0611111111111111	0.122222222222222	0.114753086419753	1.12962833833066	0.108168950998323	0	0	0	0	0	0	0	0	0	0	0	0	0	0	0	0	0	0	0	0	1	1	0	0	1	0	1	1	0	0	0	0	0	1	1	1
chr3_2768496_G_C	3	2768496	gene-LOC122873136	-	20277	Other	G	C	0.0689655172413793	0.0919540229885057	0.128418549346017	1.14733969986357	0.120172887437949	2	0	0	NA	0	0	0	1	0	0	0	0	2	0	0	0	0	0	0	NA	0	0	0	0	0	0	0	0	0	0	NA	0	0	0	0	0
chr3_2768516_G_T	3	2768516	gene-LOC122873136	-	20257	Other	G	T	0.0581395348837209	0.116279069767442	0.109518658734451	1.12298815669602	0.103521490428954	1	0	0	NA	0	0	0	1	0	0	0	NA	1	0	0	0	0	0	0	NA	0	0	0	0	0	0	0	0	0	0	0	0	0	0	0	0
chr3_2768517_A_G	3	2768517	gene-LOC122873136	-	20256	Other	A	G	0.0581395348837209	0.116279069767442	0.109518658734451	1.12298815669602	0.103521490428954	1	0	0	NA	0	0	0	1	0	0	0	NA	1	0	0	0	0	0	0	NA	0	0	0	0	0	0	0	0	0	0	0	0	0	0	0	0
chr3_2768581_T_A	3	2768581	gene-LOC122873136	-	20192	Other	T	A	0.0833333333333333	0.166666666666667	0.152777777777778	1.18032786885246	0.14110725308642	1	0	0	1	0	0	0	1	0	0	0	0	1	0	0	0	0	0	0	1	0	0	0	0	0	0	0	0	0	0	0	0	0	0	0	0
chr3_2768599_C_T	3	2768599	gene-LOC122873136	-	20174	Other	C	T	0.0833333333333333	0.166666666666667	0.152777777777778	1.18032786885246	0.14110725308642	1	0	0	1	0	0	0	1	0	0	0	0	1	0	0	0	0	0	0	1	0	0	0	0	0	0	0	0	0	0	0	0	0	0	0	0
chr3_2768610_G_A	3	2768610	gene-LOC122873136	-	20163	Other	G	A	0.0833333333333333	0.166666666666667	0.152777777777778	1.18032786885246	0.14110725308642	1	0	0	1	0	0	0	1	0	0	0	0	1	0	0	0	0	0	0	1	0	0	0	0	0	0	0	0	0	0	0	0	0	0	0	0
chr3_2768663_G_T	3	2768663	gene-LOC122873136	-	20110	Other	G	T	0.105555555555556	0.166666666666667	0.188827160493827	1.23278289323491	0.170999312223746	0	0	0	0	0	0	0	0	0	0	0	0	0	0	0	0	0	0	0	0	0	0	0	0	0	0	0	0	0	0	0	0	0	1	0	0
chr3_2768709_C_T	3	2768709	gene-LOC122873136	-	20064	Other	C	T	0.0888888888888889	0.177777777777778	0.161975308641975	1.19328226281674	0.148857308337144	1	0	0	1	0	0	0	1	0	0	0	0	1	0	0	0	1	0	0	1	0	0	0	0	0	0	0	0	0	0	0	0	0	0	0	0
chr3_2768771_T_C	3	2768771	gene-LOC122873136	-	20002	Other	T	C	0.0833333333333333	0.166666666666667	0.152777777777778	1.18032786885246	0.14110725308642	1	0	0	1	0	0	0	1	0	0	0	0	1	0	0	0	1	0	0	1	0	0	0	0	0	0	0	0	0	0	0	0	0	0	0	0
chr3_2768814_G_T	3	2768814	gene-LOC122873136	-	19959	Other	G	T	0.294444444444444	0.277777777777778	0.415493827160494	1.71084591825958	0.329176266956257	1	0	1	1	0	0	0	2	0	0	1	0	0	0	1	0	1	0	1	1	0	0	0	0	0	0	0	0	0	0	0	0	0	0	0	0
chr3_2768815_A_T	3	2768815	gene-LOC122873136	-	19958	Other	A	T	0.294444444444444	0.277777777777778	0.415493827160494	1.71084591825958	0.329176266956257	1	0	1	1	0	0	0	2	0	0	1	0	0	0	1	0	1	0	1	1	0	0	0	0	0	0	0	0	0	0	0	0	0	0	0	0
chr3_2768831_G_T	3	2768831	gene-LOC122873136	-	19942	Other	G	T	0.0777777777777778	0.155555555555556	0.143456790123457	1.16748342461805	0.133166864807194	1	0	0	1	0	0	0	1	0	0	0	0	0	0	0	0	1	0	0	1	0	0	0	0	0	0	0	0	0	0	0	0	0	0	0	0
chr3_2768844_C_A	3	2768844	gene-LOC122873136	-	19929	Other	C	A	0.0722222222222222	0.144444444444444	0.134012345679012	1.15475087319125	0.125032691281817	1	0	0	1	0	0	0	0	0	0	0	0	0	0	0	0	1	0	0	1	0	0	0	0	0	0	0	0	0	0	0	0	0	0	0	0
chr3_2768845_A_T	3	2768845	gene-LOC122873136	-	19928	Other	A	T	0.0722222222222222	0.144444444444444	0.134012345679012	1.15475087319125	0.125032691281817	1	0	0	1	0	0	0	0	0	0	0	0	0	0	0	0	1	0	0	1	0	0	0	0	0	0	0	0	0	0	0	0	0	0	0	0
chr3_2768870_T_C	3	2768870	gene-LOC122873136	-	19903	Other	T	C	0.0944444444444444	0.188888888888889	0.171049382716049	1.20634447836771	0.156420437052279	1	0	0	1	0	0	0	0	0	0	0	0	0	0	0	0	1	0	0	1	0	0	0	0	0	0	0	0	0	0	0	0	0	0	0	0
chr3_2768894_C_A	3	2768894	gene-LOC122873136	-	19879	Other	C	A	0.0888888888888889	0.177777777777778	0.161975308641975	1.19328226281674	0.148857308337144	1	0	0	1	0	0	0	1	0	0	0	0	1	0	0	0	1	0	0	1	0	0	0	0	0	0	0	0	0	0	0	0	0	0	0	0
chr3_2768949_G_T	3	2768949	gene-LOC122873136	-	19824	Other	G	T	0.0555555555555556	0.111111111111111	0.104938271604938	1.11724137931034	0.0994322511812224	0	0	0	1	0	0	0	0	0	0	0	0	0	0	0	0	1	0	0	1	0	0	0	0	0	0	0	0	0	0	0	0	0	0	0	0
chr3_2769087_T_C	3	2769087	gene-LOC122873136	-	19686	Other	T	C	0.105555555555556	0.188888888888889	0.188827160493827	1.23278289323491	0.170999312223746	0	0	1	0	0	0	0	1	0	0	1	0	0	0	1	0	0	0	1	0	0	0	0	0	0	0	0	0	0	0	0	0	0	0	0	0
chr3_2769105_C_T	3	2769105	gene-LOC122873136	-	19668	Other	C	T	0.0777777777777778	0.155555555555556	0.143456790123457	1.16748342461805	0.133166864807194	1	0	0	1	0	0	0	1	0	0	0	0	1	0	0	0	1	0	0	0	0	0	0	0	0	0	0	0	0	0	0	0	0	0	0	0
chr3_2769147_T_A	3	2769147	gene-LOC122873136	-	19626	Other	T	A	0.0795454545454545	0.159090909090909	0.146435950413223	1.17155824508321	0.135714206626511	1	0	0	1	0	0	0	1	0	0	0	0	1	0	0	0	1	0	0	NA	0	0	0	0	0	0	0	0	0	0	0	0	0	0	0	0
chr3_2769203_G_A	3	2769203	gene-LOC122873136	-	19570	Other	G	A	0.0786516853932584	0.157303370786517	0.144931195556117	1.16949653034106	0.134428669833454	1	0	0	1	0	0	0	1	0	0	0	0	1	0	0	0	1	0	0	NA	0	0	0	0	0	0	0	0	0	0	0	0	0	0	0	0
chr3_2769206_G_T	3	2769206	gene-LOC122873136	-	19567	Other	G	T	0.0786516853932584	0.157303370786517	0.144931195556117	1.16949653034106	0.134428669833454	1	0	0	1	0	0	0	1	0	0	0	0	1	0	0	0	1	0	0	NA	0	0	0	0	0	0	0	0	0	0	0	0	0	0	0	0
chr3_2769211_T_C	3	2769211	gene-LOC122873136	-	19562	Other	T	C	0.155555555555556	0.133333333333333	0.262716049382716	1.35632953784327	0.228206188081085	0	0	0	0	0	0	0	0	0	0	0	0	0	0	0	0	0	0	0	0	1	0	2	0	2	2	1	1	2	1	1	0	0	2	2	1
chr3_2769222_G_T	3	2769222	gene-LOC122873136	-	19551	Other	G	T	0.0786516853932584	0.157303370786517	0.144931195556117	1.16949653034106	0.134428669833454	1	0	0	1	0	0	0	1	0	0	0	0	1	0	0	0	1	0	0	NA	0	0	0	0	0	0	0	0	0	0	0	0	0	0	0	0
chr3_2769255_A_G	3	2769255	gene-LOC122873136	-	19518	Other	A	G	0.0786516853932584	0.157303370786517	0.144931195556117	1.16949653034106	0.134428669833454	1	0	0	1	0	0	0	1	0	0	0	0	1	0	0	0	1	0	0	NA	0	0	0	0	0	0	0	0	0	0	0	0	0	0	0	0
chr3_2769263_G_A	3	2769263	gene-LOC122873136	-	19510	Other	G	A	0.0786516853932584	0.157303370786517	0.144931195556117	1.16949653034106	0.134428669833454	1	0	0	1	0	0	0	1	0	0	0	0	1	0	0	0	1	0	0	NA	0	0	0	0	0	0	0	0	0	0	0	0	0	0	0	0
chr3_2769271_C_T	3	2769271	gene-LOC122873136	-	19502	Other	C	T	0.0786516853932584	0.157303370786517	0.144931195556117	1.16949653034106	0.134428669833454	1	0	0	1	0	0	0	1	0	0	0	0	1	0	0	0	1	0	0	NA	0	0	0	0	0	0	0	0	0	0	0	0	0	0	0	0
chr3_2769360_C_G	3	2769360	gene-LOC122873136	-	19413	Other	C	G	0.0888888888888889	0.177777777777778	0.161975308641975	1.19328226281674	0.148857308337144	1	0	0	1	0	0	0	1	0	0	0	0	1	0	0	0	1	0	0	1	0	0	0	0	0	0	0	0	0	0	0	0	0	0	0	0
chr3_2769372_G_A	3	2769372	gene-LOC122873136	-	19401	Other	G	A	0.0888888888888889	0.177777777777778	0.161975308641975	1.19328226281674	0.148857308337144	1	0	0	1	0	0	0	1	0	0	0	0	1	0	0	0	1	0	0	1	0	0	0	0	0	0	0	0	0	0	0	0	0	0	0	0
chr3_2769419_G_T	3	2769419	gene-LOC122873136	-	19354	Other	G	T	0.0888888888888889	0.177777777777778	0.161975308641975	1.19328226281674	0.148857308337144	1	0	0	1	0	0	0	1	0	0	0	0	1	0	0	0	1	0	0	1	0	0	0	0	0	0	0	0	0	0	0	0	0	0	0	0
chr3_2769439_T_A	3	2769439	gene-LOC122873136	-	19334	Other	T	A	0.0888888888888889	0.177777777777778	0.161975308641975	1.19328226281674	0.148857308337144	1	0	0	1	0	0	0	1	0	0	0	0	1	0	0	0	1	0	0	1	0	0	0	0	0	0	0	0	0	0	0	0	0	0	0	0
chr3_2769515_C_T	3	2769515	gene-LOC122873136	-	19258	Other	C	T	0.0786516853932584	0.157303370786517	0.144931195556117	1.16949653034106	0.134428669833454	1	0	0	0	0	0	0	1	0	0	0	0	1	0	0	0	1	0	0	1	0	0	0	0	0	0	0	0	0	0	0	0	0	0	0	0
chr3_2769523_C_T	3	2769523	gene-LOC122873136	-	19250	Other	C	T	0.387640449438202	0.348314606741573	0.474750662795102	1.90385770940993	0.362056566882907	1	0	1	0	0	1	0	1	1	0	1	0	0	0	1	0	NA	0	1	0	2	2	2	1	1	2	2	1	2	2	2	2	2	2	1	1
chr3_2769536_T_A	3	2769536	gene-LOC122873136	-	19237	Other	T	A	0.466292134831461	0.393258426966292	0.497727559651559	1.99095136357924	0.373861197833211	2	0	1	0	0	1	0	2	1	0	1	0	1	0	1	0	1	0	1	1	2	2	2	1	1	2	2	1	2	2	2	2	2	2	1	1
chr3_2769564_C_A	3	2769564	gene-LOC122873136	-	19209	Other	C	A	0.0833333333333333	0.166666666666667	0.152777777777778	1.18032786885246	0.14110725308642	1	0	0	1	0	0	0	1	0	0	0	0	1	0	0	0	1	0	0	1	0	0	0	0	0	0	0	0	0	0	0	0	0	0	0	0
chr3_2769576_G_T	3	2769576	gene-LOC122873136	-	19197	Other	G	T	0.0833333333333333	0.166666666666667	0.152777777777778	1.18032786885246	0.14110725308642	1	0	0	1	0	0	0	1	0	0	0	0	1	0	0	0	1	0	0	1	0	0	0	0	0	0	0	0	0	0	0	0	0	0	0	0
chr3_2769654_C_A	3	2769654	gene-LOC122873136	-	19119	Other	C	A	0.0888888888888889	0.177777777777778	0.161975308641975	1.19328226281674	0.148857308337144	1	0	0	1	0	0	0	1	0	0	0	0	1	0	0	0	1	0	0	1	0	0	0	0	0	0	0	0	0	0	0	0	0	0	0	0
chr3_2769727_A_T	3	2769727	gene-LOC122873136	-	19046	Other	A	T	0.0888888888888889	0.177777777777778	0.161975308641975	1.19328226281674	0.148857308337144	1	0	0	1	0	0	0	1	0	0	0	0	1	0	0	0	1	0	0	1	0	0	0	0	0	0	0	0	0	0	0	0	0	0	0	0
chr3_2769778_G_A	3	2769778	gene-LOC122873136	-	18995	Other	G	A	0.0944444444444444	0.166666666666667	0.171049382716049	1.20634447836771	0.156420437052279	0	0	1	0	0	0	0	1	0	0	1	0	0	0	1	0	0	0	1	0	0	0	0	0	0	0	0	0	0	0	0	0	0	0	0	0
chr3_2769801_G_A	3	2769801	gene-LOC122873136	-	18972	Other	G	A	0.0722222222222222	0.144444444444444	0.134012345679012	1.15475087319125	0.125032691281817	1	0	0	0	0	0	0	1	0	0	0	0	1	0	0	0	1	0	0	1	0	0	0	0	0	0	0	0	0	0	0	0	0	0	0	0
chr3_2769816_G_A	3	2769816	gene-LOC122873136	-	18957	Other	G	A	0.0777777777777778	0.155555555555556	0.143456790123457	1.16748342461805	0.133166864807194	1	0	0	0	0	0	0	1	0	0	0	0	1	0	0	0	1	0	0	1	0	0	0	0	0	0	0	0	0	0	0	0	0	0	0	0
chr3_2769876_C_T	3	2769876	gene-LOC122873136	-	18897	Other	C	T	0.194444444444444	0.188888888888889	0.313271604938272	1.4561797752809	0.264202055707971	0	0	1	0	0	0	0	1	0	0	1	0	0	0	1	0	0	0	1	0	0	0	0	0	0	0	0	0	0	0	0	0	0	0	0	0
chr3_2769913_T_C	3	2769913	gene-LOC122873136	-	18860	Other	T	C	0.388888888888889	0.377777777777778	0.475308641975309	1.90588235294118	0.362349489407102	1	1	0	2	2	1	2	1	1	2	1	1	2	1	1	1	1	0	1	1	0	0	0	0	0	0	0	0	0	0	0	0	0	0	0	0
chr3_2770045_T_C	3	2770045	gene-LOC122873136	-	18728	Other	T	C	0.0833333333333333	0.166666666666667	0.152777777777778	1.18032786885246	0.14110725308642	1	0	0	1	0	0	0	0	0	0	0	0	1	0	0	0	1	0	0	1	0	0	0	0	0	0	0	0	0	0	0	0	0	0	0	0
chr3_2770046_A_G	3	2770046	gene-LOC122873136	-	18727	Other	A	G	0.0833333333333333	0.166666666666667	0.152777777777778	1.18032786885246	0.14110725308642	1	0	0	1	0	0	0	0	0	0	0	0	1	0	0	0	1	0	0	1	0	0	0	0	0	0	0	0	0	0	0	0	0	0	0	0
chr3_2770116_T_C	3	2770116	gene-LOC122873136	-	18657	Other	T	C	0.0888888888888889	0.177777777777778	0.161975308641975	1.19328226281674	0.148857308337144	0	0	1	0	0	0	0	1	0	0	1	0	0	0	1	0	0	0	1	0	0	0	0	0	0	0	0	0	0	0	0	0	0	0	0	0
chr3_2770117_A_G	3	2770117	gene-LOC122873136	-	18656	Other	A	G	0.0833333333333333	0.166666666666667	0.152777777777778	1.18032786885246	0.14110725308642	1	0	0	1	0	0	0	1	0	0	0	0	1	0	0	0	1	0	0	1	0	0	0	0	0	0	0	0	0	0	0	0	0	0	0	0
chr3_2770149_A_G	3	2770149	gene-LOC122873136	-	18624	Other	A	G	0.0833333333333333	0.166666666666667	0.152777777777778	1.18032786885246	0.14110725308642	1	0	0	1	0	0	0	1	0	0	0	0	1	0	0	0	1	0	0	0	0	0	0	0	0	0	0	0	0	0	0	0	0	0	0	0
chr3_2770401_T_A	3	2770401	gene-LOC122873136	-	18372	Other	T	A	0.202247191011236	0.202247191011236	0.322686529478601	1.47642124883504	0.270623231325129	1	0	0	1	0	0	0	1	0	0	0	0	0	0	0	0	NA	0	0	1	0	0	0	0	0	0	0	0	0	0	0	0	0	0	0	0
chr3_2770485_G_C	3	2770485	gene-LOC122873136	-	18288	Other	G	C	0.0777777777777778	0.155555555555556	0.143456790123457	1.16748342461805	0.133166864807194	1	0	0	1	0	0	0	1	0	0	0	0	0	0	0	0	1	0	0	1	0	0	0	0	0	0	0	0	0	0	0	0	0	0	0	0
chr3_2770752_G_A	3	2770752	gene-LOC122873136	-	18021	Other	G	A	0.0777777777777778	0.155555555555556	0.143456790123457	1.16748342461805	0.133166864807194	1	0	0	0	0	0	0	1	0	0	0	0	1	0	0	0	1	0	0	1	0	0	0	0	0	0	0	0	0	0	0	0	0	0	0	0
chr3_2770903_A_G	3	2770903	gene-LOC122873136	-	17870	Other	A	G	0.107954545454545	0.170454545454545	0.192600723140496	1.23854458216713	0.174053203863375	2	0	0	0	0	0	0	1	0	0	0	0	NA	0	0	0	1	0	NA	1	0	0	0	0	0	0	0	0	0	0	0	0	0	0	0	0
chr3_2771182_T_C	3	2771182	gene-LOC122873136	-	17591	Other	T	C	0.1	0.2	0.18	1.21951219512195	0.1638	0	1	1	0	0	0	0	0	0	0	0	0	0	0	0	1	0	1	0	0	0	0	0	0	0	0	0	0	0	0	0	0	0	0	0	0
chr3_2771214_C_T	3	2771214	gene-LOC122873136	-	17559	Other	C	T	0.0833333333333333	0.166666666666667	0.152777777777778	1.18032786885246	0.14110725308642	1	0	0	1	0	0	0	1	0	0	0	0	1	0	0	0	1	0	0	1	0	0	0	0	0	0	0	0	0	0	0	0	0	0	0	0
chr3_2771348_G_C	3	2771348	gene-LOC122873136	-	17425	Other	G	C	0.0722222222222222	0.144444444444444	0.134012345679012	1.15475087319125	0.125032691281817	1	0	0	1	0	0	0	1	0	0	0	0	0	0	0	0	1	0	0	0	0	0	0	0	0	0	0	0	0	0	0	0	0	0	0	0
chr3_2771405_C_T	3	2771405	gene-LOC122873136	-	17368	Other	C	T	0.166666666666667	0.266666666666667	0.277777777777778	1.38461538461538	0.239197530864197	1	0	0	1	0	0	0	1	0	0	0	0	1	0	0	0	1	0	0	0	0	0	0	0	0	0	0	0	0	0	0	0	0	0	0	0
chr3_2771468_C_T	3	2771468	gene-LOC122873136	-	17305	Other	C	T	0.0777777777777778	0.155555555555556	0.143456790123457	1.16748342461805	0.133166864807194	1	0	0	1	0	0	0	1	0	0	0	0	1	0	0	0	1	0	0	1	0	0	0	0	0	0	0	0	0	0	0	0	0	0	0	0
chr3_2771485_C_A	3	2771485	gene-LOC122873136	-	17288	Other	C	A	0.0833333333333333	0.144444444444444	0.152777777777778	1.18032786885246	0.14110725308642	0	0	0	0	0	0	0	0	0	0	0	0	0	0	0	0	0	0	0	0	0	0	0	0	0	0	0	0	0	0	0	0	0	0	0	0
chr3_2771549_C_T	3	2771549	gene-LOC122873136	-	17224	Other	C	T	0.277777777777778	0.222222222222222	0.401234567901235	1.67010309278351	0.320739978661789	1	0	0	1	0	0	0	1	0	0	0	0	1	0	0	0	1	0	0	1	0	0	0	0	0	0	0	0	0	0	0	0	0	0	0	0
chr3_2771582_G_A	3	2771582	gene-LOC122873136	-	17191	Other	G	A	0.0909090909090909	0.181818181818182	0.165289256198347	1.1980198019802	0.151628987091046	1	0	0	1	0	0	0	1	0	0	0	0	1	0	0	0	1	0	0	1	0	0	0	0	0	0	0	0	0	0	0	0	0	0	0	0
chr3_2771635_G_T	3	2771635	gene-LOC122873136	-	17138	Other	G	T	0.1	0.176470588235294	0.18	1.21951219512195	0.1638	1	0	0	2	0	0	0	1	0	0	0	0	1	0	0	0	1	0	0	1	0	0	0	0	0	0	0	0	0	0	0	0	0	0	0	0
chr3_2771694_G_C	3	2771694	gene-LOC122873136	-	17079	Other	G	C	0.05	0.1	0.095	1.10497237569061	0.0904875000000001	0	0	0	0	0	0	1	0	0	0	0	1	1	1	0	1	0	0	0	0	0	0	0	0	0	0	0	0	0	0	0	0	0	0	0	0
chr3_2771792_A_G	3	2771792	gene-LOC122873136	-	16981	Other	A	G	0.0777777777777778	0.111111111111111	0.143456790123457	1.16748342461805	0.133166864807194	0	0	0	0	0	0	0	0	0	0	0	0	0	0	0	0	0	0	0	0	0	0	0	0	0	0	0	0	0	0	0	0	0	0	0	0
chr3_2771836_C_A	3	2771836	gene-LOC122873136	-	16937	Other	C	A	0.0833333333333333	0.166666666666667	0.152777777777778	1.18032786885246	0.14110725308642	1	0	0	1	0	0	0	1	0	0	0	0	1	0	0	0	1	0	0	1	0	0	0	0	0	0	0	0	0	0	0	0	0	0	0	0
chr3_2771871_T_C	3	2771871	gene-LOC122873136	-	16902	Other	T	C	0.188888888888889	0.177777777777778	0.30641975308642	1.44179423282307	0.259473220545648	1	0	0	0	0	1	0	0	1	0	0	0	0	0	0	0	0	0	1	0	2	2	2	2	1	1	2	1	2	2	1	1	2	1	1	1
chr3_2771995_A_G	3	2771995	gene-LOC122873136	-	16778	Other	A	G	0.0555555555555556	0.111111111111111	0.104938271604938	1.11724137931034	0.0994322511812224	0	0	0	0	0	0	1	0	0	0	0	1	1	1	0	1	0	0	0	0	0	0	0	0	0	0	0	0	0	0	0	0	0	0	0	0
chr3_2772010_A_G	3	2772010	gene-LOC122873136	-	16763	Other	A	G	0.122222222222222	0.133333333333333	0.214567901234568	1.27318453316567	0.191548209114464	0	0	0	0	0	0	0	0	0	0	0	0	0	0	0	0	0	0	0	0	1	2	1	2	1	1	1	0	2	0	1	1	2	1	1	1
chr3_2772067_T_C	3	2772067	gene-LOC122873136	-	16706	Other	T	C	0.138888888888889	0.233333333333333	0.239197530864198	1.31440162271805	0.210589801478433	1	0	0	0	0	2	0	1	1	0	0	0	0	0	0	0	0	0	0	1	1	0	1	0	0	1	0	1	0	2	0	0	0	0	0	0
chr3_2772104_C_T	3	2772104	gene-LOC122873136	-	16669	Other	C	T	0.0833333333333333	0.166666666666667	0.152777777777778	1.18032786885246	0.14110725308642	1	0	0	1	0	0	0	1	0	0	0	0	0	0	0	0	1	0	0	1	0	0	0	0	0	0	0	0	0	0	0	0	0	0	0	0
chr3_2772107_G_T	3	2772107	gene-LOC122873136	-	16666	Other	G	T	0.0666666666666667	0.111111111111111	0.124444444444444	1.14213197969543	0.116701234567901	0	0	0	0	0	0	0	0	0	0	0	0	0	0	0	0	0	0	1	0	0	0	0	0	0	0	0	0	0	0	0	0	0	0	0	0
chr3_2772125_C_A	3	2772125	gene-LOC122873136	-	16648	Other	C	A	0.0833333333333333	0.166666666666667	0.152777777777778	1.18032786885246	0.14110725308642	1	0	0	1	0	0	0	1	0	0	0	0	0	0	0	0	1	0	0	1	0	0	0	0	0	0	0	0	0	0	0	0	0	0	0	0
chr3_2772130_A_T	3	2772130	gene-LOC122873136	-	16643	Other	A	T	0.0833333333333333	0.166666666666667	0.152777777777778	1.18032786885246	0.14110725308642	1	0	0	1	0	0	0	1	0	0	0	0	0	0	0	0	1	0	0	1	0	0	0	0	0	0	0	0	0	0	0	0	0	0	0	0
chr3_2772161_A_G	3	2772161	gene-LOC122873136	-	16612	Other	A	G	0.0898876404494382	0.157303370786517	0.163615705087741	1.19562264150943	0.150230655612062	1	0	0	1	0	0	0	1	0	0	0	0	0	0	0	0	1	0	0	1	0	0	0	0	0	0	0	0	0	0	0	0	0	0	0	0
chr3_2772173_G_A	3	2772173	gene-LOC122873136	-	16600	Other	G	A	0.0909090909090909	0.159090909090909	0.165289256198347	1.1980198019802	0.151628987091046	1	0	0	1	0	0	0	1	0	NA	0	0	0	0	0	0	1	0	0	1	0	0	0	0	0	0	0	0	0	0	0	0	0	0	0	0
chr3_2772177_T_C	3	2772177	gene-LOC122873136	-	16596	Other	T	C	0.188888888888889	0.311111111111111	0.30641975308642	1.44179423282307	0.259473220545648	0	1	1	1	1	0	0	0	0	2	1	1	0	0	1	1	0	1	0	0	0	0	0	0	0	0	0	0	0	0	0	0	0	0	0	0
chr3_2772190_C_T	3	2772190	gene-LOC122873136	-	16583	Other	C	T	0.0888888888888889	0.155555555555556	0.161975308641975	1.19328226281674	0.148857308337144	1	0	0	1	0	0	0	1	0	0	0	0	0	0	0	0	1	0	0	1	0	0	0	0	0	0	0	0	0	0	0	0	0	0	0	0
chr3_2772211_G_A	3	2772211	gene-LOC122873136	-	16562	Other	G	A	0.0833333333333333	0.166666666666667	0.152777777777778	1.18032786885246	0.14110725308642	1	0	0	1	0	0	0	1	0	0	0	0	0	0	0	0	1	0	0	1	0	0	0	0	0	0	0	0	0	0	0	0	0	0	0	0
chr3_2772244_G_A	3	2772244	gene-LOC122873136	-	16529	Other	G	A	0.0944444444444444	0.166666666666667	0.171049382716049	1.20634447836771	0.156420437052279	1	0	0	1	0	0	0	1	0	0	0	0	1	0	0	0	1	0	0	1	0	0	0	0	0	0	0	0	0	0	0	0	0	0	0	0
chr3_2772264_T_G	3	2772264	gene-LOC122873136	-	16509	Other	T	G	0.0944444444444444	0.166666666666667	0.171049382716049	1.20634447836771	0.156420437052279	1	0	0	1	0	0	0	1	0	0	0	0	1	0	0	0	1	0	0	1	0	0	0	0	0	0	0	0	0	0	0	0	0	0	0	0
chr3_2772307_T_G	3	2772307	gene-LOC122873136	-	16466	Other	T	G	0.211111111111111	0.333333333333333	0.333086419753086	1.49944465012958	0.277613138241122	1	0	0	1	0	0	0	1	0	0	0	0	1	0	0	0	1	0	0	1	0	0	0	0	0	0	0	0	0	0	0	0	0	0	0	0
chr3_2772354_C_G	3	2772354	gene-LOC122873136	-	16419	Other	C	G	0.0944444444444444	0.166666666666667	0.171049382716049	1.20634447836771	0.156420437052279	1	0	0	1	0	0	0	1	0	0	0	0	1	0	0	0	1	0	0	1	0	0	0	0	0	0	0	0	0	0	0	0	0	0	0	0
chr3_2772371_G_A	3	2772371	gene-LOC122873136	-	16402	Other	G	A	0.0944444444444444	0.166666666666667	0.171049382716049	1.20634447836771	0.156420437052279	1	0	0	1	0	0	0	1	0	0	0	0	1	0	0	0	1	0	0	1	0	0	0	0	0	0	0	0	0	0	0	0	0	0	0	0
chr3_2772409_G_A	3	2772409	gene-LOC122873136	-	16364	Other	G	A	0.227777777777778	0.233333333333333	0.35179012345679	1.54271021807447	0.289911977975918	0	0	0	1	0	0	0	1	0	0	0	0	1	0	0	0	1	0	0	0	0	0	0	0	0	0	0	0	0	0	0	0	0	0	0	0
chr3_2772412_A_C	3	2772412	gene-LOC122873136	-	16361	Other	A	C	0.0722222222222222	0.144444444444444	0.134012345679012	1.15475087319125	0.125032691281817	0	0	0	1	0	0	0	1	0	0	0	0	1	0	0	0	1	0	0	0	0	0	0	0	0	0	0	0	0	0	0	0	0	0	0	0
chr3_2772448_G_A	3	2772448	gene-LOC122873136	-	16325	Other	G	A	0.227777777777778	0.233333333333333	0.35179012345679	1.54271021807447	0.289911977975918	0	0	1	0	0	0	0	1	0	0	1	0	0	0	1	0	1	0	1	0	0	0	0	0	0	0	0	0	0	0	0	0	0	0	0	0
chr3_2772697_G_A	3	2772697	gene-LOC122873136	-	16076	Other	G	A	0.133333333333333	0.133333333333333	0.231111111111111	1.30057803468208	0.204404938271605	0	0	0	0	0	0	0	0	0	0	0	0	0	0	0	0	0	0	0	0	0	0	0	0	0	0	0	0	0	0	0	0	0	0	0	0
chr3_2772707_T_C	3	2772707	gene-LOC122873136	-	16066	Other	T	C	0.111111111111111	0.222222222222222	0.197530864197531	1.24615384615385	0.178021643042219	1	0	0	1	0	0	0	1	0	0	0	0	1	0	0	0	1	0	0	0	0	0	0	0	0	0	0	0	0	0	0	0	0	0	0	0
chr3_2772734_G_T	3	2772734	gene-LOC122873136	-	16039	Other	G	T	0.0777777777777778	0.155555555555556	0.143456790123457	1.16748342461805	0.133166864807194	1	0	0	1	0	0	0	1	0	0	0	0	1	0	0	0	1	0	0	1	0	0	0	0	0	0	0	0	0	0	0	0	0	0	0	0
chr3_2772840_T_C	3	2772840	gene-LOC122873136	-	15933	Other	T	C	0.0561797752808989	0.0898876404494382	0.106047216260573	1.11862731252648	0.100424210222265	0	0	0	NA	0	0	0	0	0	0	0	0	0	0	0	0	0	0	0	0	0	0	0	0	0	0	0	0	0	0	0	0	0	0	0	0
chr3_2772853_G_A	3	2772853	gene-LOC122873136	-	15920	Other	G	A	0.0681818181818182	0.136363636363636	0.127066115702479	1.14556213017752	0.118993216822622	1	0	0	NA	0	0	0	1	0	0	0	0	NA	0	0	0	1	0	0	0	0	0	0	0	0	0	0	0	0	0	0	0	0	0	0	0
chr3_2773063_G_A	3	2773063	gene-LOC122873136	-	15710	Other	G	A	0.0617977528089888	0.123595505617978	0.115957581113496	1.13116744019993	0.109234500804649	1	0	0	NA	0	0	0	1	0	0	0	0	0	0	0	0	0	0	0	0	0	0	0	0	0	0	0	0	0	0	0	0	0	0	0	0
chr3_2773112_T_C	3	2773112	gene-LOC122873136	-	15661	Other	T	C	0.0833333333333333	0.144444444444444	0.152777777777778	1.18032786885246	0.14110725308642	2	0	0	0	0	0	0	1	0	0	0	0	1	0	0	0	1	0	0	0	0	0	0	0	0	0	0	0	0	0	0	0	0	0	0	0
chr3_2773145_T_C	3	2773145	gene-LOC122873136	-	15628	Other	T	C	0.25	0.3	0.375	1.6	0.3046875	2	0	1	0	0	0	1	2	0	0	0	1	2	2	1	1	2	1	0	2	0	0	0	0	0	0	0	0	0	0	0	0	0	0	0	0
chr3_2773208_G_C	3	2773208	gene-LOC122873136	-	15565	Other	G	C	0.166666666666667	0.288888888888889	0.277777777777778	1.38461538461538	0.239197530864197	0	0	1	0	0	0	1	1	0	0	1	1	1	2	1	1	1	1	0	1	0	0	0	0	0	0	0	0	0	0	0	0	0	0	0	0
chr3_2773209_A_C	3	2773209	gene-LOC122873136	-	15564	Other	A	C	0.0833333333333333	0.144444444444444	0.152777777777778	1.18032786885246	0.14110725308642	0	0	1	0	0	0	0	1	0	0	1	0	0	0	1	0	1	0	0	0	0	0	0	0	0	0	0	0	0	0	0	0	0	0	0	0
chr3_2773245_T_A	3	2773245	gene-LOC122873136	-	15528	Other	T	A	0.0833333333333333	0.166666666666667	0.152777777777778	1.18032786885246	0.14110725308642	1	0	0	1	0	0	0	1	0	0	0	0	1	0	0	0	1	0	0	1	0	0	0	0	0	0	0	0	0	0	0	0	0	0	0	0
chr3_2773246_C_G	3	2773246	gene-LOC122873136	-	15527	Other	C	G	0.0833333333333333	0.166666666666667	0.152777777777778	1.18032786885246	0.14110725308642	1	0	0	1	0	0	0	1	0	0	0	0	1	0	0	0	1	0	0	1	0	0	0	0	0	0	0	0	0	0	0	0	0	0	0	0
chr3_2773253_C_T	3	2773253	gene-LOC122873136	-	15520	Other	C	T	0.183333333333333	0.3	0.299444444444444	1.4274385408406	0.254610956790123	0	1	1	0	0	0	0	0	0	2	1	1	0	0	1	1	0	1	0	0	0	0	0	0	0	0	0	0	0	0	0	0	0	0	0	0
chr3_2773270_T_A	3	2773270	gene-LOC122873136	-	15503	Other	T	A	0.233333333333333	0.422222222222222	0.357777777777778	1.55709342560554	0.293775308641975	0	0	1	0	0	0	1	1	0	0	1	1	1	2	1	1	1	1	1	1	0	0	0	0	0	0	0	0	0	0	0	0	0	0	0	0
chr3_2773395_G_A	3	2773395	gene-LOC122873136	-	15378	Other	G	A	0.0888888888888889	0.177777777777778	0.161975308641975	1.19328226281674	0.148857308337144	1	0	0	1	0	0	0	1	0	0	0	0	1	0	0	0	1	0	0	1	0	0	0	0	0	0	0	0	0	0	0	0	0	0	0	0
chr3_2773408_C_T	3	2773408	gene-LOC122873136	-	15365	Other	C	T	0.0888888888888889	0.177777777777778	0.161975308641975	1.19328226281674	0.148857308337144	1	0	0	1	0	0	0	1	0	0	0	0	1	0	0	0	1	0	0	1	0	0	0	0	0	0	0	0	0	0	0	0	0	0	0	0
chr3_2773465_G_A	3	2773465	gene-LOC122873136	-	15308	Other	G	A	0.0888888888888889	0.177777777777778	0.161975308641975	1.19328226281674	0.148857308337144	1	0	0	1	0	0	0	1	0	0	0	0	1	0	0	0	1	0	0	1	0	0	0	0	0	0	0	0	0	0	0	0	0	0	0	0
chr3_2773504_T_C	3	2773504	gene-LOC122873136	-	15269	Other	T	C	0.0888888888888889	0.177777777777778	0.161975308641975	1.19328226281674	0.148857308337144	1	0	0	1	0	0	0	1	0	0	0	0	1	0	0	0	1	0	0	1	0	0	0	0	0	0	0	0	0	0	0	0	0	0	0	0
chr3_2773535_T_A	3	2773535	gene-LOC122873136	-	15238	Other	T	A	0.0888888888888889	0.177777777777778	0.161975308641975	1.19328226281674	0.148857308337144	1	0	0	1	0	0	0	1	0	0	0	0	1	0	0	0	1	0	0	1	0	0	0	0	0	0	0	0	0	0	0	0	0	0	0	0
chr3_2773593_A_C	3	2773593	gene-LOC122873136	-	15180	Other	A	C	0.0888888888888889	0.177777777777778	0.161975308641975	1.19328226281674	0.148857308337144	1	0	0	1	0	0	0	1	0	0	0	0	1	0	0	0	1	0	0	1	0	0	0	0	0	0	0	0	0	0	0	0	0	0	0	0
chr3_2773727_G_A	3	2773727	gene-LOC122873136	-	15046	Other	G	A	0.144444444444444	0.2	0.24716049382716	1.32830436208593	0.216616338972718	0	1	0	0	0	1	0	0	0	0	0	0	0	0	0	0	0	0	1	0	0	0	0	0	0	0	0	0	0	0	0	0	0	0	0	0
chr3_2773728_T_C	3	2773728	gene-LOC122873136	-	15045	Other	T	C	0.0833333333333333	0.166666666666667	0.152777777777778	1.18032786885246	0.14110725308642	0	0	0	1	0	0	0	1	0	0	0	0	1	0	0	0	1	0	0	1	0	0	0	0	0	0	0	0	0	0	0	0	0	0	0	0
chr3_2773730_G_A	3	2773730	gene-LOC122873136	-	15043	Other	G	A	0.0833333333333333	0.166666666666667	0.152777777777778	1.18032786885246	0.14110725308642	0	0	0	1	0	0	0	1	0	0	0	0	1	0	0	0	1	0	0	1	0	0	0	0	0	0	0	0	0	0	0	0	0	0	0	0
chr3_2773741_C_T	3	2773741	gene-LOC122873136	-	15032	Other	C	T	0.0833333333333333	0.166666666666667	0.152777777777778	1.18032786885246	0.14110725308642	0	0	0	1	0	0	0	1	0	0	0	0	1	0	0	0	1	0	0	1	0	0	0	0	0	0	0	0	0	0	0	0	0	0	0	0
chr3_2773744_G_A	3	2773744	gene-LOC122873136	-	15029	Other	G	A	0.0833333333333333	0.166666666666667	0.152777777777778	1.18032786885246	0.14110725308642	0	0	0	1	0	0	0	1	0	0	0	0	1	0	0	0	1	0	0	1	0	0	0	0	0	0	0	0	0	0	0	0	0	0	0	0
chr3_2773757_T_G	3	2773757	gene-LOC122873136	-	15016	Other	T	G	0.0842696629213483	0.168539325842697	0.154336573664941	1.1825035455699	0.142426684679624	0	0	0	1	0	0	0	1	0	0	0	0	1	0	0	0	1	0	0	1	0	0	0	0	0	0	0	0	0	0	0	0	0	0	0	0
chr3_2773818_A_T	3	2773818	gene-LOC122873136	-	14955	Other	A	T	0.0888888888888889	0.177777777777778	0.161975308641975	1.19328226281674	0.148857308337144	1	0	0	1	0	0	0	1	0	0	0	0	1	0	0	0	1	0	0	1	0	0	0	0	0	0	0	0	0	0	0	0	0	0	0	0
chr3_2773880_T_C	3	2773880	gene-LOC122873136	-	14893	Other	T	C	0.261111111111111	0.3	0.385864197530864	1.6283043521962	0.311418608062795	2	1	0	1	2	1	0	1	0	0	0	0	1	0	0	0	1	0	1	1	0	0	0	0	0	0	0	0	0	0	0	0	0	0	0	0
chr3_2774026_A_C	3	2774026	gene-LOC122873136	-	14747	Other	A	C	0.0833333333333333	0.144444444444444	0.152777777777778	1.18032786885246	0.14110725308642	2	0	0	1	0	0	0	1	0	0	0	0	1	0	0	0	0	0	0	0	0	0	0	0	0	0	0	0	0	0	0	0	0	0	0	0
chr3_2774037_A_C	3	2774037	gene-LOC122873136	-	14736	Other	A	C	0.0722222222222222	0.122222222222222	0.134012345679012	1.15475087319125	0.125032691281817	2	0	0	1	0	0	0	1	0	0	0	0	1	0	0	0	0	0	0	0	0	0	0	0	0	0	0	0	0	0	0	0	0	0	0	0
chr3_2774106_A_G	3	2774106	gene-LOC122873136	-	14667	Other	A	G	0.0786516853932584	0.157303370786517	0.144931195556117	1.16949653034106	0.134428669833454	1	0	0	1	0	0	0	1	0	0	0	0	1	0	0	0	0	0	0	1	0	0	0	0	0	0	0	NA	0	0	0	0	0	0	0	0
chr3_2774152_A_G	3	2774152	gene-LOC122873136	-	14621	Other	A	G	0.0795454545454545	0.159090909090909	0.146435950413223	1.17155824508321	0.135714206626511	1	0	0	1	0	0	0	1	0	0	0	0	1	0	0	0	0	0	0	1	0	0	0	0	0	NA	0	NA	0	0	0	0	0	0	0	0
chr3_2774188_G_A	3	2774188	gene-LOC122873136	-	14585	Other	G	A	0.0955056179775281	0.123595505617978	0.172768589824517	1.20885158336513	0.157844097009541	0	0	0	0	0	0	0	0	0	0	0	0	0	0	0	0	0	0	0	0	0	0	0	0	0	NA	0	0	0	0	0	0	0	0	0	0
chr3_2774459_C_T	3	2774459	gene-LOC122873136	-	14314	Other	C	T	0.0777777777777778	0.155555555555556	0.143456790123457	1.16748342461805	0.133166864807194	1	0	0	1	0	0	0	1	0	0	0	0	1	0	0	0	1	0	0	0	0	0	0	0	0	0	0	0	0	0	0	0	0	0	0	0
chr3_2774587_G_A	3	2774587	gene-LOC122873136	-	14186	Other	G	A	0.227272727272727	0.25	0.351239669421488	1.54140127388535	0.28955501673383	NA	1	0	1	0	0	0	1	0	0	0	0	1	0	0	0	1	0	1	0	0	0	0	0	0	0	0	0	0	0	0	0	0	0	0	0
chr3_2774696_C_A	3	2774696	gene-LOC122873136	-	14077	Other	C	A	0.174418604651163	0.255813953488372	0.287993510005408	1.40448157994683	0.246523379102791	1	NA	0	1	0	0	0	1	0	0	0	0	NA	0	0	0	2	0	1	1	0	0	0	0	0	0	0	0	NA	0	0	0	0	0	0	0
chr3_2774737_C_T	3	2774737	gene-LOC122873136	-	14036	Other	C	T	0.0681818181818182	0.136363636363636	0.127066115702479	1.14556213017752	0.118993216822622	1	0	0	1	0	0	0	1	0	0	0	0	NA	0	0	0	1	0	0	1	0	0	0	0	0	0	0	0	0	0	0	0	0	0	0	0
chr3_2774739_C_T	3	2774739	gene-LOC122873136	-	14034	Other	C	T	0.0674157303370787	0.134831460674157	0.125741699280394	1.14382671480144	0.117836211811433	1	0	0	1	0	0	0	1	0	0	0	0	NA	0	0	0	1	0	0	1	0	0	0	0	0	0	0	0	0	0	0	0	0	0	0	0
chr3_2774741_C_T	3	2774741	gene-LOC122873136	-	14032	Other	C	T	0.0674157303370787	0.134831460674157	0.125741699280394	1.14382671480144	0.117836211811433	1	0	0	1	0	0	0	1	0	0	0	0	NA	0	0	0	1	0	0	1	0	0	0	0	0	0	0	0	0	0	0	0	0	0	0	0
chr3_2774744_A_G	3	2774744	gene-LOC122873136	-	14029	Other	A	G	0.0681818181818182	0.136363636363636	0.127066115702479	1.14556213017752	0.118993216822622	1	0	0	1	0	0	0	1	0	0	0	0	NA	0	0	0	1	0	0	1	0	0	0	0	0	0	0	0	0	0	0	0	0	0	0	0
chr3_2774751_A_T	3	2774751	gene-LOC122873136	-	14022	Other	A	T	0.0681818181818182	0.136363636363636	0.127066115702479	1.14556213017752	0.118993216822622	1	0	0	1	0	0	0	1	0	0	0	0	NA	0	0	0	1	0	0	1	0	0	0	0	0	0	0	0	0	0	0	0	0	0	0	0
chr3_2774761_A_T	3	2774761	gene-LOC122873136	-	14012	Other	A	T	0.0625	0.125	0.1171875	1.13274336283186	0.110321044921875	1	0	0	1	0	0	0	1	0	0	0	0	NA	0	0	0	0	0	0	1	0	0	0	0	0	0	0	0	0	0	0	0	0	0	0	0
chr3_2774797_T_C	3	2774797	gene-LOC122873136	-	13976	Other	T	C	0.197674418604651	0.209302325581395	0.317198485667929	1.46455445544554	0.266891046012915	1	0	0	1	0	0	0	1	0	0	0	0	NA	0	0	0	NA	0	0	1	0	0	0	0	0	0	0	0	0	0	0	0	0	0	0	0
chr3_2774845_A_C	3	2774845	gene-LOC122873136	-	13928	Other	A	C	0.0611111111111111	0.122222222222222	0.114753086419753	1.12962833833066	0.108168950998323	1	0	0	1	0	0	0	1	0	0	0	0	0	0	0	0	1	0	0	0	0	0	0	0	0	0	0	0	0	0	0	0	0	0	0	0
chr3_2774915_G_A	3	2774915	gene-LOC122873136	-	13858	Other	G	A	0.0722222222222222	0.144444444444444	0.134012345679012	1.15475087319125	0.125032691281817	1	0	0	1	0	0	0	1	0	0	0	0	0	0	0	0	1	0	0	1	0	0	0	0	0	0	0	0	0	0	0	0	0	0	0	0
chr3_2774937_G_T	3	2774937	gene-LOC122873136	-	13836	Other	G	T	0.0722222222222222	0.144444444444444	0.134012345679012	1.15475087319125	0.125032691281817	1	0	0	1	0	0	0	1	0	0	0	0	1	0	0	0	1	0	0	1	0	0	0	0	0	0	0	0	0	0	0	0	0	0	0	0
chr3_2775005_T_C	3	2775005	gene-LOC122873136	-	13768	Other	T	C	0.0777777777777778	0.155555555555556	0.143456790123457	1.16748342461805	0.133166864807194	1	0	0	1	0	0	0	1	0	0	0	0	1	0	0	0	1	0	0	0	0	0	0	0	0	0	0	0	0	0	0	0	0	0	0	0
chr3_2775024_A_G	3	2775024	gene-LOC122873136	-	13749	Other	A	G	0.0722222222222222	0.144444444444444	0.134012345679012	1.15475087319125	0.125032691281817	1	0	0	1	0	0	0	1	0	0	0	0	0	0	0	0	1	0	0	1	0	0	0	0	0	0	0	0	0	0	0	0	0	0	0	0
chr3_2775088_A_C	3	2775088	gene-LOC122873136	-	13685	Other	A	C	0.0888888888888889	0.177777777777778	0.161975308641975	1.19328226281674	0.148857308337144	1	0	0	1	0	0	0	1	0	0	0	0	1	0	0	0	1	0	0	1	0	0	0	0	0	0	0	0	0	0	0	0	0	0	0	0
chr3_2775106_A_G	3	2775106	gene-LOC122873136	-	13667	Other	A	G	0.05	0.1	0.095	1.10497237569061	0.0904875000000001	0	1	0	0	0	1	0	0	0	0	0	0	0	0	0	0	1	0	1	0	0	0	0	0	0	0	0	0	0	0	0	0	0	0	0	0
chr3_2775114_T_C	3	2775114	gene-LOC122873136	-	13659	Other	T	C	0.111111111111111	0.2	0.197530864197531	1.24615384615385	0.178021643042219	1	0	0	1	0	0	0	1	0	0	0	0	1	0	0	0	1	0	0	1	0	0	0	0	0	0	0	0	0	0	0	0	0	0	0	0
chr3_2775223_T_A	3	2775223	gene-LOC122873136	-	13550	Other	T	A	0.0523255813953488	0.0813953488372093	0.0991752298539751	1.11009380863039	0.0942573667456807	0	0	0	0	0	0	0	0	0	0	0	0	0	0	0	0	NA	0	0	0	0	0	0	0	0	0	0	0	0	0	0	0	0	0	0	0
chr3_2775276_G_A	3	2775276	gene-LOC122873136	-	13497	Other	G	A	0.0804597701149425	0.160919540229885	0.147971991015986	1.17367033648628	0.137024135953369	0	1	0	0	0	1	0	0	0	0	0	0	0	0	0	0	NA	0	1	0	0	0	0	0	0	0	0	0	0	0	0	0	0	0	0	0
chr3_2775361_G_T	3	2775361	gene-LOC122873136	-	13412	Other	G	T	0.0944444444444444	0.144444444444444	0.171049382716049	1.20634447836771	0.156420437052279	0	0	0	0	0	0	0	0	0	0	0	0	0	0	0	0	0	0	0	0	0	0	0	0	0	0	0	0	0	0	0	0	0	0	0	0
chr3_2775372_A_G	3	2775372	gene-LOC122873136	-	13401	Other	A	G	0.122222222222222	0.177777777777778	0.214567901234568	1.27318453316567	0.191548209114464	0	1	0	0	0	1	0	0	0	0	0	0	0	0	0	0	1	0	1	0	0	0	0	0	0	0	0	0	0	0	0	0	0	0	0	0
chr3_2775487_A_C	3	2775487	gene-LOC122873136	-	13286	Other	A	C	0.194444444444444	0.166666666666667	0.313271604938272	1.4561797752809	0.264202055707971	0	1	0	0	0	1	0	0	0	0	0	0	0	0	0	0	2	0	1	0	0	0	0	0	0	0	0	0	0	0	0	0	0	0	0	0
chr3_2775545_A_C	3	2775545	gene-LOC122873136	-	13228	Other	A	C	0.111111111111111	0.133333333333333	0.197530864197531	1.24615384615385	0.178021643042219	0	0	0	0	0	0	0	0	0	0	0	0	0	0	0	0	0	0	0	0	0	0	0	0	0	0	0	0	0	0	0	0	0	0	0	0
chr3_2775570_T_A	3	2775570	gene-LOC122873136	-	13203	Other	T	A	0.266666666666667	0.311111111111111	0.391111111111111	1.64233576642336	0.314627160493827	0	1	1	0	0	1	0	2	0	0	1	0	0	1	1	0	2	1	2	2	0	0	0	0	0	0	0	0	0	0	0	0	0	0	0	0
chr3_2775576_G_C	3	2775576	gene-LOC122873136	-	13197	Other	G	C	0.227777777777778	0.3	0.35179012345679	1.54271021807447	0.289911977975918	0	1	1	0	0	1	0	2	0	0	1	0	0	1	1	0	2	1	2	2	0	0	0	0	0	0	0	0	0	0	0	0	0	0	0	0
chr3_2775637_G_A	3	2775637	gene-LOC122873136	-	13136	Other	G	A	0.222222222222222	0.288888888888889	0.345679012345679	1.52830188679245	0.285932022557537	0	1	1	0	0	1	0	2	0	0	1	0	0	1	1	0	2	1	2	2	0	0	0	0	0	0	0	0	0	0	0	0	0	0	0	0
chr3_2775696_A_G	3	2775696	gene-LOC122873136	-	13077	Other	A	G	0.183333333333333	0.3	0.299444444444444	1.4274385408406	0.254610956790123	0	1	1	0	0	1	0	1	0	0	1	0	0	1	1	0	1	1	2	1	0	0	0	0	0	0	0	0	0	0	0	0	0	0	0	0
chr3_2775814_A_C	3	2775814	gene-LOC122873136	-	12959	Other	A	C	0.0888888888888889	0.177777777777778	0.161975308641975	1.19328226281674	0.148857308337144	1	0	0	1	0	0	0	1	0	0	0	0	1	0	0	0	1	0	0	1	0	0	0	0	0	0	0	0	0	0	0	0	0	0	0	0
chr3_2775853_A_T	3	2775853	gene-LOC122873136	-	12920	Other	A	T	0.0777777777777778	0.155555555555556	0.143456790123457	1.16748342461805	0.133166864807194	1	0	0	1	0	0	0	1	0	0	0	0	1	0	0	0	1	0	0	0	0	0	0	0	0	0	0	0	0	0	0	0	0	0	0	0
chr3_2775901_A_T	3	2775901	gene-LOC122873136	-	12872	Other	A	T	0.0666666666666667	0.133333333333333	0.124444444444444	1.14213197969543	0.116701234567901	0	0	0	1	0	0	0	1	0	0	0	0	0	0	0	0	1	0	0	0	0	0	0	0	0	0	0	0	0	0	0	0	0	0	0	0
chr3_2775957_G_C	3	2775957	gene-LOC122873136	-	12816	Other	G	C	0.370786516853933	0.359550561797753	0.466607751546522	1.87479289940828	0.357746354644872	NA	1	1	2	0	1	0	2	0	2	2	0	0	1	2	0	2	1	2	2	0	0	0	0	0	0	0	0	0	0	0	0	0	0	0	0
chr3_2775960_G_A	3	2775960	gene-LOC122873136	-	12813	Other	G	A	0.0674157303370787	0.134831460674157	0.125741699280394	1.14382671480144	0.117836211811433	NA	0	0	1	0	0	0	1	0	0	0	0	0	0	0	0	1	0	0	1	0	0	0	0	0	0	0	0	0	0	0	0	0	0	0	0
chr3_2775962_T_A	3	2775962	gene-LOC122873136	-	12811	Other	T	A	0.0674157303370787	0.134831460674157	0.125741699280394	1.14382671480144	0.117836211811433	NA	0	0	1	0	0	0	1	0	0	0	0	0	0	0	0	1	0	0	1	0	0	0	0	0	0	0	0	0	0	0	0	0	0	0	0
chr3_2775991_T_G	3	2775991	gene-LOC122873136	-	12782	Other	T	G	0.0722222222222222	0.144444444444444	0.134012345679012	1.15475087319125	0.125032691281817	1	0	0	1	0	0	0	1	0	0	0	0	0	0	0	0	1	0	0	1	0	0	0	0	0	0	0	0	0	0	0	0	0	0	0	0
chr3_2776012_T_A	3	2776012	gene-LOC122873136	-	12761	Other	T	A	0.0722222222222222	0.144444444444444	0.134012345679012	1.15475087319125	0.125032691281817	1	0	0	1	0	0	0	1	0	0	0	0	0	0	0	0	1	0	0	1	0	0	0	0	0	0	0	0	0	0	0	0	0	0	0	0
chr3_2776013_T_G	3	2776013	gene-LOC122873136	-	12760	Other	T	G	0.303370786516854	0.404494382022472	0.422673904809999	1.73212333260442	0.333347289906333	0	1	1	1	0	1	0	1	0	2	2	0	0	1	2	0	1	1	2	1	0	0	0	0	0	0	0	0	0	0	0	0	0	0	0	0
chr3_2776025_T_C	3	2776025	gene-LOC122873136	-	12748	Other	T	C	0.0666666666666667	0.133333333333333	0.124444444444444	1.14213197969543	0.116701234567901	1	0	0	1	0	0	0	1	0	0	0	0	0	0	0	0	1	0	0	1	0	0	0	0	0	0	0	0	0	0	0	0	0	0	0	0
chr3_2776078_T_G	3	2776078	gene-LOC122873136	-	12695	Other	T	G	0.0722222222222222	0.144444444444444	0.134012345679012	1.15475087319125	0.125032691281817	1	0	0	1	0	0	0	1	0	0	0	0	0	0	0	0	1	0	0	1	0	0	0	0	0	0	0	0	0	0	0	0	0	0	0	0
chr3_2776107_G_T	3	2776107	gene-LOC122873136	-	12666	Other	G	T	0.0666666666666667	0.133333333333333	0.124444444444444	1.14213197969543	0.116701234567901	1	0	0	1	0	0	0	1	0	0	0	0	0	0	0	0	1	0	0	1	0	0	0	0	0	0	0	0	0	0	0	0	0	0	0	0
chr3_2776125_G_A	3	2776125	gene-LOC122873136	-	12648	Other	G	A	0.0722222222222222	0.144444444444444	0.134012345679012	1.15475087319125	0.125032691281817	1	0	0	1	0	0	0	1	0	0	0	0	1	0	0	0	1	0	0	1	0	0	0	0	0	0	0	0	0	0	0	0	0	0	0	0
chr3_2776160_T_C	3	2776160	gene-LOC122873136	-	12613	Other	T	C	0.0674157303370787	0.134831460674157	0.125741699280394	1.14382671480144	0.117836211811433	1	0	0	1	0	0	0	0	0	0	0	0	1	0	0	0	1	0	0	1	0	0	0	0	0	0	0	0	0	0	0	0	0	0	0	0
chr3_2776191_C_G	3	2776191	gene-LOC122873136	-	12582	Other	C	G	0.0722222222222222	0.144444444444444	0.134012345679012	1.15475087319125	0.125032691281817	1	0	0	1	0	0	0	0	0	0	0	0	1	0	0	0	1	0	0	1	0	0	0	0	0	0	0	0	0	0	0	0	0	0	0	0
chr3_2776200_C_T	3	2776200	gene-LOC122873136	-	12573	Other	C	T	0.0722222222222222	0.144444444444444	0.134012345679012	1.15475087319125	0.125032691281817	1	0	0	1	0	0	0	0	0	0	0	0	1	0	0	0	1	0	0	1	0	0	0	0	0	0	0	0	0	0	0	0	0	0	0	0
chr3_2776254_G_A	3	2776254	gene-LOC122873136	-	12519	Other	G	A	0.0722222222222222	0.144444444444444	0.134012345679012	1.15475087319125	0.125032691281817	1	0	0	1	0	0	0	0	0	0	0	0	1	0	0	0	1	0	0	1	0	0	0	0	0	0	0	0	0	0	0	0	0	0	0	0
chr3_2776383_T_A	3	2776383	gene-LOC122873136	-	12390	Other	T	A	0.177777777777778	0.244444444444444	0.292345679012346	1.41311933007676	0.249612680993751	1	0	0	1	0	0	0	1	0	0	0	0	1	0	0	0	1	0	0	1	0	0	0	0	0	0	0	0	0	0	0	0	0	0	0	0
chr3_2776439_T_C	3	2776439	gene-LOC122873136	-	12334	Other	T	C	0.0888888888888889	0.177777777777778	0.161975308641975	1.19328226281674	0.148857308337144	1	0	0	1	0	0	0	1	0	0	0	0	1	0	0	0	1	0	0	1	0	0	0	0	0	0	0	0	0	0	0	0	0	0	0	0
chr3_2776449_A_C	3	2776449	gene-LOC122873136	-	12324	Other	A	C	0.338888888888889	0.366666666666667	0.448086419753086	1.81187786601051	0.347695699969517	0	2	1	0	2	1	2	0	2	0	0	2	1	1	0	2	1	1	1	0	0	0	0	0	0	0	0	0	0	0	0	0	0	0	0	0
chr3_2776510_G_A	3	2776510	gene-LOC122873136	-	12263	Other	G	A	0.0777777777777778	0.155555555555556	0.143456790123457	1.16748342461805	0.133166864807194	1	0	0	0	0	0	0	1	0	0	0	0	1	0	0	0	1	0	0	1	0	0	0	0	0	0	0	0	0	0	0	0	0	0	0	0
chr3_2776512_G_A	3	2776512	gene-LOC122873136	-	12261	Other	G	A	0.0777777777777778	0.155555555555556	0.143456790123457	1.16748342461805	0.133166864807194	1	0	0	0	0	0	0	1	0	0	0	0	1	0	0	0	1	0	0	1	0	0	0	0	0	0	0	0	0	0	0	0	0	0	0	0
chr3_2776522_C_A	3	2776522	gene-LOC122873136	-	12251	Other	C	A	0.0777777777777778	0.155555555555556	0.143456790123457	1.16748342461805	0.133166864807194	1	0	0	0	0	0	0	1	0	0	0	0	1	0	0	0	1	0	0	1	0	0	0	0	0	0	0	0	0	0	0	0	0	0	0	0
chr3_2776542_G_A	3	2776542	gene-LOC122873136	-	12231	Other	G	A	0.0777777777777778	0.155555555555556	0.143456790123457	1.16748342461805	0.133166864807194	1	0	0	0	0	0	0	1	0	0	0	0	1	0	0	0	1	0	0	1	0	0	0	0	0	0	0	0	0	0	0	0	0	0	0	0
chr3_2776619_T_G	3	2776619	gene-LOC122873136	-	12154	Other	T	G	0.416666666666667	0.255555555555556	0.486111111111111	1.94594594594595	0.367959104938272	2	0	0	2	0	1	0	1	1	0	0	0	1	0	0	0	1	0	1	1	2	1	2	2	2	2	1	2	2	2	2	2	2	2	2	2
chr3_2776753_T_A	3	2776753	gene-LOC122873136	-	12020	Other	T	A	0.05	0.0777777777777778	0.095	1.10497237569061	0.0904875000000001	0	0	0	0	0	0	0	0	0	0	0	0	0	0	0	0	0	0	0	0	0	0	0	0	0	0	0	0	0	0	0	0	0	0	0	0
chr3_2776775_T_G	3	2776775	gene-LOC122873136	-	11998	Other	T	G	0.0833333333333333	0.166666666666667	0.152777777777778	1.18032786885246	0.14110725308642	1	0	0	1	0	0	0	1	0	0	0	0	1	0	0	0	1	0	0	1	0	0	0	0	0	0	0	0	0	0	0	0	0	0	0	0
chr3_2776807_C_T	3	2776807	gene-LOC122873136	-	11966	Other	C	T	0.0833333333333333	0.166666666666667	0.152777777777778	1.18032786885246	0.14110725308642	1	0	0	1	0	0	0	1	0	0	0	0	1	0	0	0	1	0	0	1	0	0	0	0	0	0	0	0	0	0	0	0	0	0	0	0
chr3_2777395_C_T	3	2777395	gene-LOC122873136	-	11378	Other	C	T	0.0777777777777778	0.155555555555556	0.143456790123457	1.16748342461805	0.133166864807194	1	0	0	0	0	0	0	1	0	0	0	0	1	0	0	0	1	0	0	1	0	0	0	0	0	0	0	0	0	0	0	0	0	0	0	0
chr3_2777475_A_C	3	2777475	gene-LOC122873136	-	11298	Other	A	C	0.0722222222222222	0.0777777777777778	0.134012345679012	1.15475087319125	0.125032691281817	0	0	0	0	0	0	0	0	0	0	0	0	0	0	0	0	0	0	0	0	0	0	0	0	0	0	0	0	0	0	0	0	0	0	0	0
chr3_2777555_T_A	3	2777555	gene-LOC122873136	-	11218	Other	T	A	0.0777777777777778	0.155555555555556	0.143456790123457	1.16748342461805	0.133166864807194	1	0	0	1	0	0	0	1	0	0	0	0	1	0	0	0	1	0	0	1	0	0	0	0	0	0	0	0	0	0	0	0	0	0	0	0
chr3_2777591_A_G	3	2777591	gene-LOC122873136	-	11182	Other	A	G	0.461111111111111	0.477777777777778	0.496975308641975	1.98797398453798	0.373483079942082	2	0	1	1	0	1	0	2	1	0	1	0	1	1	1	0	1	1	2	2	2	2	2	1	1	2	2	2	2	2	1	1	1	2	2	2
chr3_2777624_C_T	3	2777624	gene-LOC122873136	-	11149	Other	C	T	0.0888888888888889	0.177777777777778	0.161975308641975	1.19328226281674	0.148857308337144	1	0	0	1	0	0	0	1	0	0	0	0	1	0	0	0	1	0	0	1	0	0	0	0	0	0	0	0	0	0	0	0	0	0	0	0
chr3_2777705_C_A	3	2777705	gene-LOC122873136	-	11068	Other	C	A	0.111111111111111	0.133333333333333	0.197530864197531	1.24615384615385	0.178021643042219	0	0	0	0	0	0	0	0	0	0	0	0	0	0	0	0	0	0	0	0	1	0	0	1	2	1	1	0	2	1	2	1	1	1	1	0
chr3_2777720_G_A	3	2777720	gene-LOC122873136	-	11053	Other	G	A	0.0833333333333333	0.166666666666667	0.152777777777778	1.18032786885246	0.14110725308642	1	0	0	0	0	0	0	1	0	0	0	0	1	0	0	0	1	0	0	1	0	0	0	0	0	0	0	0	0	0	0	0	0	0	0	0
chr3_2777791_T_C	3	2777791	gene-LOC122873136	-	10982	Other	T	C	0.0888888888888889	0.177777777777778	0.161975308641975	1.19328226281674	0.148857308337144	1	0	0	1	0	0	0	1	0	0	0	0	1	0	0	0	1	0	0	1	0	0	0	0	0	0	0	0	0	0	0	0	0	0	0	0
chr3_2778443_G_C	3	2778443	gene-LOC122873136	-	10330	Other	G	C	0.0888888888888889	0.177777777777778	0.161975308641975	1.19328226281674	0.148857308337144	1	0	0	1	0	0	0	1	0	0	0	0	1	0	0	0	1	0	0	1	0	0	0	0	0	0	0	0	0	0	0	0	0	0	0	0
chr3_2778453_T_G	3	2778453	gene-LOC122873136	-	10320	Other	T	G	0.0888888888888889	0.177777777777778	0.161975308641975	1.19328226281674	0.148857308337144	1	0	0	1	0	0	0	1	0	0	0	0	1	0	0	0	1	0	0	1	0	0	0	0	0	0	0	0	0	0	0	0	0	0	0	0
chr3_2778458_G_C	3	2778458	gene-LOC122873136	-	10315	Other	G	C	0.0888888888888889	0.177777777777778	0.161975308641975	1.19328226281674	0.148857308337144	1	0	0	1	0	0	0	1	0	0	0	0	1	0	0	0	1	0	0	1	0	0	0	0	0	0	0	0	0	0	0	0	0	0	0	0
chr3_2778472_G_T	3	2778472	gene-LOC122873136	-	10301	Other	G	T	0.261111111111111	0.233333333333333	0.385864197530864	1.6283043521962	0.311418608062795	1	0	0	1	0	0	0	1	0	0	0	0	1	0	0	0	1	0	0	1	0	0	0	0	0	0	0	0	0	0	0	0	0	0	0	0
chr3_2778573_C_T	3	2778573	gene-LOC122873136	-	10200	Other	C	T	0.261111111111111	0.211111111111111	0.385864197530864	1.6283043521962	0.311418608062795	1	0	0	1	0	0	0	1	0	0	0	0	1	0	0	0	1	0	0	1	0	0	0	0	0	0	0	0	0	0	0	0	0	0	0	0
chr3_2778673_T_C	3	2778673	gene-LOC122873136	-	10100	Other	T	C	0.0738636363636364	0.125	0.136815599173554	1.15850100979879	0.127456345084945	1	0	0	NA	0	0	0	0	0	0	0	0	1	0	0	0	1	0	0	1	0	0	0	0	0	0	0	0	0	0	0	0	0	0	0	0
chr3_2778733_C_T	3	2778733	gene-LOC122873136	-	10040	Other	C	T	0.0632183908045977	0.126436781609195	0.11844365173735	1.13435743724241	0.11142920241891	1	0	0	NA	0	0	0	0	0	0	0	0	1	0	0	0	1	0	0	NA	0	0	0	0	0	0	0	0	0	0	0	0	0	0	0	0
chr3_2778745_T_C	3	2778745	gene-LOC122873136	-	10028	Other	T	C	0.229885057471264	0.206896551724138	0.354075835645396	1.54816935978728	0.291390986951403	1	0	0	NA	0	0	0	0	0	0	0	0	1	0	0	0	1	0	0	NA	0	0	0	0	0	0	0	0	0	0	0	0	0	0	0	0
chr3_2778748_C_T	3	2778748	gene-LOC122873136	-	10025	Other	C	T	0.0632183908045977	0.126436781609195	0.11844365173735	1.13435743724241	0.11142920241891	1	0	0	NA	0	0	0	0	0	0	0	0	1	0	0	0	1	0	0	NA	0	0	0	0	0	0	0	0	0	0	0	0	0	0	0	0
chr3_2778756_A_C	3	2778756	gene-LOC122873136	-	10017	Other	A	C	0.111111111111111	0.111111111111111	0.197530864197531	1.24615384615385	0.178021643042219	0	0	0	0	0	0	0	0	0	0	0	0	0	0	0	0	0	0	0	0	0	0	0	0	0	0	0	0	0	0	0	0	0	0	0	0
chr3_2778758_A_G	3	2778758	gene-LOC122873136	-	10015	Other	A	G	0.0777777777777778	0.0888888888888889	0.143456790123457	1.16748342461805	0.133166864807194	0	0	1	0	0	0	0	0	0	0	0	0	0	0	0	0	0	0	0	0	0	0	0	0	0	0	0	0	0	0	0	0	0	0	0	0
chr3_2778823_A_G	3	2778823	gene-LOC122873136	-	9950	Other	A	G	0.0833333333333333	0.166666666666667	0.152777777777778	1.18032786885246	0.14110725308642	1	0	0	1	0	0	0	0	0	0	0	0	1	0	0	0	1	0	0	1	0	0	0	0	0	0	0	0	0	0	0	0	0	0	0	0
chr3_2778875_C_T	3	2778875	gene-LOC122873136	-	9898	Other	C	T	0.0833333333333333	0.166666666666667	0.152777777777778	1.18032786885246	0.14110725308642	1	0	0	1	0	0	0	0	0	0	0	0	1	0	0	0	1	0	0	1	0	0	0	0	0	0	0	0	0	0	0	0	0	0	0	0
chr3_2778876_C_T	3	2778876	gene-LOC122873136	-	9897	Other	C	T	0.0833333333333333	0.166666666666667	0.152777777777778	1.18032786885246	0.14110725308642	1	0	0	1	0	0	0	0	0	0	0	0	1	0	0	0	1	0	0	1	0	0	0	0	0	0	0	0	0	0	0	0	0	0	0	0
chr3_2778890_G_C	3	2778890	gene-LOC122873136	-	9883	Other	G	C	0.0833333333333333	0.166666666666667	0.152777777777778	1.18032786885246	0.14110725308642	1	0	0	1	0	0	0	0	0	0	0	0	1	0	0	0	1	0	0	1	0	0	0	0	0	0	0	0	0	0	0	0	0	0	0	0
chr3_2778944_C_T	3	2778944	gene-LOC122873136	-	9829	Other	C	T	0.0888888888888889	0.177777777777778	0.161975308641975	1.19328226281674	0.148857308337144	1	0	0	1	0	0	0	1	0	0	0	0	1	0	0	0	1	0	0	1	0	0	0	0	0	0	0	0	0	0	0	0	0	0	0	0
chr3_2778994_T_C	3	2778994	gene-LOC122873136	-	9779	Other	T	C	0.0888888888888889	0.177777777777778	0.161975308641975	1.19328226281674	0.148857308337144	1	0	0	1	0	0	0	1	0	0	0	0	1	0	0	0	1	0	0	1	0	0	0	0	0	0	0	0	0	0	0	0	0	0	0	0
chr3_2779044_A_C	3	2779044	gene-LOC122873136	-	9729	Other	A	C	0.0777777777777778	0.0888888888888889	0.143456790123457	1.16748342461805	0.133166864807194	0	0	0	0	0	0	0	0	0	0	0	0	0	0	0	0	0	0	0	0	0	0	0	0	0	0	0	0	0	0	0	0	0	0	0	0
chr3_2779089_T_C	3	2779089	gene-LOC122873136	-	9684	Other	T	C	0.05	0.0777777777777778	0.095	1.10497237569061	0.0904875000000001	0	0	0	0	0	0	0	0	0	0	0	0	0	0	0	0	0	0	0	0	1	2	1	0	0	1	1	1	0	1	0	0	0	0	0	0
chr3_2779111_A_T	3	2779111	gene-LOC122873136	-	9662	Other	A	T	0.0888888888888889	0.177777777777778	0.161975308641975	1.19328226281674	0.148857308337144	1	0	0	1	0	0	0	1	0	0	0	0	1	0	0	0	1	0	0	1	0	0	0	0	0	0	0	0	0	0	0	0	0	0	0	0
chr3_2779114_T_A	3	2779114	gene-LOC122873136	-	9659	Other	T	A	0.0888888888888889	0.177777777777778	0.161975308641975	1.19328226281674	0.148857308337144	1	0	0	1	0	0	0	1	0	0	0	0	1	0	0	0	1	0	0	1	0	0	0	0	0	0	0	0	0	0	0	0	0	0	0	0
chr3_2779131_T_A	3	2779131	gene-LOC122873136	-	9642	Other	T	A	0.0888888888888889	0.177777777777778	0.161975308641975	1.19328226281674	0.148857308337144	1	0	0	1	0	0	0	1	0	0	0	0	1	0	0	0	1	0	0	1	0	0	0	0	0	0	0	0	0	0	0	0	0	0	0	0
chr3_2779134_G_A	3	2779134	gene-LOC122873136	-	9639	Other	G	A	0.0888888888888889	0.177777777777778	0.161975308641975	1.19328226281674	0.148857308337144	1	0	0	1	0	0	0	1	0	0	0	0	1	0	0	0	1	0	0	1	0	0	0	0	0	0	0	0	0	0	0	0	0	0	0	0
chr3_2779151_C_T	3	2779151	gene-LOC122873136	-	9622	Other	C	T	0.0888888888888889	0.177777777777778	0.161975308641975	1.19328226281674	0.148857308337144	1	0	0	1	0	0	0	1	0	0	0	0	1	0	0	0	1	0	0	1	0	0	0	0	0	0	0	0	0	0	0	0	0	0	0	0
chr3_2779187_C_T	3	2779187	gene-LOC122873136	-	9586	Other	C	T	0.0777777777777778	0.155555555555556	0.143456790123457	1.16748342461805	0.133166864807194	1	0	0	1	0	0	0	1	0	0	0	0	1	0	0	0	1	0	0	1	0	0	0	0	0	0	0	0	0	0	0	0	0	0	0	0
chr3_2779250_C_T	3	2779250	gene-LOC122873136	-	9523	Other	C	T	0.0833333333333333	0.166666666666667	0.152777777777778	1.18032786885246	0.14110725308642	1	0	0	1	0	0	0	1	0	0	0	0	1	0	0	0	1	0	0	1	0	0	0	0	0	0	0	0	0	0	0	0	0	0	0	0
chr3_2779404_A_T	3	2779404	gene-LOC122873136	-	9369	Other	A	T	0.0944444444444444	0.144444444444444	0.171049382716049	1.20634447836771	0.156420437052279	0	0	0	0	0	0	0	0	0	0	0	0	0	0	0	0	0	0	0	0	0	0	0	0	0	0	0	0	0	0	0	0	0	0	0	0
chr3_2779422_G_C	3	2779422	gene-LOC122873136	-	9351	Other	G	C	0.0689655172413793	0.114942528735632	0.128418549346017	1.14733969986357	0.120172887437949	0	0	0	0	0	0	0	0	0	0	0	0	0	0	0	0	NA	0	0	NA	0	0	0	0	0	0	0	0	0	0	0	0	0	0	0	0
chr3_2779476_A_T	3	2779476	gene-LOC122873136	-	9297	Other	A	T	0.0833333333333333	0.119047619047619	0.152777777777778	1.18032786885246	0.14110725308642	0	0	0	NA	0	0	0	NA	0	0	0	0	NA	0	0	0	NA	0	0	NA	0	0	0	0	0	0	0	0	0	0	0	0	0	0	0	0
chr3_2779498_C_A	3	2779498	gene-LOC122873136	-	9275	Other	C	A	0.271604938271605	0.296296296296296	0.395671391556165	1.6547288776797	0.317393466508169	2	0	0	NA	0	1	0	NA	1	0	0	0	NA	0	0	0	NA	0	0	NA	0	1	1	1	0	1	0	1	0	1	0	1	1	1	1	2
chr3_2779632_G_C	3	2779632	gene-LOC122873136	-	9141	Other	G	C	0.0611111111111111	0.0333333333333333	0.114753086419753	1.12962833833066	0.108168950998323	0	0	0	0	0	0	0	0	0	0	0	0	0	0	0	0	0	0	0	0	0	0	0	0	0	0	0	0	0	0	0	0	0	0	0	0
chr3_2779681_C_T	3	2779681	gene-LOC122873136	-	9092	Other	C	T	0.0833333333333333	0.166666666666667	0.152777777777778	1.18032786885246	0.14110725308642	1	0	0	1	0	0	0	1	0	0	0	0	1	0	0	0	1	0	0	1	0	0	0	0	0	0	0	0	0	0	0	0	0	0	0	0
chr3_2779701_A_G	3	2779701	gene-LOC122873136	-	9072	Other	A	G	0.0944444444444444	0.188888888888889	0.171049382716049	1.20634447836771	0.156420437052279	1	0	0	1	0	0	0	1	0	0	0	0	1	0	0	0	1	0	0	1	0	0	0	0	0	0	0	0	0	0	0	0	0	0	0	0
chr3_2779727_G_C	3	2779727	gene-LOC122873136	-	9046	Other	G	C	0.0833333333333333	0.166666666666667	0.152777777777778	1.18032786885246	0.14110725308642	1	0	0	1	0	0	0	1	0	0	0	0	1	0	0	0	1	0	0	1	0	0	0	0	0	0	0	0	0	0	0	0	0	0	0	0
chr3_2779857_T_C	3	2779857	gene-LOC122873136	-	8916	Other	T	C	0.0888888888888889	0.177777777777778	0.161975308641975	1.19328226281674	0.148857308337144	1	0	0	1	0	0	0	1	0	0	0	0	1	0	0	0	1	0	0	1	0	0	0	0	0	0	0	0	0	0	0	0	0	0	0	0
chr3_2779880_G_C	3	2779880	gene-LOC122873136	-	8893	Other	G	C	0.0555555555555556	0.0666666666666667	0.104938271604938	1.11724137931034	0.0994322511812224	0	0	0	0	0	0	0	0	0	0	0	0	0	0	0	0	0	0	0	0	0	0	0	0	0	0	0	0	0	0	0	0	0	0	0	0
chr3_2779920_G_T	3	2779920	gene-LOC122873136	-	8853	Other	G	T	0.0833333333333333	0.166666666666667	0.152777777777778	1.18032786885246	0.14110725308642	1	0	0	1	0	0	0	1	0	0	0	0	1	0	0	0	1	0	0	1	0	0	0	0	0	0	0	0	0	0	0	0	0	0	0	0
chr3_2779958_G_A	3	2779958	gene-LOC122873136	-	8815	Other	G	A	0.0786516853932584	0.157303370786517	0.144931195556117	1.16949653034106	0.134428669833454	1	0	0	NA	0	0	0	1	0	0	0	0	1	0	0	0	1	0	0	1	0	0	0	0	0	0	0	0	0	0	0	0	0	0	0	0
chr3_2779981_G_C	3	2779981	gene-LOC122873136	-	8792	Other	G	C	0.0833333333333333	0.0555555555555556	0.152777777777778	1.18032786885246	0.14110725308642	0	0	0	0	0	0	0	0	0	0	0	0	0	0	0	0	0	0	0	0	0	0	0	0	0	0	0	0	0	0	0	0	0	0	0	0
chr3_2780077_T_C	3	2780077	gene-LOC122873136	-	8696	Other	T	C	0.0888888888888889	0.177777777777778	0.161975308641975	1.19328226281674	0.148857308337144	1	0	0	1	0	0	0	1	0	0	0	0	1	0	0	0	1	0	0	1	0	0	0	0	0	0	0	0	0	0	0	0	0	0	0	0
chr3_2780130_C_T	3	2780130	gene-LOC122873136	-	8643	Other	C	T	0.106741573033708	0.0786516853932584	0.190695619239995	1.23562904609625	0.172513209641333	0	0	0	0	0	0	0	0	0	0	0	0	0	0	0	0	0	0	0	0	0	0	0	0	0	0	0	0	0	0	0	0	0	0	0	NA
chr3_2780195_A_G	3	2780195	gene-LOC122873136	-	8578	Other	A	G	0.0738636363636364	0.125	0.136815599173554	1.15850100979879	0.127456345084945	0	0	0	2	0	0	0	1	0	0	0	NA	1	0	0	0	1	0	0	0	0	0	0	0	0	0	0	0	0	0	0	NA	0	0	0	0
chr3_2780205_G_T	3	2780205	gene-LOC122873136	-	8568	Other	G	T	0.0722222222222222	0.122222222222222	0.134012345679012	1.15475087319125	0.125032691281817	0	0	0	2	0	0	0	1	0	0	0	0	1	0	0	0	1	0	0	0	0	0	0	0	0	0	0	0	0	0	0	0	0	0	0	0
chr3_2780304_T_C	3	2780304	gene-LOC122873136	-	8469	Other	T	C	0.359550561797753	0.404494382022472	0.460547910617346	1.85373274046337	0.354495721630345	2	1	1	NA	0	1	1	0	2	2	2	1	0	0	0	1	0	2	0	0	0	0	0	1	0	0	0	0	0	0	0	0	0	0	0	0
chr3_2780527_A_G	3	2780527	gene-LOC122873136	-	8246	Other	A	G	0.1875	0.261363636363636	0.3046875	1.43820224719101	0.258270263671875	1	0	0	1	0	0	NA	1	0	0	0	1	NA	1	0	0	0	0	0	0	0	0	0	0	0	0	0	0	0	0	0	0	0	0	0	0
chr3_2780613_T_G	3	2780613	gene-LOC122873136	-	8160	Other	T	G	0.0944444444444444	0.166666666666667	0.171049382716049	1.20634447836771	0.156420437052279	1	0	0	1	0	0	0	1	0	0	0	0	0	0	0	0	1	0	0	2	0	0	0	0	0	0	0	0	0	0	0	0	0	0	0	0
chr3_2780623_C_T	3	2780623	gene-LOC122873136	-	8150	Other	C	T	0.0944444444444444	0.166666666666667	0.171049382716049	1.20634447836771	0.156420437052279	1	0	0	1	0	0	0	1	0	0	0	0	0	0	0	0	1	0	0	2	0	0	0	0	0	0	0	0	0	0	0	0	0	0	0	0
chr3_2780633_T_G	3	2780633	gene-LOC122873136	-	8140	Other	T	G	0.277777777777778	0.222222222222222	0.401234567901235	1.67010309278351	0.320739978661789	1	0	0	0	0	1	0	0	1	0	0	0	0	0	0	0	0	0	0	0	2	1	1	2	2	2	2	0	2	1	2	1	1	1	1	0
chr3_2780656_T_C	3	2780656	gene-LOC122873136	-	8117	Other	T	C	0.0611111111111111	0.1	0.114753086419753	1.12962833833066	0.108168950998323	0	0	0	0	0	0	0	0	0	0	0	1	2	1	0	1	0	0	0	0	0	0	0	0	0	0	0	0	0	0	0	0	0	0	0	0
chr3_2780662_T_C	3	2780662	gene-LOC122873136	-	8111	Other	T	C	0.2	0.266666666666667	0.32	1.47058823529412	0.2688	1	0	0	0	0	1	0	0	1	0	0	0	0	0	0	0	0	0	0	0	0	1	1	2	1	0	1	1	0	1	1	0	1	0	0	0
chr3_2780674_T_C	3	2780674	gene-LOC122873136	-	8099	Other	T	C	0.0888888888888889	0.177777777777778	0.161975308641975	1.19328226281674	0.148857308337144	1	0	0	1	0	0	0	1	0	0	0	0	0	0	0	0	1	0	0	1	0	0	0	0	0	0	0	0	0	0	0	0	0	0	0	0
chr3_2780706_A_G	3	2780706	gene-LOC122873136	-	8067	Other	A	G	0.405555555555556	0.344444444444444	0.482160493827161	1.93110025032781	0.365921122923335	1	1	0	0	0	2	1	0	1	0	0	1	1	2	0	1	0	1	0	2	1	1	1	2	1	0	1	1	0	1	1	1	1	0	0	0
chr3_2780708_A_T	3	2780708	gene-LOC122873136	-	8065	Other	A	T	0.405555555555556	0.344444444444444	0.482160493827161	1.93110025032781	0.365921122923335	1	1	0	0	0	2	1	0	1	0	0	1	1	2	0	1	0	1	0	2	1	1	1	2	1	0	1	1	0	1	1	1	1	0	0	0
chr3_2780710_G_A	3	2780710	gene-LOC122873136	-	8063	Other	G	A	0.477777777777778	0.444444444444444	0.499012345679012	1.99605717102021	0.374505685108977	1	1	0	1	0	2	1	1	1	0	0	1	2	2	0	1	1	1	0	2	1	1	1	2	1	0	1	1	0	1	1	1	1	0	0	0
chr3_2780725_T_G	3	2780725	gene-LOC122873136	-	8048	Other	T	G	0.0898876404494382	0.179775280898876	0.163615705087741	1.19562264150943	0.150230655612062	1	0	0	1	0	0	0	1	0	0	0	0	1	0	0	0	1	0	0	NA	0	0	0	0	0	0	0	0	0	0	0	0	0	0	0	0
chr3_2780746_A_T	3	2780746	gene-LOC122873136	-	8027	Other	A	T	0.0944444444444444	0.188888888888889	0.171049382716049	1.20634447836771	0.156420437052279	1	0	0	1	0	0	0	1	0	0	0	0	1	0	0	0	1	0	0	1	0	0	0	0	0	0	0	0	0	0	0	0	0	0	0	0
chr3_2780759_G_A	3	2780759	gene-LOC122873136	-	8014	Other	G	A	0.477777777777778	0.444444444444444	0.499012345679012	1.99605717102021	0.374505685108977	1	1	0	1	0	2	1	1	1	0	0	1	2	2	0	1	1	1	0	2	1	1	1	2	1	0	1	1	0	1	1	1	1	0	0	0
chr3_2780774_A_G	3	2780774	gene-LOC122873136	-	7999	Other	A	G	0.144444444444444	0.133333333333333	0.24716049382716	1.32830436208593	0.216616338972718	0	0	0	0	0	0	0	0	0	0	0	0	0	0	0	0	0	0	0	0	1	1	1	0	1	2	1	1	2	1	1	1	1	2	2	2
chr3_2780809_C_T	3	2780809	gene-LOC122873136	-	7964	Other	C	T	0.333333333333333	0.488888888888889	0.444444444444444	1.8	0.345679012345679	1	1	1	0	1	2	1	1	2	0	1	0	0	1	1	0	0	1	2	1	1	1	1	2	1	0	1	1	0	1	1	1	1	0	0	0
chr3_2780844_C_T	3	2780844	gene-LOC122873136	-	7929	Other	C	T	0.0888888888888889	0.177777777777778	0.161975308641975	1.19328226281674	0.148857308337144	1	0	0	1	0	0	0	1	0	0	0	0	1	0	0	0	0	0	0	1	0	0	0	0	0	0	0	0	0	0	0	0	0	0	0	0
chr3_2780857_T_C	3	2780857	gene-LOC122873136	-	7916	Other	T	C	0.0666666666666667	0.111111111111111	0.124444444444444	1.14213197969543	0.116701234567901	0	0	0	0	0	0	0	0	0	0	0	0	0	0	0	0	0	0	0	0	0	0	0	0	0	0	0	0	0	0	0	0	0	0	0	0
chr3_2780861_C_T	3	2780861	gene-LOC122873136	-	7912	Other	C	T	0.488888888888889	0.422222222222222	0.499753086419753	1.99901283316881	0.374876512726719	1	1	0	1	1	2	2	1	2	0	0	1	2	2	0	1	0	1	0	2	1	1	1	2	1	0	1	1	0	1	1	1	1	0	0	0
chr3_2780925_G_A	3	2780925	gene-LOC122873136	-	7848	Other	G	A	0.0888888888888889	0.177777777777778	0.161975308641975	1.19328226281674	0.148857308337144	1	0	0	1	0	0	0	1	0	0	0	0	1	0	0	0	0	0	0	1	0	0	0	0	0	0	0	0	0	0	0	0	0	0	0	0
chr3_2780998_G_A	3	2780998	gene-LOC122873136	-	7775	Other	G	A	0.0944444444444444	0.188888888888889	0.171049382716049	1.20634447836771	0.156420437052279	1	0	0	1	0	0	0	1	0	0	0	0	1	0	0	0	1	0	0	1	0	0	0	0	0	0	0	0	0	0	0	0	0	0	0	0
chr3_2781036_A_G	3	2781036	gene-LOC122873136	-	7737	Other	A	G	0.177777777777778	0.288888888888889	0.292345679012346	1.41311933007676	0.249612680993751	1	1	0	0	1	2	1	0	2	0	0	0	0	1	0	0	0	1	0	1	1	1	1	2	1	0	1	1	0	1	1	1	1	0	0	0
chr3_2781050_T_A	3	2781050	gene-LOC122873136	-	7723	Other	T	A	0.138888888888889	0.255555555555556	0.239197530864198	1.31440162271805	0.210589801478433	1	0	0	1	0	0	0	1	0	0	0	0	1	0	0	0	0	0	0	1	0	0	0	0	0	0	0	0	0	0	0	0	0	0	0	0
chr3_2781055_G_A	3	2781055	gene-LOC122873136	-	7718	Other	G	A	0.0888888888888889	0.177777777777778	0.161975308641975	1.19328226281674	0.148857308337144	1	0	0	1	0	0	0	1	0	0	0	0	1	0	0	0	0	0	0	1	0	0	0	0	0	0	0	0	0	0	0	0	0	0	0	0
chr3_2781077_T_C	3	2781077	gene-LOC122873136	-	7696	Other	T	C	0.144444444444444	0.133333333333333	0.24716049382716	1.32830436208593	0.216616338972718	0	0	0	0	0	0	0	0	0	0	0	0	0	0	0	0	0	0	0	0	1	1	1	0	1	2	1	1	2	1	1	1	1	2	2	2
chr3_2781089_G_A	3	2781089	gene-LOC122873136	-	7684	Other	G	A	0.0944444444444444	0.166666666666667	0.171049382716049	1.20634447836771	0.156420437052279	1	0	0	1	0	0	0	1	0	0	0	0	1	0	0	0	1	0	0	1	0	0	0	0	0	0	0	0	0	0	0	0	0	0	0	0
chr3_2781118_T_C	3	2781118	gene-LOC122873136	-	7655	Other	T	C	0.0944444444444444	0.166666666666667	0.171049382716049	1.20634447836771	0.156420437052279	1	0	0	1	0	0	0	1	0	0	0	0	1	0	0	0	1	0	0	1	0	0	0	0	0	0	0	0	0	0	0	0	0	0	0	0
chr3_2781129_C_T	3	2781129	gene-LOC122873136	-	7644	Other	C	T	0.0944444444444444	0.166666666666667	0.171049382716049	1.20634447836771	0.156420437052279	1	0	0	1	0	0	0	1	0	0	0	0	1	0	0	0	1	0	0	1	0	0	0	0	0	0	0	0	0	0	0	0	0	0	0	0
chr3_2781152_G_T	3	2781152	gene-LOC122873136	-	7621	Other	G	T	0.120481927710843	0.192771084337349	0.211932065611845	1.2689261374102	0.189474465394593	1	0	0	1	0	0	0	1	NA	0	0	0	1	0	0	0	1	0	0	2	0	0	0	0	0	0	0	0	0	0	0	0	0	0	0	0
chr3_2781256_C_A	3	2781256	gene-LOC122873136	-	7517	Other	C	A	0.0944444444444444	0.166666666666667	0.171049382716049	1.20634447836771	0.156420437052279	1	0	0	0	0	0	0	1	0	0	0	0	1	0	0	0	1	0	0	1	0	0	0	0	0	0	0	0	0	0	0	0	0	0	0	0
chr3_2781353_C_T	3	2781353	gene-LOC122873136	-	7420	Other	C	T	0.0888888888888889	0.177777777777778	0.161975308641975	1.19328226281674	0.148857308337144	1	0	0	1	0	0	0	1	0	0	0	0	1	0	0	0	1	0	0	1	0	0	0	0	0	0	0	0	0	0	0	0	0	0	0	0
chr3_2781428_C_T	3	2781428	gene-LOC122873136	-	7345	Other	C	T	0.0944444444444444	0.188888888888889	0.171049382716049	1.20634447836771	0.156420437052279	1	0	0	1	0	0	0	1	0	0	0	0	1	0	0	0	1	0	0	1	0	0	0	0	0	0	0	0	0	0	0	0	0	0	0	0
chr3_2781441_G_A	3	2781441	gene-LOC122873136	-	7332	Other	G	A	0.233333333333333	0.177777777777778	0.357777777777778	1.55709342560554	0.293775308641975	0	0	0	0	0	0	1	0	0	0	0	1	1	1	0	1	0	0	0	0	0	0	0	0	0	0	0	0	0	0	0	0	0	0	0	0
chr3_2781449_T_A	3	2781449	gene-LOC122873136	-	7324	Other	T	A	0.427777777777778	0.411111111111111	0.489567901234568	1.95912444068207	0.369729536274958	1	0	0	2	1	0	0	1	0	2	2	0	1	0	1	0	2	0	0	1	1	2	1	0	1	2	1	1	2	1	1	1	1	2	2	2
chr3_2781465_C_T	3	2781465	gene-LOC122873136	-	7308	Other	C	T	0.0888888888888889	0.177777777777778	0.161975308641975	1.19328226281674	0.148857308337144	1	0	0	1	0	0	0	1	0	0	0	0	0	0	0	0	1	0	0	1	0	0	0	0	0	0	0	0	0	0	0	0	0	0	0	0
chr3_2781484_C_T	3	2781484	gene-LOC122873136	-	7289	Other	C	T	0.0888888888888889	0.177777777777778	0.161975308641975	1.19328226281674	0.148857308337144	1	0	0	1	0	0	0	1	0	0	0	0	0	0	0	0	1	0	0	1	0	0	0	0	0	0	0	0	0	0	0	0	0	0	0	0
chr3_2781486_A_G	3	2781486	gene-LOC122873136	-	7287	Other	A	G	0.133333333333333	0.111111111111111	0.231111111111111	1.30057803468208	0.204404938271605	0	0	0	0	0	0	0	0	0	0	0	0	0	0	0	0	0	0	0	0	1	1	1	0	1	2	1	1	2	1	1	0	1	2	2	2
chr3_2781559_C_T	3	2781559	gene-LOC122873136	-	7214	Other	C	T	0.0944444444444444	0.188888888888889	0.171049382716049	1.20634447836771	0.156420437052279	1	0	0	1	0	0	0	1	0	0	0	0	1	0	0	0	1	0	0	1	0	0	0	0	0	0	0	0	0	0	0	0	0	0	0	0
chr3_2781620_C_T	3	2781620	gene-LOC122873136	-	7153	Other	C	T	0.0898876404494382	0.179775280898876	0.163615705087741	1.19562264150943	0.150230655612062	1	0	0	1	0	0	0	NA	0	0	0	0	1	0	0	0	1	0	0	1	0	0	0	0	0	0	0	0	0	0	0	0	0	0	0	0
chr3_2781631_C_G	3	2781631	gene-LOC122873136	-	7142	Other	C	G	0.05	0.1	0.095	1.10497237569061	0.0904875000000001	0	0	0	0	0	0	0	0	0	0	0	0	0	0	0	0	0	0	0	0	0	0	0	0	0	0	0	0	0	0	0	0	0	0	0	0
chr3_2781650_C_A	3	2781650	gene-LOC122873136	-	7123	Other	C	A	0.0611111111111111	0.0333333333333333	0.114753086419753	1.12962833833066	0.108168950998323	0	0	0	0	0	0	0	0	0	0	0	0	0	0	0	0	0	0	0	0	0	0	0	0	0	0	0	0	0	0	0	0	0	0	0	0
chr3_2781663_A_T	3	2781663	gene-LOC122873136	-	7110	Other	A	T	0.183333333333333	0.255555555555556	0.299444444444444	1.4274385408406	0.254610956790123	1	0	0	1	0	0	0	1	0	0	0	0	1	0	0	0	1	1	0	1	0	0	0	0	0	0	0	0	0	0	0	0	0	0	0	0
chr3_2781664_A_T	3	2781664	gene-LOC122873136	-	7109	Other	A	T	0.261111111111111	0.255555555555556	0.385864197530864	1.6283043521962	0.311418608062795	1	0	0	1	0	0	0	1	0	0	0	0	1	0	0	0	1	1	0	1	0	0	0	0	0	0	0	0	0	0	0	0	0	0	0	0
chr3_2781692_A_G	3	2781692	gene-LOC122873136	-	7081	Other	A	G	0.0611111111111111	0.1	0.114753086419753	1.12962833833066	0.108168950998323	0	0	0	0	0	0	0	0	0	0	0	0	0	0	0	0	0	0	0	0	0	0	0	0	0	0	0	0	0	0	0	0	0	0	0	0
chr3_2781794_G_T	3	2781794	gene-LOC122873136	-	6979	Other	G	T	0.0722222222222222	0.1	0.134012345679012	1.15475087319125	0.125032691281817	0	0	0	0	0	0	0	0	0	0	0	0	0	0	0	0	0	0	0	0	0	0	0	0	0	0	0	0	0	0	0	0	0	0	0	0
chr3_2781858_G_A	3	2781858	gene-LOC122873136	-	6915	Other	G	A	0.0944444444444444	0.188888888888889	0.171049382716049	1.20634447836771	0.156420437052279	1	0	0	1	0	0	0	1	0	0	0	0	1	0	0	0	1	0	0	1	0	0	0	0	0	0	0	0	0	0	0	0	0	0	0	0
chr3_2781873_G_T	3	2781873	gene-LOC122873136	-	6900	Other	G	T	0.0944444444444444	0.188888888888889	0.171049382716049	1.20634447836771	0.156420437052279	1	0	0	1	0	0	0	1	0	0	0	0	1	0	0	0	1	0	0	1	0	0	0	0	0	0	0	0	0	0	0	0	0	0	0	0
chr3_2781882_T_G	3	2781882	gene-LOC122873136	-	6891	Other	T	G	0.0944444444444444	0.188888888888889	0.171049382716049	1.20634447836771	0.156420437052279	1	0	0	1	0	0	0	1	0	0	0	0	1	0	0	0	1	0	0	1	0	0	0	0	0	0	0	0	0	0	0	0	0	0	0	0
chr3_2781949_G_A	3	2781949	gene-LOC122873136	-	6824	Other	G	A	0.1	0.2	0.18	1.21951219512195	0.1638	1	0	0	1	0	0	0	1	0	0	0	0	1	0	0	0	1	0	0	1	0	0	0	0	0	0	0	0	0	0	0	0	0	0	0	0
chr3_2781955_G_A	3	2781955	gene-LOC122873136	-	6818	Other	G	A	0.1	0.2	0.18	1.21951219512195	0.1638	1	0	0	1	0	0	0	1	0	0	0	0	1	0	0	0	1	0	0	1	0	0	0	0	0	0	0	0	0	0	0	0	0	0	0	0
chr3_2781957_C_T	3	2781957	gene-LOC122873136	-	6816	Other	C	T	0.1	0.2	0.18	1.21951219512195	0.1638	1	0	0	1	0	0	0	1	0	0	0	0	1	0	0	0	1	0	0	1	0	0	0	0	0	0	0	0	0	0	0	0	0	0	0	0
chr3_2781962_A_G	3	2781962	gene-LOC122873136	-	6811	Other	A	G	0.1	0.2	0.18	1.21951219512195	0.1638	1	0	0	1	0	0	0	1	0	0	0	0	1	0	0	0	1	0	0	1	0	0	0	0	0	0	0	0	0	0	0	0	0	0	0	0
chr3_2782049_A_G	3	2782049	gene-LOC122873136	-	6724	Other	A	G	0.327777777777778	0.233333333333333	0.440679012345679	1.78788213221499	0.343580016384697	1	0	1	0	0	2	0	1	1	0	1	0	0	0	1	0	1	0	2	0	0	2	2	2	1	2	2	2	2	1	0	2	2	2	2	2
chr3_2782108_A_G	3	2782108	gene-LOC122873136	-	6665	Other	A	G	0.0888888888888889	0.177777777777778	0.161975308641975	1.19328226281674	0.148857308337144	1	0	0	1	0	0	0	1	0	0	0	0	1	0	0	0	1	0	0	1	0	0	0	0	0	0	0	0	0	0	0	0	0	0	0	0
chr3_2782109_A_G	3	2782109	gene-LOC122873136	-	6664	Other	A	G	0.0888888888888889	0.177777777777778	0.161975308641975	1.19328226281674	0.148857308337144	1	0	0	1	0	0	0	1	0	0	0	0	1	0	0	0	1	0	0	1	0	0	0	0	0	0	0	0	0	0	0	0	0	0	0	0
chr3_2782136_T_G	3	2782136	gene-LOC122873136	-	6637	Other	T	G	0.0833333333333333	0.166666666666667	0.152777777777778	1.18032786885246	0.14110725308642	1	0	0	1	0	0	0	1	0	0	0	0	1	0	0	0	0	0	0	1	0	0	0	0	0	0	0	0	0	0	0	0	0	0	0	0
chr3_2782190_G_A	3	2782190	gene-LOC122873136	-	6583	Other	G	A	0.1	0.155555555555556	0.18	1.21951219512195	0.1638	1	0	0	1	0	0	0	1	0	0	0	0	1	0	0	0	2	0	0	1	0	0	0	0	0	0	0	0	0	0	0	0	0	0	0	0
chr3_2782246_T_A	3	2782246	gene-LOC122873136	-	6527	Other	T	A	0.258426966292135	0.224719101123596	0.383284938770357	1.62149437052201	0.309831266626259	0	0	0	0	0	0	0	0	0	0	0	0	1	1	0	0	0	0	0	0	0	0	0	0	0	0	0	0	0	0	0	0	0	0	0	0
chr3_2782417_T_C	3	2782417	gene-LOC122873136	-	6356	Other	T	C	0.25	0.182926829268293	0.375	1.6	0.3046875	0	0	0	0	0	0	0	0	0	0	0	1	0	NA	0	0	0	0	0	0	0	0	0	NA	0	0	0	NA	0	0	0	0	0	0	0	0
chr3_2782418_A_G	3	2782418	gene-LOC122873136	-	6355	Other	A	G	0.0864197530864198	0.148148148148148	0.157902758725804	1.18751131221719	0.145436118119194	1	0	0	2	0	0	0	1	0	0	0	0	NA	NA	0	0	1	0	0	NA	0	0	0	NA	0	0	0	NA	0	0	0	0	0	0	0	0
chr3_2782444_A_G	3	2782444	gene-LOC122873136	-	6329	Other	A	G	0.0755813953488372	0.127906976744186	0.13973769605192	1.16243614931238	0.129974384202971	0	0	1	0	0	0	0	1	0	0	NA	0	0	NA	1	0	0	0	2	0	0	0	0	NA	0	0	0	0	0	0	0	0	0	0	0	0
chr3_2782712_T_C	3	2782712	gene-LOC122873136	-	6061	Other	T	C	0.0722222222222222	0.144444444444444	0.134012345679012	1.15475087319125	0.125032691281817	1	0	0	1	0	0	0	1	0	0	0	0	1	0	0	0	1	0	0	1	0	0	0	0	0	0	0	0	0	0	0	0	0	0	0	0
chr3_2782934_T_A	3	2782934	gene-LOC122873136	-	5839	Other	T	A	0.0888888888888889	0.177777777777778	0.161975308641975	1.19328226281674	0.148857308337144	1	0	0	1	0	0	0	1	0	0	0	0	1	0	0	0	1	0	0	1	0	0	0	0	0	0	0	0	0	0	0	0	0	0	0	0
chr3_2782949_G_A	3	2782949	gene-LOC122873136	-	5824	Other	G	A	0.0888888888888889	0.177777777777778	0.161975308641975	1.19328226281674	0.148857308337144	1	0	0	1	0	0	0	1	0	0	0	0	1	0	0	0	1	0	0	1	0	0	0	0	0	0	0	0	0	0	0	0	0	0	0	0
chr3_2783018_G_A	3	2783018	gene-LOC122873136	-	5755	Other	G	A	0.0944444444444444	0.188888888888889	0.171049382716049	1.20634447836771	0.156420437052279	1	0	0	1	0	0	0	1	0	0	0	0	1	0	0	0	1	0	0	1	0	0	0	0	0	0	0	0	0	0	0	0	0	0	0	0
chr3_2783090_G_A	3	2783090	gene-LOC122873136	-	5683	Other	G	A	0.0888888888888889	0.155555555555556	0.161975308641975	1.19328226281674	0.148857308337144	0	0	0	0	0	0	0	0	0	0	0	1	1	1	0	0	0	0	0	0	0	0	0	0	0	0	0	0	0	0	0	0	0	0	0	0
chr3_2783103_A_G	3	2783103	gene-LOC122873136	-	5670	Other	A	G	0.377777777777778	0.288888888888889	0.470123456790124	1.88723205964585	0.359615424477976	1	0	0	1	0	0	0	1	0	0	0	1	2	1	0	0	1	0	0	1	0	0	0	0	0	0	0	0	0	0	0	0	0	0	0	0
chr3_2783111_A_G	3	2783111	gene-LOC122873136	-	5662	Other	A	G	0.377777777777778	0.288888888888889	0.470123456790124	1.88723205964585	0.359615424477976	1	0	0	1	0	0	0	1	0	0	0	1	2	1	0	0	1	0	0	1	0	0	0	0	0	0	0	0	0	0	0	0	0	0	0	0
chr3_2783209_T_A	3	2783209	gene-LOC122873136	-	5564	Other	T	A	0.0944444444444444	0.188888888888889	0.171049382716049	1.20634447836771	0.156420437052279	1	0	0	1	0	0	0	1	0	0	0	0	1	0	0	0	1	0	0	1	0	0	0	0	0	0	0	0	0	0	0	0	0	0	0	0
chr3_2783211_T_A	3	2783211	gene-LOC122873136	-	5562	Other	T	A	0.0944444444444444	0.188888888888889	0.171049382716049	1.20634447836771	0.156420437052279	1	0	0	1	0	0	0	1	0	0	0	0	1	0	0	0	1	0	0	1	0	0	0	0	0	0	0	0	0	0	0	0	0	0	0	0
chr3_2783267_A_G	3	2783267	gene-LOC122873136	-	5506	Other	A	G	0.205555555555556	0.344444444444444	0.326604938271605	1.48501237510313	0.273269545419906	1	0	0	1	0	0	0	1	0	0	0	1	2	1	0	0	1	0	0	1	0	0	0	0	0	0	0	0	0	0	0	0	0	0	0	0
chr3_2783294_T_A	3	2783294	gene-LOC122873136	-	5479	Other	T	A	0.105555555555556	0.188888888888889	0.188827160493827	1.23278289323491	0.170999312223746	0	0	0	0	0	0	0	0	0	0	0	1	1	1	0	0	0	0	0	0	0	0	0	0	0	0	0	0	0	0	0	0	0	0	0	0
chr3_2783306_G_T	3	2783306	gene-LOC122873136	-	5467	Other	G	T	0.0944444444444444	0.188888888888889	0.171049382716049	1.20634447836771	0.156420437052279	1	0	0	1	0	0	0	1	0	0	0	0	1	0	0	0	1	0	0	1	0	0	0	0	0	0	0	0	0	0	0	0	0	0	0	0
chr3_2783309_T_C	3	2783309	gene-LOC122873136	-	5464	Other	T	C	0.0944444444444444	0.188888888888889	0.171049382716049	1.20634447836771	0.156420437052279	1	0	0	1	0	0	0	1	0	0	0	0	1	0	0	0	1	0	0	1	0	0	0	0	0	0	0	0	0	0	0	0	0	0	0	0
chr3_2783358_A_G	3	2783358	gene-LOC122873136	-	5415	Other	A	G	0.127777777777778	0.211111111111111	0.222901234567901	1.28683771546588	0.198058754381954	1	0	0	1	0	0	0	1	0	0	0	0	1	0	0	0	2	0	1	1	0	0	0	0	0	0	0	0	0	0	0	0	0	0	0	0
chr3_2783362_A_T	3	2783362	gene-LOC122873136	-	5411	Other	A	T	0.1	0.177777777777778	0.18	1.21951219512195	0.1638	1	0	0	1	0	0	0	1	0	0	0	0	1	0	0	0	2	0	0	1	0	0	0	0	0	0	0	0	0	0	0	0	0	0	0	0
chr3_2783379_C_A	3	2783379	gene-LOC122873136	-	5394	Other	C	A	0.15	0.188888888888889	0.255	1.34228187919463	0.2224875	0	0	0	0	0	0	0	0	0	0	0	0	0	0	0	0	0	0	0	0	0	0	0	0	0	0	0	0	0	0	0	0	0	0	0	0
chr3_2783380_T_A	3	2783380	gene-LOC122873136	-	5393	Other	T	A	0.15	0.188888888888889	0.255	1.34228187919463	0.2224875	0	0	0	0	0	0	0	0	0	0	0	0	0	0	0	0	0	0	0	0	0	0	0	0	0	0	0	0	0	0	0	0	0	0	0	0
chr3_2783389_G_A	3	2783389	gene-LOC122873136	-	5384	Other	G	A	0.111111111111111	0.133333333333333	0.197530864197531	1.24615384615385	0.178021643042219	1	0	0	1	0	0	0	1	0	0	0	0	1	0	0	0	2	0	0	1	0	0	0	0	0	0	0	0	0	0	0	0	0	0	0	0
chr3_2783493_A_T	3	2783493	gene-LOC122873136	-	5280	Other	A	T	0.0722222222222222	0.144444444444444	0.134012345679012	1.15475087319125	0.125032691281817	0	0	0	1	0	0	0	0	0	0	0	0	1	0	0	0	1	0	0	0	0	0	0	0	0	0	0	0	0	0	0	0	0	0	0	0
chr3_2783503_T_C	3	2783503	gene-LOC122873136	-	5270	Other	T	C	0.0666666666666667	0.133333333333333	0.124444444444444	1.14213197969543	0.116701234567901	0	0	0	0	0	0	0	0	0	0	0	0	0	0	0	0	0	0	0	0	0	0	0	0	0	0	0	0	0	0	0	0	0	0	0	0
chr3_2783504_T_G	3	2783504	gene-LOC122873136	-	5269	Other	T	G	0.0722222222222222	0.144444444444444	0.134012345679012	1.15475087319125	0.125032691281817	0	0	0	1	0	0	0	0	0	0	0	0	1	0	0	0	1	0	0	0	0	0	0	0	0	0	0	0	0	0	0	0	0	0	0	0
chr3_2783539_G_A	3	2783539	gene-LOC122873136	-	5234	Other	G	A	0.0833333333333333	0.166666666666667	0.152777777777778	1.18032786885246	0.14110725308642	0	0	0	1	0	0	0	1	0	0	0	0	1	0	0	0	1	0	0	0	0	0	0	0	0	0	0	0	0	0	0	0	0	0	0	0
chr3_2783588_A_T	3	2783588	gene-LOC122873136	-	5185	Other	A	T	0.0888888888888889	0.177777777777778	0.161975308641975	1.19328226281674	0.148857308337144	1	0	0	1	0	0	0	1	0	0	0	0	1	0	0	0	1	0	0	0	0	0	0	0	0	0	0	0	0	0	0	0	0	0	0	0
chr3_2783617_T_C	3	2783617	gene-LOC122873136	-	5156	Other	T	C	0.0888888888888889	0.177777777777778	0.161975308641975	1.19328226281674	0.148857308337144	1	0	0	1	0	0	0	1	0	0	0	0	1	0	0	0	1	0	0	0	0	0	0	0	0	0	0	0	0	0	0	0	0	0	0	0
chr3_2783627_C_T	3	2783627	gene-LOC122873136	-	5146	Other	C	T	0.0888888888888889	0.177777777777778	0.161975308641975	1.19328226281674	0.148857308337144	1	0	0	1	0	0	0	1	0	0	0	0	1	0	0	0	1	0	0	0	0	0	0	0	0	0	0	0	0	0	0	0	0	0	0	0
chr3_2783666_T_A	3	2783666	gene-LOC122873136	-	5107	Other	T	A	0.0833333333333333	0.166666666666667	0.152777777777778	1.18032786885246	0.14110725308642	1	0	0	0	0	0	0	1	0	0	0	0	1	0	0	0	1	0	0	0	0	0	0	0	0	0	0	0	0	0	0	0	0	0	0	0
chr3_2783691_T_C	3	2783691	gene-LOC122873136	-	5082	Other	T	C	0.0888888888888889	0.177777777777778	0.161975308641975	1.19328226281674	0.148857308337144	1	0	0	1	0	0	0	1	0	0	0	0	1	0	0	0	1	0	0	0	0	0	0	0	0	0	0	0	0	0	0	0	0	0	0	0
chr3_2783875_T_C	3	2783875	gene-LOC122873136	-	4898	Other	T	C	0.0888888888888889	0.177777777777778	0.161975308641975	1.19328226281674	0.148857308337144	1	0	0	1	0	0	0	1	0	0	0	0	1	0	0	0	1	0	0	0	0	0	0	0	0	0	0	0	0	0	0	0	0	0	0	0
chr3_2783943_G_A	3	2783943	gene-LOC122873136	-	4830	Other	G	A	0.372222222222222	0.277777777777778	0.467345679012346	1.8773901958512	0.358139687166591	1	0	0	1	0	0	0	1	0	0	0	0	1	1	0	0	1	0	0	1	0	0	0	0	0	0	0	0	0	0	0	0	0	0	0	0
chr3_2783962_A_G	3	2783962	gene-LOC122873136	-	4811	Other	A	G	0.0944444444444444	0.188888888888889	0.171049382716049	1.20634447836771	0.156420437052279	1	0	0	1	0	0	0	1	0	0	0	0	1	0	0	0	1	0	0	1	0	0	0	0	0	0	0	0	0	0	0	0	0	0	0	0
chr3_2783982_C_T	3	2783982	gene-LOC122873136	-	4791	Other	C	T	0.0944444444444444	0.188888888888889	0.171049382716049	1.20634447836771	0.156420437052279	1	0	0	1	0	0	0	1	0	0	0	0	1	0	0	0	1	0	0	1	0	0	0	0	0	0	0	0	0	0	0	0	0	0	0	0
chr3_2783989_T_C	3	2783989	gene-LOC122873136	-	4784	Other	T	C	0.0888888888888889	0.177777777777778	0.161975308641975	1.19328226281674	0.148857308337144	1	0	0	1	0	0	0	1	0	0	0	0	1	0	0	0	1	0	0	1	0	0	0	0	0	0	0	0	0	0	0	0	0	0	0	0
chr3_2783991_C_T	3	2783991	gene-LOC122873136	-	4782	Other	C	T	0.0888888888888889	0.177777777777778	0.161975308641975	1.19328226281674	0.148857308337144	1	0	0	1	0	0	0	1	0	0	0	0	1	0	0	0	1	0	0	1	0	0	0	0	0	0	0	0	0	0	0	0	0	0	0	0
chr3_2784023_A_T	3	2784023	gene-LOC122873136	-	4750	Other	A	T	0.0944444444444444	0.188888888888889	0.171049382716049	1.20634447836771	0.156420437052279	0	0	0	0	0	0	0	0	0	0	0	0	0	0	0	0	0	0	0	0	0	0	0	0	0	0	0	0	0	0	0	0	0	0	0	0
chr3_2784031_A_C	3	2784031	gene-LOC122873136	-	4742	Other	A	C	0.0666666666666667	0.133333333333333	0.124444444444444	1.14213197969543	0.116701234567901	0	0	0	0	0	0	0	0	0	0	0	0	1	1	0	0	0	0	0	0	0	0	0	0	0	0	0	0	0	0	0	0	0	0	0	0
chr3_2784047_A_G	3	2784047	gene-LOC122873136	-	4726	Other	A	G	0.0842696629213483	0.168539325842697	0.154336573664941	1.1825035455699	0.142426684679624	1	0	0	1	0	0	NA	1	0	0	0	0	1	0	0	0	0	0	0	1	0	0	0	0	0	0	0	0	0	0	0	0	0	0	0	0
chr3_2784063_G_A	3	2784063	gene-LOC122873136	-	4710	Other	G	A	0.0833333333333333	0.166666666666667	0.152777777777778	1.18032786885246	0.14110725308642	1	0	0	1	0	0	0	1	0	0	0	0	1	0	0	0	0	0	0	1	0	0	0	0	0	0	0	0	0	0	0	0	0	0	0	0
chr3_2784117_T_C	3	2784117	gene-LOC122873136	-	4656	Other	T	C	0.0666666666666667	0.133333333333333	0.124444444444444	1.14213197969543	0.116701234567901	1	0	0	1	0	0	0	1	0	0	0	0	1	0	0	0	0	0	0	0	0	0	0	0	0	0	0	0	0	0	0	0	0	0	0	0
chr3_2784178_G_A	3	2784178	gene-LOC122873136	-	4595	Other	G	A	0.0864197530864198	0.17283950617284	0.157902758725804	1.18751131221719	0.145436118119194	1	0	NA	1	0	0	0	0	0	NA	0	NA	0	0	0	NA	0	0	0	1	0	0	0	0	0	0	0	0	0	0	0	0	NA	0	0	0
chr3_2784218_A_G	3	2784218	gene-LOC122873136	-	4555	Other	A	G	0.0833333333333333	0.166666666666667	0.152777777777778	1.18032786885246	0.14110725308642	1	0	0	1	0	0	0	1	0	0	0	0	0	0	0	0	0	0	0	1	0	0	0	0	0	0	0	0	0	0	0	0	0	0	0	0
chr3_2784240_T_C	3	2784240	gene-LOC122873136	-	4533	Other	T	C	0.0833333333333333	0.166666666666667	0.152777777777778	1.18032786885246	0.14110725308642	1	0	0	1	0	0	0	1	0	0	0	0	0	0	0	0	0	0	0	1	0	0	0	0	0	0	0	0	0	0	0	0	0	0	0	0
chr3_2784364_A_G	3	2784364	gene-LOC122873136	-	4409	Other	A	G	0.122222222222222	0.155555555555556	0.214567901234568	1.27318453316567	0.191548209114464	0	0	0	0	0	0	0	0	0	0	0	0	1	1	0	0	0	0	0	0	0	0	0	0	0	0	0	0	0	0	0	0	0	0	0	0
chr3_2784376_G_A	3	2784376	gene-LOC122873136	-	4397	Other	G	A	0.0944444444444444	0.166666666666667	0.171049382716049	1.20634447836771	0.156420437052279	1	0	0	2	0	0	0	1	0	0	0	0	1	0	0	0	1	0	0	1	0	0	0	0	0	0	0	0	0	0	0	0	0	0	0	0
chr3_2784405_A_G	3	2784405	gene-LOC122873136	-	4368	Other	A	G	0.383333333333333	0.3	0.472777777777778	1.89673340358272	0.361018364197531	0	2	2	0	2	1	2	1	1	2	2	1	1	1	2	2	1	2	2	1	0	0	0	0	0	0	0	0	0	0	0	0	0	0	0	0
chr3_2784443_G_A	3	2784443	gene-LOC122873136	-	4330	Other	G	A	0.0722222222222222	0.144444444444444	0.134012345679012	1.15475087319125	0.125032691281817	0	0	0	0	0	0	0	0	0	0	0	0	0	0	0	0	0	0	0	0	0	0	0	0	0	0	0	0	0	0	0	0	0	0	0	0
chr3_2784445_A_G	3	2784445	gene-LOC122873136	-	4328	Other	A	G	0.161111111111111	0.211111111111111	0.270308641975309	1.37044243295829	0.233775261012041	0	0	0	0	0	0	0	0	0	0	0	1	1	1	0	0	0	0	0	0	0	0	0	0	0	0	0	0	0	0	0	0	0	0	0	0
chr3_2784708_T_G	3	2784708	gene-LOC122873136	-	4065	Other	T	G	0.112359550561798	0.157303370786517	0.199469763918697	1.24917205488093	0.179575670559807	0	0	0	0	0	0	0	0	0	0	0	0	0	0	0	0	0	0	0	0	0	0	0	0	0	0	0	0	0	0	0	0	0	0	0	0
chr3_2784736_C_A	3	2784736	gene-LOC122873136	-	4037	Other	C	A	0.0666666666666667	0.133333333333333	0.124444444444444	1.14213197969543	0.116701234567901	0	0	0	0	0	0	0	1	0	0	0	0	0	0	0	0	0	0	0	1	0	0	0	0	0	0	0	0	0	0	0	0	0	0	0	0
chr3_2784743_C_A	3	2784743	gene-LOC122873136	-	4030	Other	C	A	0.35	0.255555555555556	0.455	1.8348623853211	0.3514875	0	0	0	0	0	0	0	1	0	0	0	1	1	1	0	0	0	0	0	1	0	0	0	0	0	0	0	0	0	0	0	0	0	0	0	0
chr3_2784745_G_C	3	2784745	gene-LOC122873136	-	4028	Other	G	C	0.35	0.255555555555556	0.455	1.8348623853211	0.3514875	0	0	0	0	0	0	0	1	0	0	0	1	1	1	0	0	0	0	0	1	0	0	0	0	0	0	0	0	0	0	0	0	0	0	0	0
chr3_2784757_C_A	3	2784757	gene-LOC122873136	-	4016	Other	C	A	0.2	0.222222222222222	0.32	1.47058823529412	0.2688	0	0	0	0	0	0	0	0	0	0	0	0	0	0	0	0	0	0	0	0	0	0	0	0	0	0	0	0	0	0	0	0	0	0	0	0
chr3_2784820_T_G	3	2784820	gene-LOC122873136	-	3953	Other	T	G	0.0722222222222222	0.144444444444444	0.134012345679012	1.15475087319125	0.125032691281817	0	0	0	0	0	0	0	1	0	0	0	0	0	0	0	0	0	0	0	1	0	0	0	0	0	0	0	0	0	0	0	0	0	0	0	0
chr3_2784845_A_G	3	2784845	gene-LOC122873136	-	3928	Other	A	G	0.138888888888889	0.144444444444444	0.239197530864198	1.31440162271805	0.210589801478433	0	0	0	0	0	0	0	0	0	0	0	1	1	1	0	0	0	0	0	0	0	0	0	0	0	0	0	0	0	0	0	0	0	0	0	0
chr3_2784928_A_G	3	2784928	gene-LOC122873136	-	3845	Other	A	G	0.0666666666666667	0.133333333333333	0.124444444444444	1.14213197969543	0.116701234567901	0	0	0	0	0	0	0	1	0	0	0	0	0	0	0	0	0	0	0	1	0	0	0	0	0	0	0	0	0	0	0	0	0	0	0	0
chr3_2784929_C_G	3	2784929	gene-LOC122873136	-	3844	Other	C	G	0.0666666666666667	0.133333333333333	0.124444444444444	1.14213197969543	0.116701234567901	0	0	0	0	0	0	0	1	0	0	0	0	0	0	0	0	0	0	0	1	0	0	0	0	0	0	0	0	0	0	0	0	0	0	0	0
chr3_2784939_C_T	3	2784939	gene-LOC122873136	-	3834	Other	C	T	0.0666666666666667	0.133333333333333	0.124444444444444	1.14213197969543	0.116701234567901	0	0	0	0	0	0	0	1	0	0	0	0	0	0	0	0	0	0	0	1	0	0	0	0	0	0	0	0	0	0	0	0	0	0	0	0
chr3_2785028_G_A	3	2785028	gene-LOC122873136	-	3745	Other	G	A	0.0722222222222222	0.144444444444444	0.134012345679012	1.15475087319125	0.125032691281817	0	0	0	0	0	0	0	1	0	0	0	0	0	0	0	0	0	0	0	1	0	0	0	0	0	0	0	0	0	0	0	0	0	0	0	0
chr3_2785031_G_A	3	2785031	gene-LOC122873136	-	3742	Other	G	A	0.205555555555556	0.322222222222222	0.326604938271605	1.48501237510313	0.273269545419906	0	0	0	0	0	0	0	1	0	0	0	1	1	1	0	0	0	0	0	1	0	0	0	0	0	0	0	0	0	0	0	0	0	0	0	0
chr3_2785032_C_T	3	2785032	gene-LOC122873136	-	3741	Other	C	T	0.205555555555556	0.322222222222222	0.326604938271605	1.48501237510313	0.273269545419906	0	0	0	0	0	0	0	1	0	0	0	1	1	1	0	0	0	0	0	1	0	0	0	0	0	0	0	0	0	0	0	0	0	0	0	0
chr3_2785040_G_A	3	2785040	gene-LOC122873136	-	3733	Other	G	A	0.194444444444444	0.277777777777778	0.313271604938272	1.4561797752809	0.264202055707971	0	0	0	0	0	0	0	0	0	0	0	1	1	1	0	0	0	0	0	0	0	0	0	0	0	0	0	0	0	0	0	0	0	0	0	0
chr3_2785056_G_A	3	2785056	gene-LOC122873136	-	3717	Other	G	A	0.35	0.277777777777778	0.455	1.8348623853211	0.3514875	0	0	0	0	0	0	0	1	0	0	0	1	1	1	0	0	0	0	0	1	0	0	0	0	0	0	0	0	0	0	0	0	0	0	0	0
chr3_2785102_T_C	3	2785102	gene-LOC122873136	-	3671	Other	T	C	0.0722222222222222	0.144444444444444	0.134012345679012	1.15475087319125	0.125032691281817	0	0	0	0	0	0	0	1	0	0	0	0	0	0	0	0	0	0	0	1	0	0	0	0	0	0	0	0	0	0	0	0	0	0	0	0
chr3_2785114_C_G	3	2785114	gene-LOC122873136	-	3659	Other	C	G	0.0730337078651685	0.146067415730337	0.135399570761268	1.15660363583266	0.1262330488801	0	0	0	0	0	0	0	1	0	0	0	0	0	0	0	0	0	0	0	1	0	0	0	0	0	0	0	0	0	0	0	0	0	0	0	0
chr3_2785130_T_G	3	2785130	gene-LOC122873136	-	3643	Other	T	G	0.0722222222222222	0.144444444444444	0.134012345679012	1.15475087319125	0.125032691281817	0	0	0	0	0	0	0	1	0	0	0	0	0	0	0	0	0	0	0	1	0	0	0	0	0	0	0	0	0	0	0	0	0	0	0	0
chr3_2785209_G_A	3	2785209	gene-LOC122873136	-	3564	Other	G	A	0.0722222222222222	0.144444444444444	0.134012345679012	1.15475087319125	0.125032691281817	0	0	0	0	0	0	0	1	0	0	0	0	0	0	0	0	0	0	0	1	0	0	0	0	0	0	0	0	0	0	0	0	0	0	0	0
chr3_2785210_T_G	3	2785210	gene-LOC122873136	-	3563	Other	T	G	0.0722222222222222	0.144444444444444	0.134012345679012	1.15475087319125	0.125032691281817	0	0	0	0	0	0	0	1	0	0	0	0	0	0	0	0	0	0	0	1	0	0	0	0	0	0	0	0	0	0	0	0	0	0	0	0
chr3_2785212_A_G	3	2785212	gene-LOC122873136	-	3561	Other	A	G	0.0722222222222222	0.144444444444444	0.134012345679012	1.15475087319125	0.125032691281817	0	0	0	0	0	0	0	1	0	0	0	0	0	0	0	0	0	0	0	1	0	0	0	0	0	0	0	0	0	0	0	0	0	0	0	0
chr3_2785297_C_T	3	2785297	gene-LOC122873136	-	3476	Other	C	T	0.355555555555556	0.266666666666667	0.458271604938272	1.84594348222425	0.353265172991922	0	0	0	0	0	0	0	1	0	0	0	1	1	1	0	0	0	0	0	1	0	0	0	0	0	0	0	0	0	0	0	0	0	0	0	0
chr3_2785347_T_C	3	2785347	gene-LOC122873136	-	3426	Other	T	C	0.0722222222222222	0.144444444444444	0.134012345679012	1.15475087319125	0.125032691281817	0	0	0	0	0	0	0	1	0	0	0	0	0	0	0	0	0	0	0	1	0	0	0	0	0	0	0	0	0	0	0	0	0	0	0	0
chr3_2785348_G_A	3	2785348	gene-LOC122873136	-	3425	Other	G	A	0.0722222222222222	0.144444444444444	0.134012345679012	1.15475087319125	0.125032691281817	0	0	0	0	0	0	0	1	0	0	0	0	0	0	0	0	0	0	0	1	0	0	0	0	0	0	0	0	0	0	0	0	0	0	0	0
chr3_2785400_G_T	3	2785400	gene-LOC122873136	-	3373	Other	G	T	0.0722222222222222	0.144444444444444	0.134012345679012	1.15475087319125	0.125032691281817	0	0	0	0	0	0	0	1	0	0	0	0	0	0	0	0	0	0	0	1	0	0	0	0	0	0	0	0	0	0	0	0	0	0	0	0
chr3_2785448_G_A	3	2785448	gene-LOC122873136	-	3325	Other	G	A	0.35	0.277777777777778	0.455	1.8348623853211	0.3514875	0	0	0	0	0	0	0	1	0	0	0	1	1	1	0	0	0	0	0	1	0	0	0	0	0	0	0	0	0	0	0	0	0	0	0	0
chr3_2785459_G_A	3	2785459	gene-LOC122873136	-	3314	Other	G	A	0.0666666666666667	0.133333333333333	0.124444444444444	1.14213197969543	0.116701234567901	0	0	0	0	0	0	0	1	0	0	0	0	0	0	0	0	0	0	0	1	0	0	0	0	0	0	0	0	0	0	0	0	0	0	0	0
chr3_2785476_G_A	3	2785476	gene-LOC122873136	-	3297	Other	G	A	0.0777777777777778	0.133333333333333	0.143456790123457	1.16748342461805	0.133166864807194	0	0	0	0	0	0	0	0	0	0	0	0	0	0	0	0	0	0	0	0	0	0	0	0	0	0	0	0	0	0	0	0	0	0	0	0
chr3_2785548_G_T	3	2785548	gene-LOC122873136	-	3225	Other	G	T	0.0722222222222222	0.144444444444444	0.134012345679012	1.15475087319125	0.125032691281817	0	0	0	0	0	0	0	1	0	0	0	0	0	0	0	0	0	0	0	1	0	0	0	0	0	0	0	0	0	0	0	0	0	0	0	0
chr3_2785551_A_G	3	2785551	gene-LOC122873136	-	3222	Other	A	G	0.0722222222222222	0.144444444444444	0.134012345679012	1.15475087319125	0.125032691281817	0	0	0	0	0	0	0	1	0	0	0	0	0	0	0	0	0	0	0	1	0	0	0	0	0	0	0	0	0	0	0	0	0	0	0	0
chr3_2785555_C_T	3	2785555	gene-LOC122873136	-	3218	Other	C	T	0.277777777777778	0.244444444444444	0.401234567901235	1.67010309278351	0.320739978661789	0	0	0	0	0	0	0	1	0	0	0	1	1	1	0	0	0	0	0	1	0	0	0	0	0	0	0	0	0	0	0	0	0	0	0	0
chr3_2785556_T_G	3	2785556	gene-LOC122873136	-	3217	Other	T	G	0.0722222222222222	0.144444444444444	0.134012345679012	1.15475087319125	0.125032691281817	0	0	0	0	0	0	0	1	0	0	0	0	0	0	0	0	0	0	0	1	0	0	0	0	0	0	0	0	0	0	0	0	0	0	0	0
chr3_2785582_G_A	3	2785582	gene-LOC122873136	-	3191	Other	G	A	0.35	0.277777777777778	0.455	1.8348623853211	0.3514875	0	0	0	0	0	0	0	1	0	0	0	1	1	1	0	0	0	0	0	1	0	0	0	0	0	0	0	0	0	0	0	0	0	0	0	0
chr3_2785602_A_G	3	2785602	gene-LOC122873136	-	3171	Other	A	G	0.35	0.277777777777778	0.455	1.8348623853211	0.3514875	0	0	0	0	0	0	0	1	0	0	0	1	1	1	0	0	0	0	0	1	0	0	0	0	0	0	0	0	0	0	0	0	0	0	0	0
chr3_2785608_A_C	3	2785608	gene-LOC122873136	-	3165	Other	A	C	0.0722222222222222	0.144444444444444	0.134012345679012	1.15475087319125	0.125032691281817	0	0	0	0	0	0	0	1	0	0	0	0	0	0	0	0	0	0	0	1	0	0	0	0	0	0	0	0	0	0	0	0	0	0	0	0
chr3_2785617_T_C	3	2785617	gene-LOC122873136	-	3156	Other	T	C	0.0666666666666667	0.133333333333333	0.124444444444444	1.14213197969543	0.116701234567901	0	0	0	0	0	0	0	0	0	0	0	1	1	1	0	0	0	0	0	0	0	0	0	0	0	0	0	0	0	0	0	0	0	0	0	0
chr3_2785681_T_C	3	2785681	gene-LOC122873136	-	3092	Other	T	C	0.0666666666666667	0.133333333333333	0.124444444444444	1.14213197969543	0.116701234567901	0	0	0	0	0	0	0	1	0	0	0	0	0	0	0	0	0	0	0	1	0	0	0	0	0	0	0	0	0	0	0	0	0	0	0	0
chr3_2785682_C_A	3	2785682	gene-LOC122873136	-	3091	Other	C	A	0.0666666666666667	0.133333333333333	0.124444444444444	1.14213197969543	0.116701234567901	0	0	0	0	0	0	0	1	0	0	0	0	0	0	0	0	0	0	0	1	0	0	0	0	0	0	0	0	0	0	0	0	0	0	0	0
chr3_2785691_C_A	3	2785691	gene-LOC122873136	-	3082	Other	C	A	0.0666666666666667	0.133333333333333	0.124444444444444	1.14213197969543	0.116701234567901	0	0	0	0	0	0	0	1	0	0	0	0	0	0	0	0	0	0	0	1	0	0	0	0	0	0	0	0	0	0	0	0	0	0	0	0
chr3_2785731_C_T	3	2785731	gene-LOC122873136	-	3042	Other	C	T	0.35	0.255555555555556	0.455	1.8348623853211	0.3514875	0	0	0	0	0	0	0	1	0	0	0	1	1	1	0	0	0	0	0	1	0	0	0	0	0	0	0	0	0	0	0	0	0	0	0	0
chr3_2785732_A_G	3	2785732	gene-LOC122873136	-	3041	Other	A	G	0.0666666666666667	0.133333333333333	0.124444444444444	1.14213197969543	0.116701234567901	0	0	0	0	0	0	0	1	0	0	0	0	0	0	0	0	0	0	0	1	0	0	0	0	0	0	0	0	0	0	0	0	0	0	0	0
chr3_2785740_T_C	3	2785740	gene-LOC122873136	-	3033	Other	T	C	0.127777777777778	0.188888888888889	0.222901234567901	1.28683771546588	0.198058754381954	0	0	0	0	0	0	0	0	0	0	0	1	1	1	0	0	0	0	0	0	0	0	0	0	0	0	0	0	0	0	0	0	0	0	0	0
chr3_2785759_G_A	3	2785759	gene-LOC122873136	-	3014	Other	G	A	0.0681818181818182	0.136363636363636	0.127066115702479	1.14556213017752	0.118993216822622	0	0	0	0	0	0	0	1	0	0	0	0	0	0	0	0	0	0	0	1	0	0	0	0	0	NA	0	0	0	0	0	0	NA	0	0	0
chr3_2785761_C_G	3	2785761	gene-LOC122873136	-	3012	Other	C	G	0.0681818181818182	0.136363636363636	0.127066115702479	1.14556213017752	0.118993216822622	0	0	0	0	0	0	0	1	0	0	0	0	0	0	0	0	0	0	0	1	0	0	0	0	0	NA	0	0	0	0	0	0	NA	0	0	0
chr3_2785848_A_T	3	2785848	gene-LOC122873136	-	2925	Other	A	T	0.238888888888889	0.255555555555556	0.363641975308642	1.57144242894558	0.297524232205456	0	0	0	0	0	0	0	1	0	0	0	0	0	0	0	0	0	0	0	0	0	0	0	0	0	0	0	0	0	0	0	0	0	0	0	0
chr3_2785909_G_A	3	2785909	gene-LOC122873136	-	2864	Other	G	A	0.35	0.255555555555556	0.455	1.8348623853211	0.3514875	0	0	0	0	0	0	0	1	0	0	0	1	1	1	0	0	0	0	0	0	0	0	0	0	0	0	0	0	0	0	0	0	0	0	0	0
chr3_2785973_A_T	3	2785973	gene-LOC122873136	-	2800	Other	A	T	0.0666666666666667	0.133333333333333	0.124444444444444	1.14213197969543	0.116701234567901	0	0	0	0	0	0	0	1	0	0	0	0	0	0	0	0	0	0	0	0	0	0	0	0	0	0	0	0	0	0	0	0	0	0	0	0
chr3_2786005_T_G	3	2786005	gene-LOC122873136	-	2768	Other	T	G	0.305555555555556	0.3	0.424382716049383	1.7372654155496	0.334332371208657	0	0	0	0	0	0	0	1	0	0	0	1	1	1	0	0	0	0	0	0	0	0	0	0	0	0	0	0	0	0	0	0	0	0	0	0
chr3_2786023_G_A	3	2786023	gene-LOC122873136	-	2750	Other	G	A	0.0833333333333333	0.166666666666667	0.152777777777778	1.18032786885246	0.14110725308642	0	0	0	0	0	0	0	1	0	0	0	0	0	0	0	0	0	0	0	1	0	0	0	0	0	0	0	0	0	0	0	0	0	0	0	0
chr3_2786027_A_T	3	2786027	gene-LOC122873136	-	2746	Other	A	T	0.0833333333333333	0.166666666666667	0.152777777777778	1.18032786885246	0.14110725308642	0	0	0	0	0	0	0	1	0	0	0	0	0	0	0	0	0	0	0	1	0	0	0	0	0	0	0	0	0	0	0	0	0	0	0	0
chr3_2786073_G_A	3	2786073	gene-LOC122873136	-	2700	Other	G	A	0.0722222222222222	0.144444444444444	0.134012345679012	1.15475087319125	0.125032691281817	0	0	0	0	0	0	0	1	0	0	0	0	0	0	0	0	0	0	0	1	0	0	0	0	0	0	0	0	0	0	0	0	0	0	0	0
chr3_2786094_T_C	3	2786094	gene-LOC122873136	-	2679	Other	T	C	0.0722222222222222	0.144444444444444	0.134012345679012	1.15475087319125	0.125032691281817	0	0	0	0	0	0	0	1	0	0	0	0	0	0	0	0	0	0	0	1	0	0	0	0	0	0	0	0	0	0	0	0	0	0	0	0
chr3_2786178_C_T	3	2786178	gene-LOC122873136	-	2595	Other	C	T	0.0722222222222222	0.144444444444444	0.134012345679012	1.15475087319125	0.125032691281817	0	0	0	0	0	0	0	1	0	0	0	0	0	0	0	0	0	0	0	1	0	0	0	0	0	0	0	0	0	0	0	0	0	0	0	0
chr3_2786194_T_C	3	2786194	gene-LOC122873136	-	2579	Other	T	C	0.0888888888888889	0.177777777777778	0.161975308641975	1.19328226281674	0.148857308337144	0	0	0	0	0	0	0	1	0	0	0	0	0	0	0	0	0	0	0	1	0	0	0	0	0	0	0	0	0	0	0	0	0	0	0	0
chr3_2786235_A_G	3	2786235	gene-LOC122873136	-	2538	Other	A	G	0.0722222222222222	0.144444444444444	0.134012345679012	1.15475087319125	0.125032691281817	0	0	0	0	0	0	0	1	0	0	0	0	0	0	0	0	0	0	0	1	0	0	0	0	0	0	0	0	0	0	0	0	0	0	0	0
chr3_2786300_A_C	3	2786300	gene-LOC122873136	-	2473	Other	A	C	0.0722222222222222	0.144444444444444	0.134012345679012	1.15475087319125	0.125032691281817	0	0	0	0	0	0	0	1	0	0	0	0	0	0	0	0	0	0	0	1	0	0	0	0	0	0	0	0	0	0	0	0	0	0	0	0
chr3_2786330_T_C	3	2786330	gene-LOC122873136	-	2443	Other	T	C	0.0722222222222222	0.144444444444444	0.134012345679012	1.15475087319125	0.125032691281817	0	0	0	0	0	0	0	1	0	0	0	0	0	0	0	0	0	0	0	1	0	0	0	0	0	0	0	0	0	0	0	0	0	0	0	0
chr3_2786867_C_T	3	2786867	gene-LOC122873136	-	1906	Other	C	T	0.0666666666666667	0.133333333333333	0.124444444444444	1.14213197969543	0.116701234567901	0	0	0	0	0	0	0	1	0	0	0	0	0	0	0	0	0	0	0	0	0	0	0	0	0	0	0	0	0	0	0	0	0	0	0	0
chr3_2786902_C_A	3	2786902	gene-LOC122873136	-	1871	Other	C	A	0.0722222222222222	0.144444444444444	0.134012345679012	1.15475087319125	0.125032691281817	0	0	0	0	0	0	0	1	0	0	0	0	0	0	0	0	0	0	0	1	0	0	0	0	0	0	0	0	0	0	0	0	0	0	0	0
chr3_2786921_G_A	3	2786921	gene-LOC122873136	-	1852	Other	G	A	0.129213483146067	0.213483146067416	0.225034717838657	1.29038038608781	0.199714405722295	0	0	0	0	0	0	0	0	0	0	0	1	1	1	0	0	0	0	0	0	0	0	0	0	0	NA	0	0	0	0	0	0	0	0	0	0
chr3_2786937_C_A	3	2786937	gene-LOC122873136	-	1836	Other	C	A	0.0730337078651685	0.146067415730337	0.135399570761268	1.15660363583266	0.1262330488801	0	0	0	0	0	0	0	1	0	0	0	0	0	0	0	0	0	0	0	1	0	0	0	0	0	NA	0	0	0	0	0	0	0	0	0	0
chr3_2786956_A_C	3	2786956	gene-LOC122873136	-	1817	Other	A	C	0.0730337078651685	0.146067415730337	0.135399570761268	1.15660363583266	0.1262330488801	0	0	0	0	0	0	0	1	0	0	0	0	0	0	0	0	0	0	0	1	0	0	0	0	0	NA	0	0	0	0	0	0	0	0	0	0
chr3_2786988_T_A	3	2786988	gene-LOC122873136	-	1785	Other	T	A	0.193181818181818	0.295454545454545	0.31172520661157	1.45290806754221	0.263138904393057	0	0	0	0	0	0	0	1	0	0	0	0	1	0	0	0	0	0	0	1	0	0	0	0	0	NA	0	0	0	0	0	0	0	0	0	0
chr3_2786997_T_C	3	2786997	gene-LOC122873136	-	1776	Other	T	C	0.0730337078651685	0.146067415730337	0.135399570761268	1.15660363583266	0.1262330488801	0	0	0	0	0	0	0	1	0	0	0	0	0	0	0	0	0	0	0	1	0	0	0	0	0	0	0	0	0	0	0	0	0	0	0	0
chr3_2787056_T_C	3	2787056	gene-LOC122873136	-	1717	Other	T	C	0.0568181818181818	0.0909090909090909	0.107179752066116	1.12004628290425	0.101436002439639	0	0	0	0	0	0	0	1	0	NA	0	0	0	0	0	0	0	0	0	1	0	0	0	0	0	0	0	0	0	0	0	0	0	0	0	0
chr3_2787074_C_T	3	2787074	gene-LOC122873136	-	1699	Other	C	T	0.0581395348837209	0.0930232558139535	0.109518658734451	1.12298815669602	0.103521490428954	0	0	0	0	0	0	0	1	0	NA	0	0	0	0	0	0	0	0	0	1	0	0	0	0	0	0	0	0	0	0	0	0	0	0	0	0
chr3_2787365_T_A	3	2787365	gene-LOC122873136	-	1408	Other	T	A	0.0611111111111111	0.1	0.114753086419753	1.12962833833066	0.108168950998323	0	0	0	0	0	0	0	0	0	0	0	1	1	1	0	0	0	0	0	0	0	0	0	0	0	0	0	0	0	0	0	0	0	0	0	0
chr3_2787385_G_A	3	2787385	gene-LOC122873136	-	1388	Other	G	A	0.0888888888888889	0.177777777777778	0.161975308641975	1.19328226281674	0.148857308337144	0	0	0	0	0	0	0	1	0	0	0	0	0	0	0	0	0	0	0	1	0	0	0	0	0	0	0	0	0	0	0	0	0	0	0	0
chr3_2787386_A_G	3	2787386	gene-LOC122873136	-	1387	Other	A	G	0.0888888888888889	0.177777777777778	0.161975308641975	1.19328226281674	0.148857308337144	0	0	0	0	0	0	0	1	0	0	0	0	0	0	0	0	0	0	0	1	0	0	0	0	0	0	0	0	0	0	0	0	0	0	0	0
chr3_2787404_C_A	3	2787404	gene-LOC122873136	-	1369	Other	C	A	0.0722222222222222	0.144444444444444	0.134012345679012	1.15475087319125	0.125032691281817	0	0	0	0	0	0	0	1	0	0	0	0	0	0	0	0	0	0	0	1	0	0	0	0	0	0	0	0	0	0	0	0	0	0	0	0
chr3_2787450_A_G	3	2787450	gene-LOC122873136	-	1323	Other	A	G	0.0611111111111111	0.122222222222222	0.114753086419753	1.12962833833066	0.108168950998323	0	0	0	0	0	0	0	1	0	0	0	0	0	0	0	0	0	0	0	0	0	0	0	0	0	0	0	0	0	0	0	0	0	0	0	0
chr3_2787477_T_C	3	2787477	gene-LOC122873136	-	1296	Other	T	C	0.0722222222222222	0.144444444444444	0.134012345679012	1.15475087319125	0.125032691281817	0	0	0	0	0	1	0	1	0	0	0	0	0	0	0	0	0	0	0	1	0	0	0	0	0	0	0	0	0	0	0	0	0	0	0	0
chr3_2787487_A_T	3	2787487	gene-LOC122873136	-	1286	Other	A	T	0.0611111111111111	0.122222222222222	0.114753086419753	1.12962833833066	0.108168950998323	0	0	0	0	0	0	0	1	0	0	0	0	0	0	0	0	0	0	0	1	0	0	0	0	0	0	0	0	0	0	0	0	0	0	0	0
chr3_2787525_A_T	3	2787525	gene-LOC122873136	-	1248	Other	A	T	0.0722222222222222	0.144444444444444	0.134012345679012	1.15475087319125	0.125032691281817	0	0	0	0	0	0	0	1	0	0	0	0	0	0	0	0	0	0	0	1	0	0	0	0	0	0	0	0	0	0	0	0	0	0	0	0
chr3_2787532_G_C	3	2787532	gene-LOC122873136	-	1241	Other	G	C	0.0722222222222222	0.144444444444444	0.134012345679012	1.15475087319125	0.125032691281817	0	0	0	0	0	0	0	1	0	0	0	0	0	0	0	0	0	0	0	1	0	0	0	0	0	0	0	0	0	0	0	0	0	0	0	0
chr3_2787593_C_T	3	2787593	gene-LOC122873136	-	1180	Other	C	T	0.261111111111111	0.277777777777778	0.385864197530864	1.6283043521962	0.311418608062795	0	0	0	0	0	0	0	1	0	0	0	1	1	1	0	0	0	0	0	1	0	0	0	0	0	0	0	0	0	0	0	0	0	0	0	0
chr3_2787594_C_T	3	2787594	gene-LOC122873136	-	1179	Other	C	T	0.261111111111111	0.277777777777778	0.385864197530864	1.6283043521962	0.311418608062795	0	0	0	0	0	0	0	1	0	0	0	1	1	1	0	0	0	0	0	1	0	0	0	0	0	0	0	0	0	0	0	0	0	0	0	0
chr3_2787626_G_A	3	2787626	gene-LOC122873136	-	1147	Other	G	A	0.0722222222222222	0.144444444444444	0.134012345679012	1.15475087319125	0.125032691281817	0	0	0	0	0	0	0	1	0	0	0	0	0	0	0	0	0	0	0	1	0	0	0	0	0	0	0	0	0	0	0	0	0	0	0	0
chr3_2787657_C_T	3	2787657	gene-LOC122873136	-	1116	Other	C	T	0.0786516853932584	0.157303370786517	0.144931195556117	1.16949653034106	0.134428669833454	0	0	0	0	0	0	0	1	0	0	0	0	0	0	0	0	0	0	0	1	0	0	0	0	0	0	0	0	0	0	0	0	NA	0	0	0
chr3_2787761_T_A	3	2787761	gene-LOC122873136	-	1012	Other	T	A	0.0689655172413793	0.137931034482759	0.128418549346017	1.14733969986357	0.120172887437949	0	0	0	0	0	0	0	1	0	0	0	0	0	0	0	0	0	0	0	NA	0	0	0	0	0	0	0	0	0	0	0	0	NA	0	0	0
chr3_2787836_C_A	3	2787836	gene-LOC122873136	-	937	Other	C	A	0.0738636363636364	0.147727272727273	0.136815599173554	1.15850100979879	0.127456345084945	NA	0	0	0	0	0	0	1	0	0	0	0	0	0	0	0	0	0	0	0	0	0	0	0	0	0	0	0	0	0	0	0	NA	0	0	0
chr3_2787846_G_T	3	2787846	gene-LOC122873136	-	927	Other	G	T	0.0747126436781609	0.149425287356322	0.138261329105562	1.16044461479494	0.128703231542544	NA	0	0	0	0	0	0	1	0	0	0	0	0	0	0	0	0	0	0	0	0	0	0	0	0	0	0	0	0	0	0	0	NA	0	0	0
chr3_2787959_G_A	3	2787959	gene-LOC122873136	-	814	Other	G	A	0.0892857142857143	0.107142857142857	0.162627551020408	1.19421172886519	0.149403690844961	0	0	0	0	0	0	0	1	0	0	0	0	0	0	0	0	0	0	0	2	0	0	0	0	0	0	0	NA	0	0	0	0	0	0	0	0
chr3_2787968_A_G	3	2787968	gene-LOC122873136	-	805	Other	A	G	0.0862068965517242	0.103448275862069	0.157550535077289	1.18701482004234	0.145139449525719	0	0	0	0	0	0	0	1	0	0	0	0	0	0	0	0	0	0	0	2	0	0	0	0	0	0	0	NA	0	0	0	0	0	0	0	0
chr3_2788059_C_G	3	2788059	gene-LOC122873136	-	714	Other	C	G	0.0730337078651685	0.146067415730337	0.135399570761268	1.15660363583266	0.1262330488801	0	0	0	0	0	0	0	1	NA	0	0	0	0	0	0	0	0	0	0	1	0	0	0	0	0	0	0	0	0	0	0	0	0	0	0	0
chr3_2788309_G_A	3	2788309	gene-LOC122873136	-	464	Other	G	A	0.2	0.164705882352941	0.32	1.47058823529412	0.2688	0	0	0	0	0	0	0	NA	0	0	0	1	1	2	0	NA	0	0	0	0	0	0	0	0	0	0	0	0	0	0	0	0	0	0	0	0
chr3_2788463_T_C	3	2788463	gene-LOC122873136	-	310	Other	T	C	0.235955056179775	0.269662921348315	0.360560535285949	1.56386969397828	0.295558585483104	0	0	0	0	0	0	0	1	0	0	0	1	1	1	0	0	0	0	0	1	0	0	0	0	0	0	0	0	0	0	0	0	NA	0	0	0
chr3_2788520_G_A	3	2788520	gene-LOC122873136	-	253	Other	G	A	0.0611111111111111	0.122222222222222	0.114753086419753	1.12962833833066	0.108168950998323	0	0	0	0	0	0	0	1	0	0	0	0	0	0	0	0	0	0	0	0	0	0	0	0	0	0	0	0	0	0	0	0	0	0	0	0
chr3_2788521_T_G	3	2788521	gene-LOC122873136	-	252	Other	T	G	0.0611111111111111	0.122222222222222	0.114753086419753	1.12962833833066	0.108168950998323	0	0	0	0	0	0	0	1	0	0	0	0	0	0	0	0	0	0	0	0	0	0	0	0	0	0	0	0	0	0	0	0	0	0	0	0
chr3_2788524_A_G	3	2788524	gene-LOC122873136	-	249	Other	A	G	0.0611111111111111	0.122222222222222	0.114753086419753	1.12962833833066	0.108168950998323	0	0	0	0	0	0	0	1	0	0	0	0	0	0	0	0	0	0	0	0	0	0	0	0	0	0	0	0	0	0	0	0	0	0	0	0
chr3_2788551_G_T	3	2788551	gene-LOC122873136	-	222	Other	G	T	0.0666666666666667	0.133333333333333	0.124444444444444	1.14213197969543	0.116701234567901	0	0	0	0	0	0	0	1	0	0	0	0	0	0	0	0	0	0	0	0	0	0	0	0	0	0	0	0	0	0	0	0	0	0	0	0
chr3_2788561_C_T	3	2788561	gene-LOC122873136	-	212	Other	C	T	0.25	0.255555555555556	0.375	1.6	0.3046875	0	0	0	0	0	0	0	1	0	0	0	1	1	1	0	0	0	0	0	0	0	0	0	0	0	0	0	0	0	0	0	0	0	0	0	0
chr3_2788667_A_G	3	2788667	gene-LOC122873136	-	106	Other	A	G	0.0617977528089888	0.123595505617978	0.115957581113496	1.13116744019993	0.109234500804649	0	0	0	0	0	0	0	1	0	0	0	0	0	0	0	0	0	0	0	NA	0	0	0	0	0	0	0	0	0	0	0	0	0	0	0	0
chr3_2788716_A_G	3	2788716	gene-LOC122873136	-	57	Other	A	G	0.0561797752808989	0.112359550561798	0.106047216260573	1.11862731252648	0.100424210222265	0	0	0	0	0	0	0	1	0	0	0	0	0	0	0	0	0	0	0	NA	0	0	0	0	0	0	0	0	0	0	0	0	0	0	0	0
chr3_2788717_T_C	3	2788717	gene-LOC122873136	-	56	Other	T	C	0.0561797752808989	0.112359550561798	0.106047216260573	1.11862731252648	0.100424210222265	0	0	0	0	0	0	0	1	0	0	0	0	0	0	0	0	0	0	0	NA	0	0	0	0	0	0	0	0	0	0	0	0	0	0	0	0
chr3_2788720_T_G	3	2788720	gene-LOC122873136	-	53	Other	T	G	0.0561797752808989	0.112359550561798	0.106047216260573	1.11862731252648	0.100424210222265	0	0	0	0	0	0	0	1	0	0	0	0	0	0	0	0	0	0	0	NA	0	0	0	0	0	0	0	0	0	0	0	0	0	0	0	0
chr3_2788744_T_C	3	2788744	gene-LOC122873136	-	29	Other	T	C	0.0617977528089888	0.123595505617978	0.115957581113496	1.13116744019993	0.109234500804649	0	0	0	0	0	0	0	1	0	0	0	0	0	0	0	0	0	0	0	0	0	0	0	0	0	0	0	0	0	0	0	0	0	0	0	0
chr3_2788808_G_A	3	2788808	gene-LOC122873136	-	-35	Promoter	G	A	0.25	0.255555555555556	0.375	1.6	0.3046875	0	0	0	0	0	0	0	1	0	0	0	1	1	1	0	0	0	0	0	0	0	0	0	0	0	0	0	0	0	0	0	0	0	0	0	0
chr3_2788847_C_T	3	2788847	gene-LOC122873136	-	-74	Promoter	C	T	0.0777777777777778	0.155555555555556	0.143456790123457	1.16748342461805	0.133166864807194	0	0	0	0	0	0	0	1	0	0	0	0	0	0	0	0	0	0	0	1	0	0	0	0	0	0	0	0	0	0	0	0	0	0	0	0
chr3_2788859_A_G	3	2788859	gene-LOC122873136	-	-86	Promoter	A	G	0.0777777777777778	0.155555555555556	0.143456790123457	1.16748342461805	0.133166864807194	0	0	0	0	0	0	0	1	0	0	0	0	0	0	0	0	0	0	0	1	0	0	0	0	0	0	0	0	0	0	0	0	0	0	0	0
chr3_2788882_C_A	3	2788882	gene-LOC122873136	-	-109	Promoter	C	A	0.0722222222222222	0.144444444444444	0.134012345679012	1.15475087319125	0.125032691281817	0	0	0	0	0	0	0	1	0	0	0	0	0	0	0	0	0	0	0	1	0	0	0	0	0	0	0	0	0	0	0	0	0	0	0	0
chr3_2788890_T_A	3	2788890	gene-LOC122873136	-	-117	Promoter	T	A	0.0722222222222222	0.144444444444444	0.134012345679012	1.15475087319125	0.125032691281817	0	0	0	0	0	0	0	1	0	0	0	0	0	0	0	0	0	0	0	1	0	0	0	0	0	0	0	0	0	0	0	0	0	0	0	0
chr3_2788900_A_G	3	2788900	gene-LOC122873136	-	-127	Promoter	A	G	0.25	0.255555555555556	0.375	1.6	0.3046875	0	0	0	0	0	0	0	1	0	0	0	1	1	1	0	0	0	0	0	1	0	0	0	0	0	0	0	0	0	0	0	0	0	0	0	0
chr3_2788939_G_A	3	2788939	gene-LOC122873136	-	-166	Promoter	G	A	0.0777777777777778	0.155555555555556	0.143456790123457	1.16748342461805	0.133166864807194	0	0	0	0	0	0	0	1	0	0	0	0	0	0	0	0	0	0	0	1	0	0	0	0	0	0	0	0	0	0	0	0	0	0	0	0
chr3_2789033_C_T	3	2789033	gene-LOC122873136	-	-260	Promoter	C	T	0.0722222222222222	0.144444444444444	0.134012345679012	1.15475087319125	0.125032691281817	0	0	0	0	0	0	0	1	0	0	0	0	0	0	0	0	0	0	0	1	0	0	0	0	0	0	0	0	0	0	0	0	0	0	0	0
chr3_2789043_G_A	3	2789043	gene-LOC122873136	-	-270	Promoter	G	A	0.0722222222222222	0.144444444444444	0.134012345679012	1.15475087319125	0.125032691281817	0	0	0	0	0	0	0	1	0	0	0	0	0	0	0	0	0	0	0	1	0	0	0	0	0	0	0	0	0	0	0	0	0	0	0	0
chr3_2789088_A_G	3	2789088	gene-LOC122873136	-	-315	Promoter	A	G	0.0666666666666667	0.133333333333333	0.124444444444444	1.14213197969543	0.116701234567901	0	0	0	0	0	0	0	1	0	0	0	0	0	0	0	0	0	0	0	1	0	0	0	0	0	0	0	0	0	0	0	0	0	0	0	0
chr3_2789240_C_A	3	2789240	gene-LOC122873136	-	-467	Promoter	C	A	0.136363636363636	0.181818181818182	0.235537190082645	1.30810810810811	0.207798306126631	0	0	0	0	0	0	0	1	0	0	0	0	0	0	0	0	0	0	0	1	0	0	0	0	0	NA	0	0	0	0	0	0	0	0	0	0
chr3_2789430_A_C	3	2789430	gene-LOC122873136	-	-657	Promoter	A	C	0.241176470588235	0.2	0.366020761245675	1.57733871848052	0.299035162414243	0	1	0	0	0	1	0	0	0	0	0	1	1	1	0	0	0	0	1	NA	0	0	0	0	0	0	0	0	0	1	0	0	0	0	0	0
chr3_2789460_C_T	3	2789460	gene-LOC122873136	-	-687	Promoter	C	T	0.305555555555556	0.322222222222222	0.424382716049383	1.7372654155496	0.334332371208657	1	0	0	0	0	1	0	1	1	0	0	1	1	1	0	0	0	0	1	1	0	0	0	0	0	0	0	0	0	1	0	0	0	0	0	0
chr3_2789465_C_T	3	2789465	gene-LOC122873136	-	-692	Promoter	C	T	0.25	0.3	0.375	1.6	0.3046875	0	0	0	0	0	0	0	1	0	0	0	1	1	1	0	0	0	0	0	1	0	0	0	0	0	0	0	0	0	0	0	0	0	0	0	0
chr3_2789512_A_C	3	2789512	gene-LOC122873136	-	-739	Promoter	A	C	0.0722222222222222	0.144444444444444	0.134012345679012	1.15475087319125	0.125032691281817	0	0	0	0	0	0	0	1	0	0	0	0	0	0	0	0	0	0	0	1	0	0	0	0	0	0	0	0	0	0	0	0	0	0	0	0
chr3_2789529_C_T	3	2789529	gene-LOC122873136	-	-756	Promoter	C	T	0.0722222222222222	0.144444444444444	0.134012345679012	1.15475087319125	0.125032691281817	0	0	0	0	0	0	0	1	0	0	0	0	0	0	0	0	0	0	0	1	0	0	0	0	0	0	0	0	0	0	0	0	0	0	0	0
chr3_2789535_T_C	3	2789535	gene-LOC122873136	-	-762	Promoter	T	C	0.0666666666666667	0.133333333333333	0.124444444444444	1.14213197969543	0.116701234567901	0	0	0	0	0	0	0	1	0	0	0	0	0	0	0	0	0	0	0	1	0	0	0	0	0	0	0	0	0	0	0	0	0	0	0	0
chr3_2789548_T_C	3	2789548	gene-LOC122873136	-	-775	Promoter	T	C	0.0722222222222222	0.144444444444444	0.134012345679012	1.15475087319125	0.125032691281817	0	0	0	0	0	0	0	1	0	0	0	0	0	0	0	0	0	0	0	1	0	0	0	0	0	0	0	0	0	0	0	0	0	0	0	0
chr3_2789565_T_C	3	2789565	gene-LOC122873136	-	-792	Promoter	T	C	0.0722222222222222	0.144444444444444	0.134012345679012	1.15475087319125	0.125032691281817	0	0	0	0	0	0	0	1	0	0	0	0	0	0	0	0	0	0	0	1	0	0	0	0	0	0	0	0	0	0	0	0	0	0	0	0
chr3_2789989_A_C	3	2789989	gene-LOC122873136	-	-1216	Promoter	A	C	0.0722222222222222	0.144444444444444	0.134012345679012	1.15475087319125	0.125032691281817	0	0	0	0	0	0	0	0	0	0	0	1	1	1	0	0	0	0	0	0	0	0	0	0	0	0	0	0	0	0	0	0	0	0	0	0
chr3_2790078_C_T	3	2790078	gene-LOC122873136	-	-1305	Promoter	C	T	0.388888888888889	0.311111111111111	0.475308641975309	1.90588235294118	0.362349489407102	0	0	0	0	0	1	0	1	1	0	0	1	1	2	0	0	1	1	1	2	0	0	0	0	0	0	0	0	0	1	0	0	0	0	0	0
chr3_2790081_T_A	3	2790081	gene-LOC122873136	-	-1308	Promoter	T	A	0.0666666666666667	0.133333333333333	0.124444444444444	1.14213197969543	0.116701234567901	0	0	0	0	0	0	0	1	0	0	0	0	0	0	0	0	0	0	0	1	0	0	0	0	0	0	0	0	0	0	0	0	0	0	0	0
chr3_2790106_A_G	3	2790106	gene-LOC122873136	-	-1333	Promoter	A	G	0.0833333333333333	0.0777777777777778	0.152777777777778	1.18032786885246	0.14110725308642	0	0	0	0	0	0	0	0	0	0	0	0	0	0	0	0	0	0	0	0	0	0	0	0	0	0	0	0	0	0	0	0	0	0	0	0
chr3_2790107_C_T	3	2790107	gene-LOC122873136	-	-1334	Promoter	C	T	0.0666666666666667	0.133333333333333	0.124444444444444	1.14213197969543	0.116701234567901	0	0	0	0	0	0	0	1	0	0	0	0	0	0	0	0	0	0	0	1	0	0	0	0	0	0	0	0	0	0	0	0	0	0	0	0
chr3_2790120_G_C	3	2790120	gene-LOC122873136	-	-1347	Promoter	G	C	0.0666666666666667	0.133333333333333	0.124444444444444	1.14213197969543	0.116701234567901	0	0	0	0	0	0	0	1	0	0	0	0	0	0	0	0	0	0	0	1	0	0	0	0	0	0	0	0	0	0	0	0	0	0	0	0
chr3_2790134_A_T	3	2790134	gene-LOC122873136	-	-1361	Promoter	A	T	0.0666666666666667	0.133333333333333	0.124444444444444	1.14213197969543	0.116701234567901	0	0	0	0	0	0	0	1	0	0	0	0	0	0	0	0	0	0	0	1	0	0	0	0	0	0	0	0	0	0	0	0	0	0	0	0
chr3_2790139_A_T	3	2790139	gene-LOC122873136	-	-1366	Promoter	A	T	0.0666666666666667	0.133333333333333	0.124444444444444	1.14213197969543	0.116701234567901	0	0	0	0	0	0	0	1	0	0	0	0	0	0	0	0	0	0	0	1	0	0	0	0	0	0	0	0	0	0	0	0	0	0	0	0
chr3_2790141_A_C	3	2790141	gene-LOC122873136	-	-1368	Promoter	A	C	0.0666666666666667	0.133333333333333	0.124444444444444	1.14213197969543	0.116701234567901	0	0	0	0	0	0	0	1	0	0	0	0	0	0	0	0	0	0	0	1	0	0	0	0	0	0	0	0	0	0	0	0	0	0	0	0
chr3_2790170_C_A	3	2790170	gene-LOC122873136	-	-1397	Promoter	C	A	0.05	0.0333333333333333	0.095	1.10497237569061	0.0904875000000001	0	0	0	0	0	0	0	0	0	0	0	0	0	0	0	0	0	0	0	0	0	0	0	0	0	0	0	0	0	0	0	0	0	0	0	0
chr3_2790206_T_C	3	2790206	gene-LOC122873136	-	-1433	Promoter	T	C	0.134831460674157	0.202247191011236	0.233303875773261	1.30429771118064	0.206088526547848	0	0	0	0	0	0	0	0	0	0	0	0	0	0	0	0	0	0	0	1	0	0	0	0	0	0	0	0	0	0	0	0	0	0	0	0
chr3_2790246_C_A	3	2790246	gene-LOC122873136	-	-1473	Promoter	C	A	0.0611111111111111	0.122222222222222	0.114753086419753	1.12962833833066	0.108168950998323	0	0	0	0	0	0	0	0	0	0	0	0	0	0	0	0	0	0	0	1	0	0	0	0	0	0	0	0	0	0	0	0	0	0	0	0
chr3_2790250_G_T	3	2790250	gene-LOC122873136	-	-1477	Promoter	G	T	0.0611111111111111	0.122222222222222	0.114753086419753	1.12962833833066	0.108168950998323	0	0	0	0	0	0	0	0	0	0	0	0	0	0	0	0	0	0	0	1	0	0	0	0	0	0	0	0	0	0	0	0	0	0	0	0
chr3_2790254_A_T	3	2790254	gene-LOC122873136	-	-1481	Promoter	A	T	0.224719101123596	0.247191011235955	0.348440853427598	1.53478008137958	0.287735339258921	1	0	0	0	0	1	0	0	1	0	0	0	0	1	0	0	1	1	0	1	0	0	0	0	0	0	0	0	0	1	0	0	0	0	0	0
chr3_2790272_A_C	3	2790272	gene-LOC122873136	-	-1499	Promoter	A	C	0.0632183908045977	0.126436781609195	0.11844365173735	1.13435743724241	0.11142920241891	0	0	0	0	0	0	0	0	0	0	0	0	0	0	0	0	0	0	0	1	0	0	0	0	0	0	0	0	0	0	0	0	0	0	0	0
chr3_2790300_G_A	3	2790300	gene-LOC122873136	-	-1527	Promoter	G	A	0.0555555555555556	0.111111111111111	0.104938271604938	1.11724137931034	0.0994322511812224	0	0	0	0	0	0	0	0	0	0	0	0	0	0	0	0	0	0	0	1	0	0	0	0	0	0	0	0	0	0	0	0	0	0	0	0
chr3_2790302_A_G	3	2790302	gene-LOC122873136	-	-1529	Promoter	A	G	0.166666666666667	0.222222222222222	0.277777777777778	1.38461538461538	0.239197530864197	1	0	0	0	0	1	0	0	1	0	0	0	0	1	0	0	1	1	0	1	0	0	0	0	0	0	0	0	0	1	0	0	0	0	0	0
chr3_2790341_G_A	3	2790341	gene-LOC122873136	-	-1568	Promoter	G	A	0.116666666666667	0.211111111111111	0.206111111111111	1.25962211336599	0.184870216049383	0	0	0	0	0	0	0	0	0	0	0	0	0	1	0	0	1	1	1	1	0	0	0	0	0	0	0	0	0	0	0	0	0	0	0	0
chr3_2790356_G_A	3	2790356	gene-LOC122873136	-	-1583	Promoter	G	A	0.116666666666667	0.211111111111111	0.206111111111111	1.25962211336599	0.184870216049383	0	0	0	0	0	0	0	0	0	0	0	0	0	1	0	0	1	1	1	1	0	0	0	0	0	0	0	0	0	0	0	0	0	0	0	0
chr3_2790360_A_T	3	2790360	gene-LOC122873136	-	-1587	Promoter	A	T	0.116666666666667	0.211111111111111	0.206111111111111	1.25962211336599	0.184870216049383	0	0	0	0	0	0	0	0	0	0	0	0	0	1	0	0	1	1	1	1	0	0	0	0	0	0	0	0	0	0	0	0	0	0	0	0
chr3_2790405_G_A	3	2790405	gene-LOC122873136	-	-1632	Promoter	G	A	0.472222222222222	0.277777777777778	0.498456790123457	1.99384615384615	0.374227204313367	1	1	1	1	0	2	0	2	1	2	2	0	0	1	2	0	1	1	2	1	0	0	0	0	0	0	0	0	0	1	0	0	0	0	0	0
chr3_2790432_A_C	3	2790432	gene-LOC122873136	-	-1659	Promoter	A	C	0.0611111111111111	0.122222222222222	0.114753086419753	1.12962833833066	0.108168950998323	0	0	0	0	0	0	0	1	0	0	0	0	0	0	0	0	0	0	0	1	0	0	0	0	0	0	0	0	0	0	0	0	0	0	0	0
chr3_2790468_T_G	3	2790468	gene-LOC122873136	-	-1695	Promoter	T	G	0.366666666666667	0.377777777777778	0.464444444444444	1.86721991701245	0.35659012345679	1	0	0	0	0	1	0	1	1	0	0	1	1	2	0	0	1	1	1	1	0	0	0	0	0	0	0	0	0	1	0	0	0	0	0	0
chr3_2790483_A_C	3	2790483	gene-LOC122873136	-	-1710	Promoter	A	C	0.0611111111111111	0.122222222222222	0.114753086419753	1.12962833833066	0.108168950998323	0	0	0	0	0	0	0	1	0	0	0	0	0	0	0	0	0	0	0	1	0	0	0	0	0	0	0	0	0	0	0	0	0	0	0	0
chr3_2790543_C_A	3	2790543	gene-LOC122873136	-	-1770	Promoter	C	A	0.0666666666666667	0.133333333333333	0.124444444444444	1.14213197969543	0.116701234567901	0	0	0	0	0	0	0	1	0	0	0	0	0	0	0	0	0	0	0	1	0	0	0	0	0	0	0	0	0	0	0	0	0	0	0	0
chr3_2790544_A_C	3	2790544	gene-LOC122873136	-	-1771	Promoter	A	C	0.0666666666666667	0.133333333333333	0.124444444444444	1.14213197969543	0.116701234567901	0	0	0	0	0	0	0	1	0	0	0	0	0	0	0	0	0	0	0	1	0	0	0	0	0	0	0	0	0	0	0	0	0	0	0	0
chr3_2790557_C_T	3	2790557	gene-LOC122873136	-	-1784	Promoter	C	T	0.0666666666666667	0.133333333333333	0.124444444444444	1.14213197969543	0.116701234567901	0	0	0	0	0	0	0	1	0	0	0	0	0	0	0	0	0	0	0	1	0	0	0	0	0	0	0	0	0	0	0	0	0	0	0	0
chr3_2790562_T_A	3	2790562	gene-LOC122873136	-	-1789	Promoter	T	A	0.0666666666666667	0.133333333333333	0.124444444444444	1.14213197969543	0.116701234567901	0	0	0	0	0	0	0	1	0	0	0	0	0	0	0	0	0	0	0	1	0	0	0	0	0	0	0	0	0	0	0	0	0	0	0	0
chr3_2790631_T_G	3	2790631	gene-LOC122873136	-	-1858	Promoter	T	G	0.0666666666666667	0.133333333333333	0.124444444444444	1.14213197969543	0.116701234567901	0	0	0	0	0	0	0	1	0	0	0	0	0	0	0	0	0	0	0	1	0	0	0	0	0	0	0	0	0	0	0	0	0	0	0	0
chr3_2790644_A_G	3	2790644	gene-LOC122873136	-	-1871	Promoter	A	G	0.0666666666666667	0.133333333333333	0.124444444444444	1.14213197969543	0.116701234567901	0	0	0	0	0	0	0	1	0	0	0	0	0	0	0	0	0	0	0	1	0	0	0	0	0	0	0	0	0	0	0	0	0	0	0	0
chr3_2790664_A_G	3	2790664	gene-LOC122873136	-	-1891	Promoter	A	G	0.105555555555556	0.211111111111111	0.188827160493827	1.23278289323491	0.170999312223746	0	0	0	0	0	0	0	0	0	0	0	0	0	1	0	0	1	1	1	1	0	0	0	0	0	0	0	0	0	0	0	0	0	0	0	0
chr3_2790720_T_G	3	2790720	gene-LOC122873136	-	-1947	Promoter	T	G	0.0666666666666667	0.133333333333333	0.124444444444444	1.14213197969543	0.116701234567901	0	0	0	0	0	0	0	1	0	0	0	0	0	0	0	0	0	0	0	1	0	0	0	0	0	0	0	0	0	0	0	0	0	0	0	0
chr3_2790819_T_A	3	2790819	gene-LOC122873136	-	-2046	Promoter	T	A	0.0611111111111111	0.122222222222222	0.114753086419753	1.12962833833066	0.108168950998323	0	0	0	0	0	0	0	1	0	0	0	0	0	0	0	0	0	0	0	1	0	0	0	0	0	0	0	0	0	0	0	0	0	0	0	0
chr3_2790821_C_T	3	2790821	gene-LOC122873136	-	-2048	Promoter	C	T	0.0611111111111111	0.122222222222222	0.114753086419753	1.12962833833066	0.108168950998323	0	0	0	0	0	0	0	1	0	0	0	0	0	0	0	0	0	0	0	1	0	0	0	0	0	0	0	0	0	0	0	0	0	0	0	0
chr3_2790829_C_T	3	2790829	gene-LOC122873136	-	-2056	Promoter	C	T	0.0611111111111111	0.122222222222222	0.114753086419753	1.12962833833066	0.108168950998323	0	0	0	0	0	0	0	1	0	0	0	0	0	0	0	0	0	0	0	1	0	0	0	0	0	0	0	0	0	0	0	0	0	0	0	0
chr3_2798397_C_T	3	2798397	gene-LOC122873127	-	7046	Other	C	T	0.0666666666666667	0.111111111111111	0.124444444444444	1.14213197969543	0.116701234567901	0	0	0	0	0	0	0	1	0	0	0	0	0	0	0	0	0	0	0	1	0	0	0	0	0	0	0	0	0	0	0	0	0	0	0	0
chr3_2798516_T_G	3	2798516	gene-LOC122873127	-	6927	Other	T	G	0.0666666666666667	0.133333333333333	0.124444444444444	1.14213197969543	0.116701234567901	0	0	0	0	0	0	0	1	0	0	0	0	0	0	0	0	0	0	0	1	0	0	0	0	0	0	0	0	0	0	0	0	0	0	0	0
chr3_2798519_A_T	3	2798519	gene-LOC122873127	-	6924	Other	A	T	0.0666666666666667	0.0888888888888889	0.124444444444444	1.14213197969543	0.116701234567901	0	0	0	0	0	0	0	0	0	0	0	0	0	0	0	0	0	0	0	0	0	0	0	0	0	0	0	0	0	0	0	0	0	0	0	0
chr3_2798546_A_T	3	2798546	gene-LOC122873127	-	6897	Other	A	T	0.0722222222222222	0.144444444444444	0.134012345679012	1.15475087319125	0.125032691281817	0	0	0	0	0	0	0	1	0	0	0	0	0	0	0	0	0	0	0	1	0	0	0	0	0	0	0	0	0	0	0	0	0	0	0	0
chr3_2798592_C_T	3	2798592	gene-LOC122873127	-	6851	Other	C	T	0.0722222222222222	0.144444444444444	0.134012345679012	1.15475087319125	0.125032691281817	0	0	0	0	0	0	0	1	0	0	0	0	0	0	0	0	0	0	0	1	0	0	0	0	0	0	0	0	0	0	0	0	0	0	0	0
chr3_2798656_C_T	3	2798656	gene-LOC122873127	-	6787	Other	C	T	0.127777777777778	0.233333333333333	0.222901234567901	1.28683771546588	0.198058754381954	0	0	0	0	0	0	0	1	0	0	0	0	0	0	0	0	0	0	0	1	0	0	0	0	0	0	0	0	0	0	0	0	0	0	0	0
chr3_2798679_C_T	3	2798679	gene-LOC122873127	-	6764	Other	C	T	0.0666666666666667	0.133333333333333	0.124444444444444	1.14213197969543	0.116701234567901	0	0	0	0	0	0	0	1	0	0	0	0	0	0	0	0	0	0	0	1	0	0	0	0	0	0	0	0	0	0	0	0	0	0	0	0
chr3_2798748_A_G	3	2798748	gene-LOC122873127	-	6695	Other	A	G	0.0666666666666667	0.133333333333333	0.124444444444444	1.14213197969543	0.116701234567901	0	0	0	0	0	0	0	1	0	0	0	0	0	0	0	0	0	0	0	1	0	0	0	0	0	0	0	0	0	0	0	0	0	0	0	0
chr3_2798781_T_C	3	2798781	gene-LOC122873127	-	6662	Other	T	C	0.288888888888889	0.288888888888889	0.410864197530864	1.69740150880134	0.326459503124524	0	2	1	0	0	0	0	0	0	0	0	2	1	1	0	1	0	1	0	0	0	0	0	0	0	0	0	0	0	0	0	0	0	0	0	0
chr3_2799160_G_A	3	2799160	gene-LOC122873127	-	6283	CDS	G	A	0.0517241379310345	0.103448275862069	0.0980975029726516	1.10876730388926	0.0932859429279169	0	0	0	0	0	0	0	1	0	0	0	0	0	0	0	NA	0	0	0	NA	0	0	0	0	0	0	0	0	NA	0	0	0	0	0	0	0
chr3_2799639_T_C	3	2799639	gene-LOC122873127	-	5804	CDS	T	C	0.0568181818181818	0.113636363636364	0.107179752066116	1.12004628290425	0.101436002439639	0	0	0	0	0	NA	0	1	0	0	0	0	0	0	0	0	0	0	0	0	0	0	0	0	0	0	0	0	0	0	0	0	0	0	0	0
chr3_2799817_G_T	3	2799817	gene-LOC122873127	-	5626	Other	G	T	0.0888888888888889	0.155555555555556	0.161975308641975	1.19328226281674	0.148857308337144	0	0	0	0	0	0	0	1	0	0	0	0	0	1	0	0	0	1	0	2	0	0	0	0	0	0	0	0	0	0	0	0	0	0	0	0
chr3_2799830_C_T	3	2799830	gene-LOC122873127	-	5613	Other	C	T	0.0888888888888889	0.155555555555556	0.161975308641975	1.19328226281674	0.148857308337144	0	0	0	0	0	0	0	1	0	0	0	0	0	1	0	0	0	1	0	2	0	0	0	0	0	0	0	0	0	0	0	0	0	0	0	0
chr3_2799895_T_A	3	2799895	gene-LOC122873127	-	5548	Other	T	A	0.0888888888888889	0.155555555555556	0.161975308641975	1.19328226281674	0.148857308337144	0	0	0	0	0	0	0	1	0	0	0	0	0	1	0	0	0	1	0	2	0	0	0	0	0	0	0	0	0	0	0	0	0	0	0	0
chr3_2799949_C_T	3	2799949	gene-LOC122873127	-	5494	Other	C	T	0.0944444444444444	0.166666666666667	0.171049382716049	1.20634447836771	0.156420437052279	0	0	0	0	0	0	0	1	0	0	0	0	0	1	0	0	0	1	0	2	0	0	0	0	0	0	0	0	0	0	0	0	0	0	0	0
chr3_2799989_C_T	3	2799989	gene-LOC122873127	-	5454	Other	C	T	0.0842696629213483	0.168539325842697	0.154336573664941	1.1825035455699	0.142426684679624	0	0	0	0	0	0	0	1	0	0	0	0	0	0	0	0	0	1	0	NA	0	0	0	0	0	0	0	0	0	0	0	0	0	0	0	0
chr3_2800046_T_A	3	2800046	gene-LOC122873127	-	5397	Other	T	A	0.0944444444444444	0.166666666666667	0.171049382716049	1.20634447836771	0.156420437052279	0	0	0	0	0	0	0	1	0	0	0	0	0	0	0	0	0	1	0	2	0	0	0	0	0	0	0	0	0	0	0	0	0	0	0	0
chr3_2800076_A_G	3	2800076	gene-LOC122873127	-	5367	Other	A	G	0.433333333333333	0.244444444444444	0.491111111111111	1.96506550218341	0.370516049382716	1	2	1	0	2	1	2	0	2	0	0	1	0	0	0	2	0	1	1	0	2	2	2	2	2	2	2	2	2	2	2	2	2	2	2	2
chr3_2800081_G_T	3	2800081	gene-LOC122873127	-	5362	Other	G	T	0.421348314606742	0.325842696629214	0.4876278247696	1.95170629542935	0.368737377024834	1	0	1	2	0	1	0	1	0	2	2	1	2	2	2	0	2	0	1	0	0	0	0	0	0	0	0	0	0	0	0	0	0	0	0	0
chr3_2800108_T_C	3	2800108	gene-LOC122873127	-	5335	Other	T	C	0.1	0.177777777777778	0.18	1.21951219512195	0.1638	0	0	0	0	0	0	0	1	0	0	0	0	0	1	0	0	0	1	0	2	0	0	0	0	0	0	0	0	0	0	0	0	0	0	0	0
chr3_2800129_C_T	3	2800129	gene-LOC122873127	-	5314	Other	C	T	0.1	0.177777777777778	0.18	1.21951219512195	0.1638	0	0	0	0	0	0	0	1	0	0	0	0	0	1	0	0	0	1	0	2	0	0	0	0	0	0	0	0	0	0	0	0	0	0	0	0
chr3_2800141_G_T	3	2800141	gene-LOC122873127	-	5302	Other	G	T	0.1	0.177777777777778	0.18	1.21951219512195	0.1638	0	0	0	0	0	0	0	1	0	0	0	0	0	1	0	0	0	1	0	2	0	0	0	0	0	0	0	0	0	0	0	0	0	0	0	0
chr3_2800180_T_G	3	2800180	gene-LOC122873127	-	5263	Other	T	G	0.1	0.177777777777778	0.18	1.21951219512195	0.1638	0	0	0	0	0	0	0	1	0	0	0	0	0	1	0	0	0	1	0	2	0	0	0	0	0	0	0	0	0	0	0	0	0	0	0	0
chr3_2800243_T_C	3	2800243	gene-LOC122873127	-	5200	Other	T	C	0.0944444444444444	0.166666666666667	0.171049382716049	1.20634447836771	0.156420437052279	0	0	0	0	0	0	0	1	0	0	0	0	0	1	0	0	0	1	0	2	0	0	0	0	0	0	0	0	0	0	0	0	0	0	0	0
chr3_2800260_C_A	3	2800260	gene-LOC122873127	-	5183	Other	C	A	0.1	0.177777777777778	0.18	1.21951219512195	0.1638	0	0	0	0	0	0	0	1	0	0	0	0	0	1	0	0	0	1	0	2	0	0	0	0	0	0	0	0	0	0	0	0	0	0	0	0
chr3_2800290_T_G	3	2800290	gene-LOC122873127	-	5153	Other	T	G	0.238888888888889	0.322222222222222	0.363641975308642	1.57144242894558	0.297524232205456	0	0	0	0	0	0	0	1	0	0	0	1	1	2	0	0	0	1	0	2	0	0	0	0	0	0	0	0	0	0	0	0	0	0	0	0
chr3_2800310_A_G	3	2800310	gene-LOC122873127	-	5133	Other	A	G	0.0944444444444444	0.166666666666667	0.171049382716049	1.20634447836771	0.156420437052279	0	0	0	0	0	0	0	1	0	0	0	0	0	1	0	0	0	1	0	2	0	0	0	0	0	0	0	0	0	0	0	0	0	0	0	0
chr3_2800333_G_T	3	2800333	gene-LOC122873127	-	5110	Other	G	T	0.0944444444444444	0.166666666666667	0.171049382716049	1.20634447836771	0.156420437052279	0	0	0	0	0	0	0	1	0	0	0	0	0	1	0	0	0	1	0	2	0	0	0	0	0	0	0	0	0	0	0	0	0	0	0	0
chr3_2800410_G_A	3	2800410	gene-LOC122873127	-	5033	Other	G	A	0.0944444444444444	0.166666666666667	0.171049382716049	1.20634447836771	0.156420437052279	0	0	0	0	0	0	0	1	0	0	0	0	0	1	0	0	0	1	0	2	0	0	0	0	0	0	0	0	0	0	0	0	0	0	0	0
chr3_2800416_C_A	3	2800416	gene-LOC122873127	-	5027	Other	C	A	0.0944444444444444	0.166666666666667	0.171049382716049	1.20634447836771	0.156420437052279	0	0	0	0	0	0	0	1	0	0	0	0	0	1	0	0	0	1	0	2	0	0	0	0	0	0	0	0	0	0	0	0	0	0	0	0
chr3_2800439_G_C	3	2800439	gene-LOC122873127	-	5004	Other	G	C	0.0944444444444444	0.166666666666667	0.171049382716049	1.20634447836771	0.156420437052279	0	0	0	0	0	0	0	1	0	0	0	0	0	1	0	0	0	1	0	2	0	0	0	0	0	0	0	0	0	0	0	0	0	0	0	0
chr3_2800447_G_A	3	2800447	gene-LOC122873127	-	4996	Other	G	A	0.0944444444444444	0.166666666666667	0.171049382716049	1.20634447836771	0.156420437052279	0	0	0	0	0	0	0	1	0	0	0	0	0	1	0	0	0	1	0	2	0	0	0	0	0	0	0	0	0	0	0	0	0	0	0	0
chr3_2800484_C_T	3	2800484	gene-LOC122873127	-	4959	Other	C	T	0.0888888888888889	0.155555555555556	0.161975308641975	1.19328226281674	0.148857308337144	0	0	0	0	0	0	0	1	0	0	0	0	0	1	0	0	0	1	0	2	0	0	0	0	0	0	0	0	0	0	0	0	0	0	0	0
chr3_2800515_G_A	3	2800515	gene-LOC122873127	-	4928	Other	G	A	0.0888888888888889	0.155555555555556	0.161975308641975	1.19328226281674	0.148857308337144	0	0	0	0	0	0	0	1	0	0	0	0	0	1	0	0	0	1	0	2	0	0	0	0	0	0	0	0	0	0	0	0	0	0	0	0
chr3_2800570_T_A	3	2800570	gene-LOC122873127	-	4873	Other	T	A	0.0944444444444444	0.166666666666667	0.171049382716049	1.20634447836771	0.156420437052279	0	0	0	0	0	0	0	1	0	0	0	0	0	1	0	0	0	1	0	2	0	0	0	0	0	0	0	0	0	0	0	0	0	0	0	0
chr3_2800596_G_A	3	2800596	gene-LOC122873127	-	4847	Other	G	A	0.0944444444444444	0.166666666666667	0.171049382716049	1.20634447836771	0.156420437052279	0	0	0	0	0	0	0	1	0	0	0	0	0	1	0	0	0	1	0	2	0	0	0	0	0	0	0	0	0	0	0	0	0	0	0	0
chr3_2800653_C_T	3	2800653	gene-LOC122873127	-	4790	Other	C	T	0.0944444444444444	0.166666666666667	0.171049382716049	1.20634447836771	0.156420437052279	0	0	0	0	0	0	0	1	0	0	0	0	0	1	0	0	0	1	0	2	0	0	0	0	0	0	0	0	0	0	0	0	0	0	0	0
chr3_2800680_T_A	3	2800680	gene-LOC122873127	-	4763	Other	T	A	0.1	0.177777777777778	0.18	1.21951219512195	0.1638	0	0	0	0	0	0	0	1	0	0	0	0	0	1	0	0	0	1	0	2	0	0	0	0	0	0	0	0	0	0	0	0	0	0	0	0
chr3_2800700_T_G	3	2800700	gene-LOC122873127	-	4743	Other	T	G	0.1	0.177777777777778	0.18	1.21951219512195	0.1638	0	0	0	0	0	0	0	1	0	0	0	0	0	1	0	0	0	1	0	2	0	0	0	0	0	0	0	0	0	0	0	0	0	0	0	0
chr3_2800705_A_T	3	2800705	gene-LOC122873127	-	4738	Other	A	T	0.1	0.177777777777778	0.18	1.21951219512195	0.1638	0	0	0	0	0	0	0	1	0	0	0	0	0	1	0	0	0	1	0	2	0	0	0	0	0	0	0	0	0	0	0	0	0	0	0	0
chr3_2800726_G_C	3	2800726	gene-LOC122873127	-	4717	Other	G	C	0.1	0.177777777777778	0.18	1.21951219512195	0.1638	0	0	0	0	0	0	0	1	0	0	0	0	0	1	0	0	0	1	0	2	0	0	0	0	0	0	0	0	0	0	0	0	0	0	0	0
chr3_2800761_G_A	3	2800761	gene-LOC122873127	-	4682	Other	G	A	0.161111111111111	0.211111111111111	0.270308641975309	1.37044243295829	0.233775261012041	0	0	0	1	0	0	0	0	0	2	1	0	0	0	1	0	0	0	0	0	0	0	0	0	0	0	0	0	0	0	0	0	0	0	0	0
chr3_2800791_T_C	3	2800791	gene-LOC122873127	-	4652	Other	T	C	0.155555555555556	0.222222222222222	0.262716049382716	1.35632953784327	0.228206188081085	0	0	0	1	0	0	0	0	0	2	1	0	0	0	1	0	0	0	0	0	0	0	0	0	0	0	0	0	0	0	0	0	0	0	0	0
chr3_2800793_T_A	3	2800793	gene-LOC122873127	-	4650	Other	T	A	0.155555555555556	0.222222222222222	0.262716049382716	1.35632953784327	0.228206188081085	0	0	0	1	0	0	0	0	0	2	1	0	0	0	1	0	0	0	0	0	0	0	0	0	0	0	0	0	0	0	0	0	0	0	0	0
chr3_2800810_C_T	3	2800810	gene-LOC122873127	-	4633	Other	C	T	0.112359550561798	0.157303370786517	0.199469763918697	1.24917205488093	0.179575670559807	0	0	0	0	0	0	0	0	0	0	0	1	1	1	0	0	0	0	0	NA	0	0	0	0	0	0	0	0	0	0	0	0	0	0	0	0
chr3_2800865_A_G	3	2800865	gene-LOC122873127	-	4578	Other	A	G	0.387640449438202	0.393258426966292	0.474750662795102	1.90385770940993	0.362056566882907	0	0	0	1	0	0	0	1	0	2	1	1	1	2	1	0	0	1	0	NA	0	0	0	0	0	0	0	0	0	0	0	0	0	0	0	0
chr3_2800880_C_G	3	2800880	gene-LOC122873127	-	4563	Other	C	G	0.0944444444444444	0.166666666666667	0.171049382716049	1.20634447836771	0.156420437052279	0	0	0	0	0	0	0	1	0	0	0	0	0	1	0	0	0	1	0	2	0	0	0	0	0	0	0	0	0	0	0	0	0	0	0	0
chr3_2800884_C_A	3	2800884	gene-LOC122873127	-	4559	Other	C	A	0.394444444444444	0.366666666666667	0.477716049382716	1.91466729700981	0.363609737463801	0	0	0	1	0	0	0	1	0	2	1	1	1	2	1	0	0	1	0	2	0	0	0	0	0	0	0	0	0	0	0	0	0	0	0	0
chr3_2800909_A_T	3	2800909	gene-LOC122873127	-	4534	Other	A	T	0.1	0.177777777777778	0.18	1.21951219512195	0.1638	0	0	0	0	0	0	0	1	0	0	0	0	0	1	0	0	0	1	0	2	0	0	0	0	0	0	0	0	0	0	0	0	0	0	0	0
chr3_2801009_G_A	3	2801009	gene-LOC122873127	-	4434	Other	G	A	0.0722222222222222	0.122222222222222	0.134012345679012	1.15475087319125	0.125032691281817	0	0	0	0	0	0	0	0	0	0	0	0	0	1	0	0	0	0	0	2	0	0	0	0	0	0	0	0	0	0	0	0	0	0	0	0
chr3_2801019_T_G	3	2801019	gene-LOC122873127	-	4424	Other	T	G	0.0722222222222222	0.122222222222222	0.134012345679012	1.15475087319125	0.125032691281817	0	0	0	0	0	0	0	0	0	0	0	0	0	1	0	0	0	0	0	2	0	0	0	0	0	0	0	0	0	0	0	0	0	0	0	0
chr3_2801047_A_T	3	2801047	gene-LOC122873127	-	4396	Other	A	T	0.0888888888888889	0.155555555555556	0.161975308641975	1.19328226281674	0.148857308337144	0	0	0	0	0	0	0	1	0	0	0	0	0	1	0	0	0	0	0	2	0	0	0	0	0	0	0	0	0	0	0	0	0	0	0	0
chr3_2801049_A_T	3	2801049	gene-LOC122873127	-	4394	Other	A	T	0.0888888888888889	0.155555555555556	0.161975308641975	1.19328226281674	0.148857308337144	0	0	0	0	0	0	0	1	0	0	0	0	0	1	0	0	0	0	0	2	0	0	0	0	0	0	0	0	0	0	0	0	0	0	0	0
chr3_2801061_G_A	3	2801061	gene-LOC122873127	-	4382	Other	G	A	0.0888888888888889	0.155555555555556	0.161975308641975	1.19328226281674	0.148857308337144	0	0	0	0	0	0	0	1	0	0	0	0	0	1	0	0	0	0	0	2	0	0	0	0	0	0	0	0	0	0	0	0	0	0	0	0
chr3_2801101_C_T	3	2801101	gene-LOC122873127	-	4342	Other	C	T	0.0888888888888889	0.0888888888888889	0.161975308641975	1.19328226281674	0.148857308337144	0	0	0	0	0	0	0	0	0	0	0	0	0	0	0	0	0	0	0	0	0	0	0	0	0	0	0	0	0	0	0	0	0	0	0	0
chr3_2801179_G_A	3	2801179	gene-LOC122873127	-	4264	Other	G	A	0.0666666666666667	0.0888888888888889	0.124444444444444	1.14213197969543	0.116701234567901	0	0	0	0	0	0	0	0	0	0	0	0	0	0	0	0	0	0	0	0	0	0	0	0	0	0	0	0	0	0	0	0	0	0	0	0
chr3_2801194_A_G	3	2801194	gene-LOC122873127	-	4249	Other	A	G	0.0777777777777778	0.133333333333333	0.143456790123457	1.16748342461805	0.133166864807194	0	0	0	0	0	0	0	0	0	0	0	1	1	1	0	0	0	0	0	0	0	0	0	0	0	0	0	0	0	0	0	0	0	0	0	0
chr3_2801234_T_G	3	2801234	gene-LOC122873127	-	4209	Other	T	G	0.419540229885057	0.28735632183908	0.487052450786101	1.94951706374759	0.368442405877727	NA	1	0	0	2	2	2	1	2	0	0	0	1	1	0	1	NA	0	0	2	2	2	2	2	2	2	2	2	2	2	2	2	2	2	2	2
chr3_2801248_G_A	3	2801248	gene-LOC122873127	-	4195	Other	G	A	0.404761904761905	0.30952380952381	0.481859410430839	1.92997811816193	0.365765164720461	NA	1	0	0	2	NA	2	0	2	0	0	0	1	1	0	1	NA	0	0	2	2	2	2	2	2	2	2	2	2	2	2	2	2	2	2	2
chr3_2801290_A_C	3	2801290	gene-LOC122873127	-	4153	Other	A	C	0.0898876404494382	0.157303370786517	0.163615705087741	1.19562264150943	0.150230655612062	0	0	0	0	0	0	0	1	0	0	0	0	0	1	0	0	0	1	0	2	0	0	0	0	0	0	0	0	0	0	0	0	0	0	0	0
chr3_2801304_G_A	3	2801304	gene-LOC122873127	-	4139	Other	G	A	0.0944444444444444	0.166666666666667	0.171049382716049	1.20634447836771	0.156420437052279	0	0	0	0	0	0	0	1	0	0	0	0	0	1	0	0	0	1	0	2	0	0	0	0	0	0	0	0	0	0	0	0	0	0	0	0
chr3_2801310_G_C	3	2801310	gene-LOC122873127	-	4133	Other	G	C	0.1	0.177777777777778	0.18	1.21951219512195	0.1638	1	0	0	0	0	0	0	1	0	0	0	0	0	1	0	0	0	1	0	2	0	0	0	0	0	0	0	0	0	0	0	0	0	0	0	0
chr3_2801318_A_T	3	2801318	gene-LOC122873127	-	4125	Other	A	T	0.1	0.177777777777778	0.18	1.21951219512195	0.1638	1	0	0	0	0	0	0	1	0	0	0	0	0	1	0	0	0	1	0	2	0	0	0	0	0	0	0	0	0	0	0	0	0	0	0	0
chr3_2801343_C_T	3	2801343	gene-LOC122873127	-	4100	Other	C	T	0.1	0.177777777777778	0.18	1.21951219512195	0.1638	1	0	0	0	0	0	0	1	0	0	0	0	0	1	0	0	0	1	0	2	0	0	0	0	0	0	0	0	0	0	0	0	0	0	0	0
chr3_2801437_G_A	3	2801437	gene-LOC122873127	-	4006	Other	G	A	0.0944444444444444	0.166666666666667	0.171049382716049	1.20634447836771	0.156420437052279	0	0	0	0	0	0	0	1	0	0	0	0	0	1	0	0	0	1	0	2	0	0	0	0	0	0	0	0	0	0	0	0	0	0	0	0
chr3_2801521_T_C	3	2801521	gene-LOC122873127	-	3922	Other	T	C	0.1	0.177777777777778	0.18	1.21951219512195	0.1638	0	0	0	0	0	0	0	1	0	0	0	0	0	1	0	0	0	1	0	2	0	0	0	0	0	0	0	0	0	0	0	0	0	0	0	0
chr3_2801584_T_C	3	2801584	gene-LOC122873127	-	3859	Other	T	C	0.0955056179775281	0.168539325842697	0.172768589824517	1.20885158336513	0.157844097009541	0	0	0	0	0	0	0	1	0	0	0	0	0	1	0	0	0	1	0	2	0	0	0	0	0	0	0	0	0	0	0	0	0	0	0	0
chr3_2801619_G_T	3	2801619	gene-LOC122873127	-	3824	Other	G	T	0.1	0.177777777777778	0.18	1.21951219512195	0.1638	0	0	0	0	0	0	0	1	0	0	0	0	0	1	0	0	0	1	0	2	0	0	0	0	0	0	0	0	0	0	0	0	0	0	0	0
chr3_2801628_G_T	3	2801628	gene-LOC122873127	-	3815	Other	G	T	0.1	0.177777777777778	0.18	1.21951219512195	0.1638	0	0	0	0	0	0	0	1	0	0	0	0	0	1	0	0	0	1	0	2	0	0	0	0	0	0	0	0	0	0	0	0	0	0	0	0
chr3_2801662_A_G	3	2801662	gene-LOC122873127	-	3781	Other	A	G	0.311111111111111	0.222222222222222	0.428641975308642	1.75021607605877	0.336775003810395	0	0	0	0	0	0	0	1	0	0	0	1	0	2	0	0	0	1	0	2	0	0	0	0	0	0	0	0	0	0	0	0	0	0	0	0
chr3_2801668_G_T	3	2801668	gene-LOC122873127	-	3775	Other	G	T	0.0944444444444444	0.166666666666667	0.171049382716049	1.20634447836771	0.156420437052279	0	0	0	0	0	0	0	1	0	0	0	0	0	1	0	0	0	1	0	2	0	0	0	0	0	0	0	0	0	0	0	0	0	0	0	0
chr3_2801719_C_T	3	2801719	gene-LOC122873127	-	3724	Other	C	T	0.0944444444444444	0.166666666666667	0.171049382716049	1.20634447836771	0.156420437052279	0	0	0	0	0	0	0	1	0	0	0	0	0	1	0	0	0	1	0	2	0	0	0	0	0	0	0	0	0	0	0	0	0	0	0	0
chr3_2801785_A_G	3	2801785	gene-LOC122873127	-	3658	Other	A	G	0.0888888888888889	0.155555555555556	0.161975308641975	1.19328226281674	0.148857308337144	0	0	0	0	0	0	0	1	0	0	0	0	0	1	0	0	0	1	0	2	0	0	0	0	0	0	0	0	0	0	0	0	0	0	0	0
chr3_2801787_C_T	3	2801787	gene-LOC122873127	-	3656	Other	C	T	0.0898876404494382	0.157303370786517	0.163615705087741	1.19562264150943	0.150230655612062	0	0	0	0	0	0	0	1	0	0	0	0	0	1	0	0	0	1	0	2	0	0	0	0	0	0	0	0	0	0	0	0	0	0	0	0
chr3_2801791_C_A	3	2801791	gene-LOC122873127	-	3652	Other	C	A	0.0898876404494382	0.157303370786517	0.163615705087741	1.19562264150943	0.150230655612062	0	0	0	0	0	0	0	1	0	0	0	0	0	1	0	0	0	1	0	2	0	0	0	0	0	0	0	0	0	0	0	0	0	0	0	0
chr3_2801816_C_A	3	2801816	gene-LOC122873127	-	3627	Other	C	A	0.0977011494252874	0.172413793103448	0.17631126965253	1.21405084609832	0.160768437749287	0	0	0	0	0	0	0	1	0	0	0	0	0	1	0	0	0	1	0	2	0	0	0	0	0	0	0	0	0	0	0	NA	0	0	0	0
chr3_2801822_T_C	3	2801822	gene-LOC122873127	-	3621	Other	T	C	0.207865168539326	0.325842696629214	0.329314480494887	1.49101176470588	0.275090466963078	0	0	0	0	0	0	0	1	0	0	0	1	1	2	0	0	0	1	0	2	0	0	0	0	0	0	0	0	0	0	0	0	0	0	0	0
chr3_2801851_C_G	3	2801851	gene-LOC122873127	-	3592	Other	C	G	0.1	0.177777777777778	0.18	1.21951219512195	0.1638	0	0	0	0	0	0	0	1	0	0	0	0	0	1	0	0	0	1	0	2	0	0	0	0	0	0	0	0	0	0	0	0	0	0	0	0
chr3_2801862_A_G	3	2801862	gene-LOC122873127	-	3581	Other	A	G	0.1	0.177777777777778	0.18	1.21951219512195	0.1638	0	0	0	0	0	0	0	1	0	0	0	0	0	1	0	0	0	1	0	2	0	0	0	0	0	0	0	0	0	0	0	0	0	0	0	0
chr3_2801877_C_T	3	2801877	gene-LOC122873127	-	3566	Other	C	T	0.101123595505618	0.179775280898876	0.181795227875268	1.22218793396081	0.165270475436158	0	0	0	0	0	0	0	1	0	0	0	0	0	1	0	0	0	1	0	2	0	0	0	0	0	0	0	0	0	0	0	0	0	0	0	0
chr3_2802031_T_G	3	2802031	gene-LOC122873127	-	3412	CDS	T	G	0.101123595505618	0.157303370786517	0.181795227875268	1.22218793396081	0.165270475436158	0	0	0	0	0	0	NA	1	0	0	0	0	0	1	0	0	0	1	0	2	0	0	0	0	0	0	0	0	0	0	0	0	0	0	0	0
chr3_2802052_G_T	3	2802052	gene-LOC122873127	-	3391	Other	G	T	0.0617977528089888	0.101123595505618	0.115957581113496	1.13116744019993	0.109234500804649	0	0	0	0	0	0	NA	1	0	0	0	0	0	0	0	0	0	0	0	0	0	0	0	0	0	0	0	0	0	0	0	0	0	0	0	0
chr3_2802058_T_C	3	2802058	gene-LOC122873127	-	3385	Other	T	C	0.0561797752808989	0.0898876404494382	0.106047216260573	1.11862731252648	0.100424210222265	0	0	0	0	0	0	NA	1	0	0	0	0	0	0	0	0	0	0	0	0	0	0	0	0	0	0	0	0	0	0	0	0	0	0	0	0
chr3_2802100_G_A	3	2802100	gene-LOC122873127	-	3343	Other	G	A	0.0862068965517242	0.149425287356322	0.157550535077289	1.18701482004234	0.145139449525719	0	0	0	0	0	0	0	1	0	0	0	0	0	1	NA	0	0	1	0	NA	0	0	0	0	0	0	0	0	0	0	0	0	0	0	0	0
chr3_2802112_C_G	3	2802112	gene-LOC122873127	-	3331	Other	C	G	0.136363636363636	0.136363636363636	0.235537190082645	1.30810810810811	0.207798306126631	0	0	0	0	0	0	0	0	0	0	0	0	0	0	NA	0	0	0	0	0	0	0	2	2	1	1	2	1	1	1	2	1	2	0	0	0
chr3_2802158_C_T	3	2802158	gene-LOC122873127	-	3285	Other	C	T	0.106741573033708	0.123595505617978	0.190695619239995	1.23562904609625	0.172513209641333	0	0	0	0	0	0	0	2	0	0	0	0	0	2	0	0	0	1	0	2	0	0	0	0	0	0	0	0	0	0	0	0	0	0	0	0
chr3_2802320_G_T	3	2802320	gene-LOC122873127	-	3123	Other	G	T	0.0777777777777778	0.133333333333333	0.143456790123457	1.16748342461805	0.133166864807194	0	0	0	0	0	0	0	1	0	0	0	0	0	0	0	0	0	0	0	2	0	0	0	0	0	0	0	0	0	0	0	0	0	0	0	0
chr3_2802328_A_T	3	2802328	gene-LOC122873127	-	3115	Other	A	T	0.0777777777777778	0.133333333333333	0.143456790123457	1.16748342461805	0.133166864807194	0	0	0	0	0	0	0	1	0	0	0	0	0	0	0	0	0	0	0	2	0	0	0	0	0	0	0	0	0	0	0	0	0	0	0	0
chr3_2802357_G_A	3	2802357	gene-LOC122873127	-	3086	Other	G	A	0.0777777777777778	0.133333333333333	0.143456790123457	1.16748342461805	0.133166864807194	0	0	0	0	0	0	0	1	0	0	0	0	0	0	0	0	0	0	0	2	0	0	0	0	0	0	0	0	0	0	0	0	0	0	0	0
chr3_2802391_G_A	3	2802391	gene-LOC122873127	-	3052	Other	G	A	0.0898876404494382	0.157303370786517	0.163615705087741	1.19562264150943	0.150230655612062	0	0	0	0	0	0	0	1	0	0	0	0	0	0	0	0	0	1	0	2	0	0	0	0	0	0	0	0	0	0	0	0	0	0	0	0
chr3_2802413_G_A	3	2802413	gene-LOC122873127	-	3030	Other	G	A	0.0511363636363636	0.0795454545454545	0.0970428719008265	1.10747229174115	0.0923342124074464	0	0	0	0	0	0	0	0	0	0	0	0	0	0	0	0	0	0	0	0	0	0	0	0	0	0	0	0	0	0	0	0	0	0	0	0
chr3_2802468_G_T	3	2802468	gene-LOC122873127	-	2975	Other	G	T	0.155555555555556	0.244444444444444	0.262716049382716	1.35632953784327	0.228206188081085	0	0	0	0	0	0	0	1	0	0	0	0	1	2	0	0	0	0	0	2	0	0	0	0	0	0	0	0	0	0	0	0	0	0	0	0
chr3_2802475_T_G	3	2802475	gene-LOC122873127	-	2968	Other	T	G	0.0666666666666667	0.111111111111111	0.124444444444444	1.14213197969543	0.116701234567901	0	0	0	0	0	0	0	1	0	0	0	0	0	0	0	0	0	0	0	2	0	0	0	0	0	0	0	0	0	0	0	0	0	0	0	0
chr3_2802490_T_C	3	2802490	gene-LOC122873127	-	2953	Other	T	C	0.288888888888889	0.2	0.410864197530864	1.69740150880134	0.326459503124524	0	0	0	0	0	0	0	1	0	0	0	0	1	2	0	0	0	0	0	2	0	0	0	0	0	0	0	0	0	0	0	0	0	0	0	0
chr3_2802529_A_T	3	2802529	gene-LOC122873127	-	2914	Other	A	T	0.0689655172413793	0.114942528735632	0.128418549346017	1.14733969986357	0.120172887437949	0	0	0	0	0	0	0	1	0	0	0	0	0	1	0	0	0	0	0	2	0	0	0	0	0	0	0	0	0	0	0	0	0	0	0	0
chr3_2802802_G_A	3	2802802	gene-LOC122873127	-	2641	Other	G	A	0.134831460674157	0.134831460674157	0.233303875773261	1.30429771118064	0.206088526547848	0	0	0	0	0	0	0	0	0	0	0	0	0	0	0	0	0	0	0	NA	0	0	0	0	0	0	0	0	0	0	0	0	0	0	0	0
chr3_2802862_G_A	3	2802862	gene-LOC122873127	-	2581	Other	G	A	0.0795454545454545	0.136363636363636	0.146435950413223	1.17155824508321	0.135714206626511	0	0	0	NA	0	0	0	1	0	0	0	0	0	2	0	0	0	0	0	NA	0	0	0	0	0	0	0	0	0	0	0	0	0	0	0	0
chr3_2802875_C_A	3	2802875	gene-LOC122873127	-	2568	Other	C	A	0.0795454545454545	0.136363636363636	0.146435950413223	1.17155824508321	0.135714206626511	0	0	0	NA	0	0	0	1	0	0	0	0	0	2	0	0	0	0	0	NA	0	0	0	0	0	0	0	0	0	0	0	0	0	0	0	0
chr3_2802878_T_C	3	2802878	gene-LOC122873127	-	2565	Other	T	C	0.0804597701149425	0.137931034482759	0.147971991015986	1.17367033648628	0.137024135953369	0	0	0	NA	0	0	NA	1	0	0	0	0	0	2	0	0	0	0	0	NA	0	0	0	0	0	0	0	0	0	0	0	0	0	0	0	0
chr3_2802892_G_A	3	2802892	gene-LOC122873127	-	2551	Other	G	A	0.063953488372093	0.127906976744186	0.119726879394267	1.13601105905844	0.112559616569522	0	0	0	NA	0	0	NA	1	0	0	0	0	0	1	0	0	0	0	0	NA	0	0	0	0	0	0	0	0	0	0	0	0	0	0	0	0
chr3_2802914_C_A	3	2802914	gene-LOC122873127	-	2529	Other	C	A	0.0632183908045977	0.126436781609195	0.11844365173735	1.13435743724241	0.11142920241891	0	0	0	NA	0	0	NA	1	0	0	0	0	0	1	0	0	0	0	0	NA	0	0	0	0	0	0	0	0	0	0	0	0	0	0	0	0
chr3_2802916_A_G	3	2802916	gene-LOC122873127	-	2527	Other	A	G	0.0632183908045977	0.126436781609195	0.11844365173735	1.13435743724241	0.11142920241891	0	0	0	NA	0	0	NA	1	0	0	0	0	0	1	0	0	0	0	0	NA	0	0	0	0	0	0	0	0	0	0	0	0	0	0	0	0
chr3_2802924_T_C	3	2802924	gene-LOC122873127	-	2519	Other	T	C	0.063953488372093	0.127906976744186	0.119726879394267	1.13601105905844	0.112559616569522	0	0	0	NA	0	0	NA	1	0	0	0	0	0	1	0	0	0	0	0	NA	0	0	0	0	0	0	0	0	0	0	0	0	0	0	0	0
chr3_2802930_A_T	3	2802930	gene-LOC122873127	-	2513	Other	A	T	0.0617977528089888	0.123595505617978	0.115957581113496	1.13116744019993	0.109234500804649	0	0	0	0	0	0	0	1	0	0	0	0	0	1	0	0	0	0	0	NA	0	0	0	0	0	0	0	0	0	0	0	0	0	0	0	0
chr3_2802947_G_C	3	2802947	gene-LOC122873127	-	2496	Other	G	C	0.280898876404494	0.202247191011236	0.403989395278374	1.67782249523406	0.322385679529681	0	0	0	0	1	0	2	1	0	0	0	0	1	2	0	1	0	0	0	NA	0	0	0	0	0	0	0	0	0	0	0	0	0	0	0	0
chr3_2802952_A_G	3	2802952	gene-LOC122873127	-	2491	Other	A	G	0.0625	0.125	0.1171875	1.13274336283186	0.110321044921875	0	0	0	0	0	0	0	1	0	0	0	0	0	1	0	0	0	0	0	NA	0	0	0	0	0	0	0	0	0	0	0	0	0	0	0	0
chr3_2802954_C_T	3	2802954	gene-LOC122873127	-	2489	Other	C	T	0.211111111111111	0.155555555555556	0.333086419753086	1.49944465012958	0.277613138241122	0	0	0	0	1	0	2	0	0	0	0	0	1	1	0	1	0	0	0	0	0	0	0	0	0	0	0	0	0	0	0	0	0	0	0	0
chr3_2802975_A_C	3	2802975	gene-LOC122873127	-	2468	Other	A	C	0.159090909090909	0.25	0.267561983471074	1.36530324400564	0.231767275971587	0	0	0	0	1	0	2	1	0	0	0	0	0	1	0	1	0	0	0	NA	0	0	0	0	0	0	0	0	0	0	0	0	0	0	0	0
chr3_2802994_C_T	3	2802994	gene-LOC122873127	-	2449	Other	C	T	0.0632183908045977	0.126436781609195	0.11844365173735	1.13435743724241	0.11142920241891	0	0	0	0	0	0	0	1	0	0	0	0	0	1	0	0	0	NA	0	NA	0	0	0	0	0	0	0	0	0	0	0	0	0	0	0	0
chr3_2802997_G_C	3	2802997	gene-LOC122873127	-	2446	Other	G	C	0.0625	0.125	0.1171875	1.13274336283186	0.110321044921875	0	0	0	0	0	0	0	1	0	0	0	0	0	1	0	0	0	0	0	NA	0	0	0	0	0	0	0	0	0	0	0	0	0	0	0	0
chr3_2803039_T_C	3	2803039	gene-LOC122873127	-	2404	Other	T	C	0.0666666666666667	0.133333333333333	0.124444444444444	1.14213197969543	0.116701234567901	0	0	0	0	0	0	0	1	0	0	0	0	0	1	0	0	0	1	0	1	0	0	0	0	0	0	0	0	0	0	0	0	0	0	0	0
chr3_2803041_A_G	3	2803041	gene-LOC122873127	-	2402	Other	A	G	0.0666666666666667	0.133333333333333	0.124444444444444	1.14213197969543	0.116701234567901	0	0	0	0	0	0	0	1	0	0	0	0	0	1	0	0	0	1	0	1	0	0	0	0	0	0	0	0	0	0	0	0	0	0	0	0
chr3_2803112_G_A	3	2803112	gene-LOC122873127	-	2331	Other	G	A	0.157303370786517	0.202247191011236	0.265118040651433	1.36076275554029	0.229974252912006	0	0	0	0	0	0	2	0	0	0	0	0	1	1	0	1	0	0	0	0	0	0	0	0	0	0	0	0	0	NA	0	0	0	0	0	0
chr3_2803130_T_C	3	2803130	gene-LOC122873127	-	2313	Other	T	C	0.0722222222222222	0.144444444444444	0.134012345679012	1.15475087319125	0.125032691281817	0	0	0	0	0	0	0	1	0	0	0	0	0	1	0	0	0	1	0	1	0	0	0	0	0	0	0	0	0	0	0	0	0	0	0	0
chr3_2803180_G_A	3	2803180	gene-LOC122873127	-	2263	Other	G	A	0.129213483146067	0.168539325842697	0.225034717838657	1.29038038608781	0.199714405722295	0	0	0	0	2	0	0	0	0	0	0	0	1	1	0	0	0	0	0	0	0	0	0	0	0	0	0	0	0	0	0	0	0	0	0	0
chr3_2803208_T_G	3	2803208	gene-LOC122873127	-	2235	Other	T	G	0.122093023255814	0.174418604651163	0.214372633856138	1.27286808364168	0.191394820782929	0	1	NA	0	0	0	0	0	0	0	0	1	0	1	0	1	0	NA	0	2	0	0	0	0	0	0	0	0	0	0	0	0	0	0	0	0
chr3_2803726_C_T	3	2803726	gene-LOC122873127	-	1717	Other	C	T	0.0588235294117647	0.0705882352941176	0.110726643598616	1.12451361867704	0.104596448797308	0	0	0	0	0	0	0	1	0	0	0	0	0	0	0	0	0	NA	0	2	0	0	0	0	0	0	0	NA	0	0	0	0	0	0	0	0
chr3_2803791_G_C	3	2803791	gene-LOC122873127	-	1652	Other	G	C	0.0517241379310345	0.0804597701149425	0.0980975029726516	1.10876730388926	0.0932859429279169	0	0	0	0	0	0	0	1	0	0	0	0	0	0	0	0	0	1	0	2	0	0	0	0	0	0	0	0	0	0	0	0	0	0	0	0
chr3_2803798_C_T	3	2803798	gene-LOC122873127	-	1645	Other	C	T	0.0511363636363636	0.0795454545454545	0.0970428719008265	1.10747229174115	0.0923342124074464	0	0	0	0	0	0	0	1	0	0	0	0	0	0	0	0	0	1	0	2	0	0	0	0	0	0	0	0	0	0	0	0	0	0	0	0
chr3_2803815_A_G	3	2803815	gene-LOC122873127	-	1628	Other	A	G	0.0511363636363636	0.0795454545454545	0.0970428719008265	1.10747229174115	0.0923342124074464	0	0	0	0	0	0	0	1	0	0	0	0	0	0	0	0	0	1	0	2	0	0	0	0	0	0	0	0	0	0	0	0	0	0	0	0
chr3_2803835_T_G	3	2803835	gene-LOC122873127	-	1608	Other	T	G	0.0568181818181818	0.0909090909090909	0.107179752066116	1.12004628290425	0.101436002439639	0	0	0	0	0	0	0	1	0	0	0	0	0	0	0	0	0	1	0	2	0	0	0	0	0	0	0	0	0	0	0	0	0	0	0	0
chr3_2803837_C_A	3	2803837	gene-LOC122873127	-	1606	Other	C	A	0.0561797752808989	0.0898876404494382	0.106047216260573	1.11862731252648	0.100424210222265	0	0	0	0	0	0	0	1	0	0	0	0	0	0	0	0	0	1	0	2	0	0	0	0	0	0	0	0	0	0	0	0	0	0	0	0
chr3_2803859_C_T	3	2803859	gene-LOC122873127	-	1584	Other	C	T	0.0568181818181818	0.0909090909090909	0.107179752066116	1.12004628290425	0.101436002439639	0	0	0	0	0	0	0	1	0	0	0	0	0	0	0	0	0	1	0	2	0	0	0	0	0	0	0	0	0	0	0	0	0	0	0	0
chr3_2803871_G_A	3	2803871	gene-LOC122873127	-	1572	Other	G	A	0.0617977528089888	0.101123595505618	0.115957581113496	1.13116744019993	0.109234500804649	0	0	0	0	0	0	0	1	0	0	0	0	0	0	0	0	0	1	0	2	0	0	0	0	0	0	0	0	0	0	0	0	0	0	0	0
chr3_2803873_A_G	3	2803873	gene-LOC122873127	-	1570	Other	A	G	0.0625	0.102272727272727	0.1171875	1.13274336283186	0.110321044921875	0	0	0	0	0	0	0	1	0	0	0	0	0	0	0	0	0	1	0	2	0	0	0	0	0	0	0	0	0	0	0	0	0	0	0	0
chr3_2803894_A_G	3	2803894	gene-LOC122873127	-	1549	Other	A	G	0.0738636363636364	0.125	0.136815599173554	1.15850100979879	0.127456345084945	0	0	0	0	0	0	0	1	0	0	0	0	0	1	0	0	0	1	0	2	0	0	0	0	0	0	0	0	0	0	0	0	0	0	0	0
chr3_2803989_G_A	3	2803989	gene-LOC122873127	-	1454	Other	G	A	0.0730337078651685	0.123595505617978	0.135399570761268	1.15660363583266	0.1262330488801	0	0	0	0	0	0	0	1	0	0	0	0	0	0	0	0	0	1	0	2	0	0	0	0	0	0	0	0	0	0	0	0	0	0	0	0
chr3_2804004_C_A	3	2804004	gene-LOC122873127	-	1439	Other	C	A	0.0681818181818182	0.113636363636364	0.127066115702479	1.14556213017752	0.118993216822622	0	0	0	0	0	0	0	1	0	0	0	0	0	0	0	0	0	1	0	2	0	0	0	0	0	0	0	0	0	0	0	0	0	0	0	0
chr3_2804025_T_C	3	2804025	gene-LOC122873127	-	1418	Other	T	C	0.0738636363636364	0.125	0.136815599173554	1.15850100979879	0.127456345084945	0	0	0	0	0	0	0	1	0	0	0	0	0	0	0	0	0	1	0	2	0	0	0	0	0	0	0	0	0	0	0	0	0	0	0	0
chr3_2804070_G_A	3	2804070	gene-LOC122873127	-	1373	Other	G	A	0.102272727272727	0.159090909090909	0.183626033057851	1.22492881999367	0.16676677304957	0	0	0	0	0	NA	0	1	0	0	0	0	0	1	0	0	0	1	0	2	0	0	0	0	0	0	0	0	0	0	0	0	0	0	0	0
chr3_2804080_C_A	3	2804080	gene-LOC122873127	-	1363	Other	C	A	0.102272727272727	0.159090909090909	0.183626033057851	1.22492881999367	0.16676677304957	0	0	0	0	0	0	0	1	0	0	0	0	0	1	0	0	0	1	0	2	NA	0	0	0	0	0	0	0	0	0	0	0	0	0	0	0
chr3_2804086_C_A	3	2804086	gene-LOC122873127	-	1357	Other	C	A	0.102272727272727	0.159090909090909	0.183626033057851	1.22492881999367	0.16676677304957	0	0	0	0	0	0	0	1	0	0	0	0	0	1	0	0	0	1	0	2	NA	0	0	0	0	0	0	0	0	0	0	0	0	0	0	0
chr3_2804131_C_T	3	2804131	gene-LOC122873127	-	1312	Other	C	T	0.0909090909090909	0.159090909090909	0.165289256198347	1.1980198019802	0.151628987091046	0	0	0	0	0	0	0	1	0	0	0	0	0	1	0	0	0	1	0	2	NA	0	0	0	0	0	0	0	0	0	0	0	0	0	0	0
chr3_2804162_A_G	3	2804162	gene-LOC122873127	-	1281	Other	A	G	0.380681818181818	0.284090909090909	0.471526342975207	1.89224190592547	0.360357796915421	0	0	1	0	0	0	0	2	0	0	1	0	0	1	1	0	0	1	1	2	NA	0	0	0	0	0	0	0	0	0	0	0	0	0	0	0
chr3_2804175_A_G	3	2804175	gene-LOC122873127	-	1268	Other	A	G	0.0965909090909091	0.170454545454545	0.174522210743802	1.2114196323817	0.15929320972235	0	0	0	0	0	0	0	1	0	0	0	0	0	1	0	0	0	1	0	2	NA	0	0	0	0	0	0	0	0	0	0	0	0	0	0	0
chr3_2804176_C_T	3	2804176	gene-LOC122873127	-	1267	Other	C	T	0.0965909090909091	0.170454545454545	0.174522210743802	1.2114196323817	0.15929320972235	0	0	0	0	0	0	0	1	0	0	0	0	0	1	0	0	0	1	0	2	NA	0	0	0	0	0	0	0	0	0	0	0	0	0	0	0
chr3_2804179_C_T	3	2804179	gene-LOC122873127	-	1264	Other	C	T	0.0965909090909091	0.170454545454545	0.174522210743802	1.2114196323817	0.15929320972235	0	0	0	0	0	0	0	1	0	0	0	0	0	1	0	0	0	1	0	2	NA	0	0	0	0	0	0	0	0	0	0	0	0	0	0	0
chr3_2804188_A_G	3	2804188	gene-LOC122873127	-	1255	Other	A	G	0.0965909090909091	0.170454545454545	0.174522210743802	1.2114196323817	0.15929320972235	0	0	0	0	0	0	0	1	0	0	0	0	0	1	0	0	0	1	0	2	NA	0	0	0	0	0	0	0	0	0	0	0	0	0	0	0
chr3_2804219_T_A	3	2804219	gene-LOC122873127	-	1224	Other	T	A	0.0955056179775281	0.168539325842697	0.172768589824517	1.20885158336513	0.157844097009541	0	0	0	0	0	0	0	1	0	0	0	0	0	1	0	0	0	1	0	2	0	0	0	0	0	0	0	0	0	0	0	0	0	0	0	0
chr3_2804222_C_A	3	2804222	gene-LOC122873127	-	1221	Other	C	A	0.0955056179775281	0.168539325842697	0.172768589824517	1.20885158336513	0.157844097009541	0	0	0	0	0	0	0	1	0	0	0	0	0	1	0	0	0	1	0	2	0	0	0	0	0	0	0	0	0	0	0	0	0	0	0	0
chr3_2804223_T_A	3	2804223	gene-LOC122873127	-	1220	Other	T	A	0.213483146067416	0.224719101123596	0.335816184825148	1.50560729899259	0.279429929829889	0	0	1	0	0	0	0	1	0	0	1	0	0	0	1	0	0	0	1	0	0	0	0	0	0	0	0	0	0	0	0	0	0	0	0	0
chr3_2804258_A_G	3	2804258	gene-LOC122873127	-	1185	Other	A	G	0.102272727272727	0.159090909090909	0.183626033057851	1.22492881999367	0.16676677304957	0	0	0	0	0	0	0	1	0	0	0	0	0	1	0	0	0	1	0	2	0	0	0	0	0	0	0	0	0	0	0	0	0	0	0	0
chr3_2804360_G_A	3	2804360	gene-LOC122873127	-	1083	Other	G	A	0.0777777777777778	0.133333333333333	0.143456790123457	1.16748342461805	0.133166864807194	0	0	0	0	0	0	0	0	0	0	0	0	0	1	0	0	0	1	0	2	0	0	0	0	0	0	0	0	0	0	0	0	0	0	0	0
chr3_2804390_G_A	3	2804390	gene-LOC122873127	-	1053	Other	G	A	0.0833333333333333	0.144444444444444	0.152777777777778	1.18032786885246	0.14110725308642	0	0	0	0	0	0	0	0	0	0	0	0	0	1	0	0	0	1	0	2	0	0	0	0	0	0	0	0	0	0	0	0	0	0	0	0
chr3_2804450_C_T	3	2804450	gene-LOC122873127	-	993	Other	C	T	0.0833333333333333	0.144444444444444	0.152777777777778	1.18032786885246	0.14110725308642	0	0	0	0	0	0	0	1	0	0	0	0	0	1	0	0	0	1	0	2	0	0	0	0	0	0	0	0	0	0	0	0	0	0	0	0
chr3_2804552_C_T	3	2804552	gene-LOC122873127	-	891	Other	C	T	0.361111111111111	0.233333333333333	0.46141975308642	1.8567335243553	0.354965658817254	1	2	1	0	1	2	0	0	1	0	0	1	0	0	0	1	0	1	0	0	2	2	2	2	2	2	2	2	2	2	2	2	2	2	2	2
chr3_2804656_C_T	3	2804656	gene-LOC122873127	-	787	Other	C	T	0.0888888888888889	0.155555555555556	0.161975308641975	1.19328226281674	0.148857308337144	0	0	0	0	0	0	0	0	0	0	0	0	0	1	0	0	0	1	0	2	0	0	0	0	0	0	0	0	0	0	0	0	0	0	0	0
chr3_2804691_C_T	3	2804691	gene-LOC122873127	-	752	Other	C	T	0.0888888888888889	0.155555555555556	0.161975308641975	1.19328226281674	0.148857308337144	0	0	0	0	0	0	0	1	0	0	0	0	0	1	0	0	0	1	0	2	0	0	0	0	0	0	0	0	0	0	0	0	0	0	0	0
chr3_2804734_T_G	3	2804734	gene-LOC122873127	-	709	Other	T	G	0.0888888888888889	0.155555555555556	0.161975308641975	1.19328226281674	0.148857308337144	0	0	0	0	0	0	0	0	0	0	0	0	0	1	0	0	0	1	0	2	0	0	0	0	0	0	0	0	0	0	0	0	0	0	0	0
chr3_2804741_C_A	3	2804741	gene-LOC122873127	-	702	Other	C	A	0.0888888888888889	0.155555555555556	0.161975308641975	1.19328226281674	0.148857308337144	0	0	0	0	0	0	0	0	0	0	0	0	0	1	0	0	0	1	0	2	0	0	0	0	0	0	0	0	0	0	0	0	0	0	0	0
chr3_2804769_A_C	3	2804769	gene-LOC122873127	-	674	Other	A	C	0.0944444444444444	0.166666666666667	0.171049382716049	1.20634447836771	0.156420437052279	0	0	0	0	0	0	0	1	0	0	0	0	0	1	0	0	0	1	0	2	0	0	0	0	0	0	0	0	0	0	0	0	0	0	0	0
chr3_2804771_G_T	3	2804771	gene-LOC122873127	-	672	Other	G	T	0.0944444444444444	0.166666666666667	0.171049382716049	1.20634447836771	0.156420437052279	0	0	0	0	0	0	0	1	0	0	0	0	0	1	0	0	0	1	0	2	0	0	0	0	0	0	0	0	0	0	0	0	0	0	0	0
chr3_2804773_C_T	3	2804773	gene-LOC122873127	-	670	Other	C	T	0.0944444444444444	0.166666666666667	0.171049382716049	1.20634447836771	0.156420437052279	0	0	0	0	0	0	0	1	0	0	0	0	0	1	0	0	0	1	0	2	0	0	0	0	0	0	0	0	0	0	0	0	0	0	0	0
chr3_2804780_G_A	3	2804780	gene-LOC122873127	-	663	Other	G	A	0.0944444444444444	0.166666666666667	0.171049382716049	1.20634447836771	0.156420437052279	0	0	0	0	0	0	0	1	0	0	0	0	0	1	0	0	0	1	0	2	0	0	0	0	0	0	0	0	0	0	0	0	0	0	0	0
chr3_2804800_G_A	3	2804800	gene-LOC122873127	-	643	Other	G	A	0.0888888888888889	0.155555555555556	0.161975308641975	1.19328226281674	0.148857308337144	0	0	0	0	0	0	0	0	0	0	0	0	0	1	0	0	0	1	0	2	0	0	0	0	0	0	0	0	0	0	0	0	0	0	0	0
chr3_2804822_C_A	3	2804822	gene-LOC122873127	-	621	Other	C	A	0.0833333333333333	0.144444444444444	0.152777777777778	1.18032786885246	0.14110725308642	0	0	0	0	0	0	0	0	0	0	0	0	0	1	0	0	0	1	0	2	0	0	0	0	0	0	0	0	0	0	0	0	0	0	0	0
chr3_2804852_G_A	3	2804852	gene-LOC122873127	-	591	Other	G	A	0.0833333333333333	0.144444444444444	0.152777777777778	1.18032786885246	0.14110725308642	0	0	0	0	0	0	0	0	0	0	0	0	0	1	0	0	0	1	0	2	0	0	0	0	0	0	0	0	0	0	0	0	0	0	0	0
chr3_2804852_G_A	3	2804852	gene-LOC122873133	+	-2093	Promoter	G	A	0.0833333333333333	0.144444444444444	0.152777777777778	1.18032786885246	0.14110725308642	0	0	0	0	0	0	0	0	0	0	0	0	0	1	0	0	0	1	0	2	0	0	0	0	0	0	0	0	0	0	0	0	0	0	0	0
chr3_2804865_A_T	3	2804865	gene-LOC122873127	-	578	Other	A	T	0.196629213483146	0.303370786516854	0.315932331776291	1.46184368367629	0.266025712645489	0	0	0	0	0	0	0	0	0	0	0	0	0	1	0	0	0	1	0	2	0	0	0	0	0	0	0	0	0	0	0	0	0	0	0	0
chr3_2804865_A_T	3	2804865	gene-LOC122873133	+	-2080	Promoter	A	T	0.196629213483146	0.303370786516854	0.315932331776291	1.46184368367629	0.266025712645489	0	0	0	0	0	0	0	0	0	0	0	0	0	1	0	0	0	1	0	2	0	0	0	0	0	0	0	0	0	0	0	0	0	0	0	0
chr3_2804894_A_G	3	2804894	gene-LOC122873127	-	549	Other	A	G	0.433333333333333	0.444444444444444	0.491111111111111	1.96506550218341	0.370516049382716	1	0	1	0	0	1	0	2	1	0	1	0	0	1	1	0	0	0	1	2	1	2	0	2	2	1	2	1	1	0	1	1	1	2	2	0
chr3_2804894_A_G	3	2804894	gene-LOC122873133	+	-2051	Promoter	A	G	0.433333333333333	0.444444444444444	0.491111111111111	1.96506550218341	0.370516049382716	1	0	1	0	0	1	0	2	1	0	1	0	0	1	1	0	0	0	1	2	1	2	0	2	2	1	2	1	1	0	1	1	1	2	2	0
chr3_2804915_A_C	3	2804915	gene-LOC122873127	-	528	Other	A	C	0.0611111111111111	0.1	0.114753086419753	1.12962833833066	0.108168950998323	0	0	0	0	0	0	0	0	0	0	0	0	0	0	0	0	0	0	0	2	0	0	0	0	0	0	0	0	0	0	0	0	0	0	0	0
chr3_2804915_A_C	3	2804915	gene-LOC122873133	+	-2030	Promoter	A	C	0.0611111111111111	0.1	0.114753086419753	1.12962833833066	0.108168950998323	0	0	0	0	0	0	0	0	0	0	0	0	0	0	0	0	0	0	0	2	0	0	0	0	0	0	0	0	0	0	0	0	0	0	0	0
chr3_2804923_T_G	3	2804923	gene-LOC122873127	-	520	Other	T	G	0.0611111111111111	0.1	0.114753086419753	1.12962833833066	0.108168950998323	0	0	0	0	0	0	0	0	0	0	0	0	0	0	0	0	0	0	0	2	0	0	0	0	0	0	0	0	0	0	0	0	0	0	0	0
chr3_2804923_T_G	3	2804923	gene-LOC122873133	+	-2022	Promoter	T	G	0.0611111111111111	0.1	0.114753086419753	1.12962833833066	0.108168950998323	0	0	0	0	0	0	0	0	0	0	0	0	0	0	0	0	0	0	0	2	0	0	0	0	0	0	0	0	0	0	0	0	0	0	0	0
chr3_2804930_G_A	3	2804930	gene-LOC122873127	-	513	Other	G	A	0.333333333333333	0.333333333333333	0.444444444444444	1.8	0.345679012345679	1	0	1	0	0	2	0	1	1	0	1	0	0	0	1	0	0	0	1	0	1	2	0	2	2	0	2	1	1	0	1	2	1	2	2	0
chr3_2804930_G_A	3	2804930	gene-LOC122873133	+	-2015	Promoter	G	A	0.333333333333333	0.333333333333333	0.444444444444444	1.8	0.345679012345679	1	0	1	0	0	2	0	1	1	0	1	0	0	0	1	0	0	0	1	0	1	2	0	2	2	0	2	1	1	0	1	2	1	2	2	0
chr3_2804944_C_A	3	2804944	gene-LOC122873127	-	499	Other	C	A	0.0786516853932584	0.134831460674157	0.144931195556117	1.16949653034106	0.134428669833454	0	0	0	0	0	0	0	1	0	0	0	0	0	0	0	0	0	0	0	2	0	0	0	0	0	0	0	0	NA	0	0	0	0	0	0	0
chr3_2804944_C_A	3	2804944	gene-LOC122873133	+	-2001	Promoter	C	A	0.0786516853932584	0.134831460674157	0.144931195556117	1.16949653034106	0.134428669833454	0	0	0	0	0	0	0	1	0	0	0	0	0	0	0	0	0	0	0	2	0	0	0	0	0	0	0	0	NA	0	0	0	0	0	0	0
chr3_2804956_G_T	3	2804956	gene-LOC122873127	-	487	Other	G	T	0.353932584269663	0.348314606741573	0.457328620123722	1.84273583808305	0.352753886731588	1	0	1	0	0	1	0	1	1	0	1	0	0	0	1	0	0	0	1	0	1	2	0	2	2	0	2	1	NA	0	1	2	1	2	2	0
chr3_2804956_G_T	3	2804956	gene-LOC122873133	+	-1989	Promoter	G	T	0.353932584269663	0.348314606741573	0.457328620123722	1.84273583808305	0.352753886731588	1	0	1	0	0	1	0	1	1	0	1	0	0	0	1	0	0	0	1	0	1	2	0	2	2	0	2	1	NA	0	1	2	1	2	2	0
chr3_2804989_G_C	3	2804989	gene-LOC122873127	-	454	Other	G	C	0.0888888888888889	0.155555555555556	0.161975308641975	1.19328226281674	0.148857308337144	0	0	0	0	0	0	0	1	0	0	0	0	0	1	0	0	0	1	0	2	0	0	0	0	0	0	0	0	0	0	0	0	0	0	0	0
chr3_2804989_G_C	3	2804989	gene-LOC122873133	+	-1956	Promoter	G	C	0.0888888888888889	0.155555555555556	0.161975308641975	1.19328226281674	0.148857308337144	0	0	0	0	0	0	0	1	0	0	0	0	0	1	0	0	0	1	0	2	0	0	0	0	0	0	0	0	0	0	0	0	0	0	0	0
chr3_2805017_G_A	3	2805017	gene-LOC122873127	-	426	Other	G	A	0.0944444444444444	0.166666666666667	0.171049382716049	1.20634447836771	0.156420437052279	0	0	0	0	0	0	0	1	0	0	0	0	0	1	0	0	0	1	0	2	0	0	0	0	0	0	0	0	0	0	0	0	0	0	0	0
chr3_2805017_G_A	3	2805017	gene-LOC122873133	+	-1928	Promoter	G	A	0.0944444444444444	0.166666666666667	0.171049382716049	1.20634447836771	0.156420437052279	0	0	0	0	0	0	0	1	0	0	0	0	0	1	0	0	0	1	0	2	0	0	0	0	0	0	0	0	0	0	0	0	0	0	0	0
chr3_2805026_C_A	3	2805026	gene-LOC122873127	-	417	Other	C	A	0.0944444444444444	0.166666666666667	0.171049382716049	1.20634447836771	0.156420437052279	0	0	0	0	0	0	0	1	0	0	0	0	0	1	0	0	0	1	0	2	0	0	0	0	0	0	0	0	0	0	0	0	0	0	0	0
chr3_2805026_C_A	3	2805026	gene-LOC122873133	+	-1919	Promoter	C	A	0.0944444444444444	0.166666666666667	0.171049382716049	1.20634447836771	0.156420437052279	0	0	0	0	0	0	0	1	0	0	0	0	0	1	0	0	0	1	0	2	0	0	0	0	0	0	0	0	0	0	0	0	0	0	0	0
chr3_2805085_G_A	3	2805085	gene-LOC122873127	-	358	Other	G	A	0.0944444444444444	0.166666666666667	0.171049382716049	1.20634447836771	0.156420437052279	0	0	0	0	0	0	0	1	0	0	0	0	0	1	0	0	0	1	0	2	0	0	0	0	0	0	0	0	0	0	0	0	0	0	0	0
chr3_2805085_G_A	3	2805085	gene-LOC122873133	+	-1860	Promoter	G	A	0.0944444444444444	0.166666666666667	0.171049382716049	1.20634447836771	0.156420437052279	0	0	0	0	0	0	0	1	0	0	0	0	0	1	0	0	0	1	0	2	0	0	0	0	0	0	0	0	0	0	0	0	0	0	0	0
chr3_2805137_G_T	3	2805137	gene-LOC122873127	-	306	Other	G	T	0.0955056179775281	0.168539325842697	0.172768589824517	1.20885158336513	0.157844097009541	0	0	0	0	0	0	0	1	0	0	0	0	0	1	0	0	0	1	0	2	0	0	0	0	0	0	0	0	0	0	0	0	0	0	0	0
chr3_2805137_G_T	3	2805137	gene-LOC122873133	+	-1808	Promoter	G	T	0.0955056179775281	0.168539325842697	0.172768589824517	1.20885158336513	0.157844097009541	0	0	0	0	0	0	0	1	0	0	0	0	0	1	0	0	0	1	0	2	0	0	0	0	0	0	0	0	0	0	0	0	0	0	0	0
chr3_2805391_G_C	3	2805391	gene-LOC122873127	-	52	Other	G	C	0.229885057471264	0.229885057471264	0.354075835645396	1.54816935978728	0.291390986951403	1	0	0	0	0	0	0	2	0	0	1	0	NA	0	1	0	0	0	2	NA	1	0	1	0	0	0	0	0	0	2	0	0	NA	0	0	1
chr3_2805391_G_C	3	2805391	gene-LOC122873133	+	-1554	Promoter	G	C	0.229885057471264	0.229885057471264	0.354075835645396	1.54816935978728	0.291390986951403	1	0	0	0	0	0	0	2	0	0	1	0	NA	0	1	0	0	0	2	NA	1	0	1	0	0	0	0	0	0	2	0	0	NA	0	0	1
chr3_2805464_A_T	3	2805464	gene-LOC122873133	+	-1481	Promoter	A	T	0.0944444444444444	0.166666666666667	0.171049382716049	1.20634447836771	0.156420437052279	0	0	0	0	0	0	0	1	0	0	0	0	0	1	0	0	0	1	0	2	0	0	0	0	0	0	0	0	0	0	0	0	0	0	0	0
chr3_2805464_A_T	3	2805464	gene-LOC122873127	-	-21	Promoter	A	T	0.0944444444444444	0.166666666666667	0.171049382716049	1.20634447836771	0.156420437052279	0	0	0	0	0	0	0	1	0	0	0	0	0	1	0	0	0	1	0	2	0	0	0	0	0	0	0	0	0	0	0	0	0	0	0	0
chr3_2805524_G_A	3	2805524	gene-LOC122873133	+	-1421	Promoter	G	A	0.227777777777778	0.233333333333333	0.35179012345679	1.54271021807447	0.289911977975918	0	0	1	0	0	0	0	1	0	0	1	0	0	0	1	0	0	0	1	0	0	0	0	0	0	0	0	0	0	0	0	0	0	0	0	0
chr3_2805524_G_A	3	2805524	gene-LOC122873127	-	-81	Promoter	G	A	0.227777777777778	0.233333333333333	0.35179012345679	1.54271021807447	0.289911977975918	0	0	1	0	0	0	0	1	0	0	1	0	0	0	1	0	0	0	1	0	0	0	0	0	0	0	0	0	0	0	0	0	0	0	0	0
chr3_2805554_T_G	3	2805554	gene-LOC122873133	+	-1391	Promoter	T	G	0.05	0.0333333333333333	0.095	1.10497237569061	0.0904875000000001	0	0	0	0	0	0	0	0	0	0	0	0	0	0	0	0	0	0	0	0	0	0	0	0	0	0	0	0	0	0	0	0	0	0	0	0
chr3_2805554_T_G	3	2805554	gene-LOC122873127	-	-111	Promoter	T	G	0.05	0.0333333333333333	0.095	1.10497237569061	0.0904875000000001	0	0	0	0	0	0	0	0	0	0	0	0	0	0	0	0	0	0	0	0	0	0	0	0	0	0	0	0	0	0	0	0	0	0	0	0
chr3_2805558_A_T	3	2805558	gene-LOC122873133	+	-1387	Promoter	A	T	0.0722222222222222	0.0555555555555556	0.134012345679012	1.15475087319125	0.125032691281817	0	0	0	0	0	0	0	0	0	0	0	0	0	0	0	0	0	0	0	0	0	0	0	0	0	0	0	0	0	0	0	0	0	0	0	0
chr3_2805558_A_T	3	2805558	gene-LOC122873127	-	-115	Promoter	A	T	0.0722222222222222	0.0555555555555556	0.134012345679012	1.15475087319125	0.125032691281817	0	0	0	0	0	0	0	0	0	0	0	0	0	0	0	0	0	0	0	0	0	0	0	0	0	0	0	0	0	0	0	0	0	0	0	0
chr3_2805587_C_T	3	2805587	gene-LOC122873133	+	-1358	Promoter	C	T	0.0944444444444444	0.166666666666667	0.171049382716049	1.20634447836771	0.156420437052279	0	0	0	0	0	0	0	1	0	0	0	0	0	0	0	0	0	1	0	2	0	0	0	0	0	0	0	0	0	0	0	0	0	0	0	0
chr3_2805587_C_T	3	2805587	gene-LOC122873127	-	-144	Promoter	C	T	0.0944444444444444	0.166666666666667	0.171049382716049	1.20634447836771	0.156420437052279	0	0	0	0	0	0	0	1	0	0	0	0	0	0	0	0	0	1	0	2	0	0	0	0	0	0	0	0	0	0	0	0	0	0	0	0
chr3_2805620_C_T	3	2805620	gene-LOC122873133	+	-1325	Promoter	C	T	0.0898876404494382	0.157303370786517	0.163615705087741	1.19562264150943	0.150230655612062	0	0	0	0	0	0	0	1	0	0	0	0	0	1	0	0	0	1	0	2	0	0	0	0	0	0	0	0	0	0	0	0	NA	0	0	0
chr3_2805620_C_T	3	2805620	gene-LOC122873127	-	-177	Promoter	C	T	0.0898876404494382	0.157303370786517	0.163615705087741	1.19562264150943	0.150230655612062	0	0	0	0	0	0	0	1	0	0	0	0	0	1	0	0	0	1	0	2	0	0	0	0	0	0	0	0	0	0	0	0	NA	0	0	0
chr3_2805621_T_C	3	2805621	gene-LOC122873133	+	-1324	Promoter	T	C	0.0898876404494382	0.157303370786517	0.163615705087741	1.19562264150943	0.150230655612062	0	0	0	0	0	0	0	1	0	0	0	0	0	1	0	0	0	1	0	2	0	0	0	0	0	0	0	0	0	0	0	0	NA	0	0	0
chr3_2805621_T_C	3	2805621	gene-LOC122873127	-	-178	Promoter	T	C	0.0898876404494382	0.157303370786517	0.163615705087741	1.19562264150943	0.150230655612062	0	0	0	0	0	0	0	1	0	0	0	0	0	1	0	0	0	1	0	2	0	0	0	0	0	0	0	0	0	0	0	0	NA	0	0	0
chr3_2805693_C_G	3	2805693	gene-LOC122873133	+	-1252	Promoter	C	G	0.0833333333333333	0.144444444444444	0.152777777777778	1.18032786885246	0.14110725308642	0	0	0	0	1	0	0	0	0	0	0	0	0	1	0	0	0	1	0	2	0	0	0	0	0	0	0	0	0	0	0	0	0	0	0	0
chr3_2805693_C_G	3	2805693	gene-LOC122873127	-	-250	Promoter	C	G	0.0833333333333333	0.144444444444444	0.152777777777778	1.18032786885246	0.14110725308642	0	0	0	0	1	0	0	0	0	0	0	0	0	1	0	0	0	1	0	2	0	0	0	0	0	0	0	0	0	0	0	0	0	0	0	0
chr3_2805743_G_T	3	2805743	gene-LOC122873133	+	-1202	Promoter	G	T	0.0944444444444444	0.166666666666667	0.171049382716049	1.20634447836771	0.156420437052279	0	0	0	0	1	0	0	1	0	0	0	0	0	1	0	0	0	1	0	2	0	0	0	0	0	0	0	0	0	0	0	0	0	0	0	0
chr3_2805743_G_T	3	2805743	gene-LOC122873127	-	-300	Promoter	G	T	0.0944444444444444	0.166666666666667	0.171049382716049	1.20634447836771	0.156420437052279	0	0	0	0	1	0	0	1	0	0	0	0	0	1	0	0	0	1	0	2	0	0	0	0	0	0	0	0	0	0	0	0	0	0	0	0
chr3_2805750_G_A	3	2805750	gene-LOC122873133	+	-1195	Promoter	G	A	0.0944444444444444	0.166666666666667	0.171049382716049	1.20634447836771	0.156420437052279	0	0	0	0	1	0	0	1	0	0	0	0	0	1	0	0	0	1	0	2	0	0	0	0	0	0	0	0	0	0	0	0	0	0	0	0
chr3_2805750_G_A	3	2805750	gene-LOC122873127	-	-307	Promoter	G	A	0.0944444444444444	0.166666666666667	0.171049382716049	1.20634447836771	0.156420437052279	0	0	0	0	1	0	0	1	0	0	0	0	0	1	0	0	0	1	0	2	0	0	0	0	0	0	0	0	0	0	0	0	0	0	0	0
chr3_2805768_G_T	3	2805768	gene-LOC122873133	+	-1177	Promoter	G	T	0.227272727272727	0.340909090909091	0.351239669421488	1.54140127388535	0.28955501673383	0	1	2	0	0	0	0	1	0	0	1	1	0	0	1	1	0	1	1	0	0	0	0	0	0	0	0	0	0	0	0	0	0	0	0	0
chr3_2805768_G_T	3	2805768	gene-LOC122873127	-	-325	Promoter	G	T	0.227272727272727	0.340909090909091	0.351239669421488	1.54140127388535	0.28955501673383	0	1	2	0	0	0	0	1	0	0	1	1	0	0	1	1	0	1	1	0	0	0	0	0	0	0	0	0	0	0	0	0	0	0	0	0
chr3_2805950_G_C	3	2805950	gene-LOC122873133	+	-995	Promoter	G	C	0.101123595505618	0.179775280898876	0.181795227875268	1.22218793396081	0.165270475436158	0	0	0	0	0	0	0	1	0	0	0	0	0	1	0	0	0	1	0	2	0	0	0	0	0	0	0	0	0	0	0	0	0	0	0	0
chr3_2805950_G_C	3	2805950	gene-LOC122873127	-	-507	Promoter	G	C	0.101123595505618	0.179775280898876	0.181795227875268	1.22218793396081	0.165270475436158	0	0	0	0	0	0	0	1	0	0	0	0	0	1	0	0	0	1	0	2	0	0	0	0	0	0	0	0	0	0	0	0	0	0	0	0
chr3_2806207_G_A	3	2806207	gene-LOC122873133	+	-738	Promoter	G	A	0.0888888888888889	0.155555555555556	0.161975308641975	1.19328226281674	0.148857308337144	0	0	0	0	0	0	0	1	0	0	0	0	0	1	0	0	0	1	0	2	0	0	0	0	0	0	0	0	0	0	0	0	0	0	0	0
chr3_2806207_G_A	3	2806207	gene-LOC122873127	-	-764	Promoter	G	A	0.0888888888888889	0.155555555555556	0.161975308641975	1.19328226281674	0.148857308337144	0	0	0	0	0	0	0	1	0	0	0	0	0	1	0	0	0	1	0	2	0	0	0	0	0	0	0	0	0	0	0	0	0	0	0	0
chr3_2806229_A_T	3	2806229	gene-LOC122873133	+	-716	Promoter	A	T	0.0888888888888889	0.155555555555556	0.161975308641975	1.19328226281674	0.148857308337144	0	0	0	0	0	0	0	1	0	0	0	0	0	1	0	0	0	1	0	2	0	0	0	0	0	0	0	0	0	0	0	0	0	0	0	0
chr3_2806229_A_T	3	2806229	gene-LOC122873127	-	-786	Promoter	A	T	0.0888888888888889	0.155555555555556	0.161975308641975	1.19328226281674	0.148857308337144	0	0	0	0	0	0	0	1	0	0	0	0	0	1	0	0	0	1	0	2	0	0	0	0	0	0	0	0	0	0	0	0	0	0	0	0
chr3_2806326_C_T	3	2806326	gene-LOC122873133	+	-619	Promoter	C	T	0.0888888888888889	0.155555555555556	0.161975308641975	1.19328226281674	0.148857308337144	0	0	0	0	0	0	0	1	0	0	0	0	0	1	0	0	0	1	0	2	0	0	0	0	0	0	0	0	0	0	0	0	0	0	0	0
chr3_2806326_C_T	3	2806326	gene-LOC122873127	-	-883	Promoter	C	T	0.0888888888888889	0.155555555555556	0.161975308641975	1.19328226281674	0.148857308337144	0	0	0	0	0	0	0	1	0	0	0	0	0	1	0	0	0	1	0	2	0	0	0	0	0	0	0	0	0	0	0	0	0	0	0	0
chr3_2806360_C_T	3	2806360	gene-LOC122873133	+	-585	Promoter	C	T	0.0944444444444444	0.144444444444444	0.171049382716049	1.20634447836771	0.156420437052279	0	0	0	0	0	0	0	1	0	0	0	0	0	1	0	0	0	1	0	2	0	0	0	0	0	0	0	0	0	0	0	0	0	0	0	0
chr3_2806360_C_T	3	2806360	gene-LOC122873127	-	-917	Promoter	C	T	0.0944444444444444	0.144444444444444	0.171049382716049	1.20634447836771	0.156420437052279	0	0	0	0	0	0	0	1	0	0	0	0	0	1	0	0	0	1	0	2	0	0	0	0	0	0	0	0	0	0	0	0	0	0	0	0
chr3_2806370_T_A	3	2806370	gene-LOC122873133	+	-575	Promoter	T	A	0.0944444444444444	0.144444444444444	0.171049382716049	1.20634447836771	0.156420437052279	0	0	0	0	0	0	0	1	0	0	0	0	0	1	0	0	0	1	0	2	0	0	0	0	0	0	0	0	0	0	0	0	0	0	0	0
chr3_2806370_T_A	3	2806370	gene-LOC122873127	-	-927	Promoter	T	A	0.0944444444444444	0.144444444444444	0.171049382716049	1.20634447836771	0.156420437052279	0	0	0	0	0	0	0	1	0	0	0	0	0	1	0	0	0	1	0	2	0	0	0	0	0	0	0	0	0	0	0	0	0	0	0	0
chr3_2806381_G_T	3	2806381	gene-LOC122873133	+	-564	Promoter	G	T	0.238888888888889	0.388888888888889	0.363641975308642	1.57144242894558	0.297524232205456	0	1	2	0	0	0	0	1	0	0	1	1	0	0	1	1	0	1	1	0	0	0	0	0	0	0	0	0	0	0	0	0	0	0	0	0
chr3_2806381_G_T	3	2806381	gene-LOC122873127	-	-938	Promoter	G	T	0.238888888888889	0.388888888888889	0.363641975308642	1.57144242894558	0.297524232205456	0	1	2	0	0	0	0	1	0	0	1	1	0	0	1	1	0	1	1	0	0	0	0	0	0	0	0	0	0	0	0	0	0	0	0	0
chr3_2806416_A_G	3	2806416	gene-LOC122873133	+	-529	Promoter	A	G	0.166666666666667	0.244444444444444	0.277777777777778	1.38461538461538	0.239197530864197	0	0	0	0	0	0	0	1	0	0	0	0	0	1	0	0	0	1	0	2	0	0	0	0	0	0	0	0	0	0	0	0	0	0	0	0
chr3_2806416_A_G	3	2806416	gene-LOC122873127	-	-973	Promoter	A	G	0.166666666666667	0.244444444444444	0.277777777777778	1.38461538461538	0.239197530864197	0	0	0	0	0	0	0	1	0	0	0	0	0	1	0	0	0	1	0	2	0	0	0	0	0	0	0	0	0	0	0	0	0	0	0	0
chr3_2806432_G_T	3	2806432	gene-LOC122873133	+	-513	Promoter	G	T	0.0888888888888889	0.155555555555556	0.161975308641975	1.19328226281674	0.148857308337144	0	0	0	0	0	0	0	1	0	0	0	0	0	1	0	0	0	1	0	2	0	0	0	0	0	0	0	0	0	0	0	0	0	0	0	0
chr3_2806432_G_T	3	2806432	gene-LOC122873127	-	-989	Promoter	G	T	0.0888888888888889	0.155555555555556	0.161975308641975	1.19328226281674	0.148857308337144	0	0	0	0	0	0	0	1	0	0	0	0	0	1	0	0	0	1	0	2	0	0	0	0	0	0	0	0	0	0	0	0	0	0	0	0
chr3_2806436_T_C	3	2806436	gene-LOC122873133	+	-509	Promoter	T	C	0.35	0.3	0.455	1.8348623853211	0.3514875	0	0	1	0	0	0	0	2	0	0	1	0	0	1	1	0	0	1	1	2	0	0	0	0	0	0	0	0	0	0	0	0	0	0	0	0
chr3_2806436_T_C	3	2806436	gene-LOC122873127	-	-993	Promoter	T	C	0.35	0.3	0.455	1.8348623853211	0.3514875	0	0	1	0	0	0	0	2	0	0	1	0	0	1	1	0	0	1	1	2	0	0	0	0	0	0	0	0	0	0	0	0	0	0	0	0
chr3_2806485_G_T	3	2806485	gene-LOC122873133	+	-460	Promoter	G	T	0.1	0.177777777777778	0.18	1.21951219512195	0.1638	0	0	0	0	0	0	0	1	0	0	0	0	0	1	0	0	0	1	0	2	0	0	0	0	0	0	0	0	0	0	0	0	0	0	0	0
chr3_2806485_G_T	3	2806485	gene-LOC122873127	-	-1042	Promoter	G	T	0.1	0.177777777777778	0.18	1.21951219512195	0.1638	0	0	0	0	0	0	0	1	0	0	0	0	0	1	0	0	0	1	0	2	0	0	0	0	0	0	0	0	0	0	0	0	0	0	0	0
chr3_2806501_G_A	3	2806501	gene-LOC122873133	+	-444	Promoter	G	A	0.0888888888888889	0.155555555555556	0.161975308641975	1.19328226281674	0.148857308337144	0	0	0	0	0	0	0	1	0	0	0	0	0	1	0	0	0	1	0	2	0	0	0	0	0	0	0	0	0	0	0	0	0	0	0	0
chr3_2806501_G_A	3	2806501	gene-LOC122873127	-	-1058	Promoter	G	A	0.0888888888888889	0.155555555555556	0.161975308641975	1.19328226281674	0.148857308337144	0	0	0	0	0	0	0	1	0	0	0	0	0	1	0	0	0	1	0	2	0	0	0	0	0	0	0	0	0	0	0	0	0	0	0	0
chr3_2806514_G_A	3	2806514	gene-LOC122873133	+	-431	Promoter	G	A	0.238888888888889	0.366666666666667	0.363641975308642	1.57144242894558	0.297524232205456	0	1	2	0	0	0	0	1	0	0	1	1	0	0	1	1	0	1	1	0	0	0	0	0	0	0	0	0	0	0	0	0	0	0	0	0
chr3_2806514_G_A	3	2806514	gene-LOC122873127	-	-1071	Promoter	G	A	0.238888888888889	0.366666666666667	0.363641975308642	1.57144242894558	0.297524232205456	0	1	2	0	0	0	0	1	0	0	1	1	0	0	1	1	0	1	1	0	0	0	0	0	0	0	0	0	0	0	0	0	0	0	0	0
chr3_2806575_G_A	3	2806575	gene-LOC122873133	+	-370	Promoter	G	A	0.405555555555556	0.344444444444444	0.482160493827161	1.93110025032781	0.365921122923335	0	1	2	0	0	0	0	2	0	0	1	1	0	1	1	1	0	2	1	2	0	0	0	0	0	0	0	0	0	0	0	0	0	0	0	0
chr3_2806575_G_A	3	2806575	gene-LOC122873127	-	-1132	Promoter	G	A	0.405555555555556	0.344444444444444	0.482160493827161	1.93110025032781	0.365921122923335	0	1	2	0	0	0	0	2	0	0	1	1	0	1	1	1	0	2	1	2	0	0	0	0	0	0	0	0	0	0	0	0	0	0	0	0
chr3_2806597_G_T	3	2806597	gene-LOC122873133	+	-348	Promoter	G	T	0.0833333333333333	0.144444444444444	0.152777777777778	1.18032786885246	0.14110725308642	0	0	0	0	0	0	0	1	0	0	0	0	0	1	0	0	0	1	0	2	0	0	0	0	0	0	0	0	0	0	0	0	0	0	0	0
chr3_2806597_G_T	3	2806597	gene-LOC122873127	-	-1154	Promoter	G	T	0.0833333333333333	0.144444444444444	0.152777777777778	1.18032786885246	0.14110725308642	0	0	0	0	0	0	0	1	0	0	0	0	0	1	0	0	0	1	0	2	0	0	0	0	0	0	0	0	0	0	0	0	0	0	0	0
chr3_2806609_G_A	3	2806609	gene-LOC122873133	+	-336	Promoter	G	A	0.0777777777777778	0.133333333333333	0.143456790123457	1.16748342461805	0.133166864807194	0	0	0	0	0	0	0	1	0	0	0	0	0	0	0	0	0	1	0	2	0	0	0	0	0	0	0	0	0	0	0	0	0	0	0	0
chr3_2806609_G_A	3	2806609	gene-LOC122873127	-	-1166	Promoter	G	A	0.0777777777777778	0.133333333333333	0.143456790123457	1.16748342461805	0.133166864807194	0	0	0	0	0	0	0	1	0	0	0	0	0	0	0	0	0	1	0	2	0	0	0	0	0	0	0	0	0	0	0	0	0	0	0	0
chr3_2806611_T_C	3	2806611	gene-LOC122873133	+	-334	Promoter	T	C	0.166666666666667	0.288888888888889	0.277777777777778	1.38461538461538	0.239197530864197	0	1	1	0	0	0	0	0	0	0	0	1	0	0	0	1	0	1	0	0	0	0	0	0	0	0	0	0	0	0	0	0	0	0	0	0
chr3_2806611_T_C	3	2806611	gene-LOC122873127	-	-1168	Promoter	T	C	0.166666666666667	0.288888888888889	0.277777777777778	1.38461538461538	0.239197530864197	0	1	1	0	0	0	0	0	0	0	0	1	0	0	0	1	0	1	0	0	0	0	0	0	0	0	0	0	0	0	0	0	0	0	0	0
chr3_2806653_C_A	3	2806653	gene-LOC122873133	+	-292	Promoter	C	A	0.0777777777777778	0.133333333333333	0.143456790123457	1.16748342461805	0.133166864807194	0	0	0	0	0	0	0	1	0	0	0	0	0	0	0	0	0	1	0	2	0	0	0	0	0	0	0	0	0	0	0	0	0	0	0	0
chr3_2806653_C_A	3	2806653	gene-LOC122873127	-	-1210	Promoter	C	A	0.0777777777777778	0.133333333333333	0.143456790123457	1.16748342461805	0.133166864807194	0	0	0	0	0	0	0	1	0	0	0	0	0	0	0	0	0	1	0	2	0	0	0	0	0	0	0	0	0	0	0	0	0	0	0	0
chr3_2806710_C_A	3	2806710	gene-LOC122873133	+	-235	Promoter	C	A	0.0777777777777778	0.133333333333333	0.143456790123457	1.16748342461805	0.133166864807194	0	0	0	0	0	0	0	1	0	0	0	0	0	0	0	0	0	1	0	2	0	0	0	0	0	0	0	0	0	0	0	0	0	0	0	0
chr3_2806710_C_A	3	2806710	gene-LOC122873127	-	-1267	Promoter	C	A	0.0777777777777778	0.133333333333333	0.143456790123457	1.16748342461805	0.133166864807194	0	0	0	0	0	0	0	1	0	0	0	0	0	0	0	0	0	1	0	2	0	0	0	0	0	0	0	0	0	0	0	0	0	0	0	0
chr3_2806721_C_T	3	2806721	gene-LOC122873133	+	-224	Promoter	C	T	0.0777777777777778	0.133333333333333	0.143456790123457	1.16748342461805	0.133166864807194	0	0	0	0	0	0	0	1	0	0	0	0	0	0	0	0	0	1	0	2	0	0	0	0	0	0	0	0	0	0	0	0	0	0	0	0
chr3_2806721_C_T	3	2806721	gene-LOC122873127	-	-1278	Promoter	C	T	0.0777777777777778	0.133333333333333	0.143456790123457	1.16748342461805	0.133166864807194	0	0	0	0	0	0	0	1	0	0	0	0	0	0	0	0	0	1	0	2	0	0	0	0	0	0	0	0	0	0	0	0	0	0	0	0
chr3_2807020_A_C	3	2807020	gene-LOC122873127	-	-1577	Promoter	A	C	0.0574712643678161	0.0689655172413793	0.108336636279561	1.12149948140465	0.102468222899376	0	0	0	0	0	0	0	0	0	0	0	0	0	1	0	0	0	2	0	NA	0	0	0	0	0	0	0	0	0	0	NA	0	0	0	0	0
chr3_2807020_A_C	3	2807020	gene-LOC122873133	+	75	Other	A	C	0.0574712643678161	0.0689655172413793	0.108336636279561	1.12149948140465	0.102468222899376	0	0	0	0	0	0	0	0	0	0	0	0	0	1	0	0	0	2	0	NA	0	0	0	0	0	0	0	0	0	0	NA	0	0	0	0	0
chr3_2807093_T_C	3	2807093	gene-LOC122873127	-	-1650	Promoter	T	C	0.382022471910112	0.426966292134831	0.4721626057316	1.8945228414255	0.360693842605973	2	1	0	1	1	2	0	0	1	0	0	0	1	2	0	0	1	2	1	2	2	1	1	0	1	2	2	1	2	NA	1	0	0	2	1	1
chr3_2807093_T_C	3	2807093	gene-LOC122873133	+	148	Other	T	C	0.382022471910112	0.426966292134831	0.4721626057316	1.8945228414255	0.360693842605973	2	1	0	1	1	2	0	0	1	0	0	0	1	2	0	0	1	2	1	2	2	1	1	0	1	2	2	1	2	NA	1	0	0	2	1	1
chr3_2807168_C_G	3	2807168	gene-LOC122873127	-	-1725	Promoter	C	G	0.0833333333333333	0.144444444444444	0.152777777777778	1.18032786885246	0.14110725308642	0	0	0	0	0	0	0	1	0	0	0	0	0	1	0	0	0	0	0	2	0	0	0	0	0	0	0	0	0	0	0	0	0	0	0	0
chr3_2807168_C_G	3	2807168	gene-LOC122873133	+	223	Other	C	G	0.0833333333333333	0.144444444444444	0.152777777777778	1.18032786885246	0.14110725308642	0	0	0	0	0	0	0	1	0	0	0	0	0	1	0	0	0	0	0	2	0	0	0	0	0	0	0	0	0	0	0	0	0	0	0	0
chr3_2807179_C_T	3	2807179	gene-LOC122873127	-	-1736	Promoter	C	T	0.0833333333333333	0.144444444444444	0.152777777777778	1.18032786885246	0.14110725308642	0	0	0	0	0	0	0	1	0	0	0	0	0	1	0	0	0	0	0	2	0	0	0	0	0	0	0	0	0	0	0	0	0	0	0	0
chr3_2807179_C_T	3	2807179	gene-LOC122873133	+	234	Other	C	T	0.0833333333333333	0.144444444444444	0.152777777777778	1.18032786885246	0.14110725308642	0	0	0	0	0	0	0	1	0	0	0	0	0	1	0	0	0	0	0	2	0	0	0	0	0	0	0	0	0	0	0	0	0	0	0	0
chr3_2807258_C_A	3	2807258	gene-LOC122873127	-	-1815	Promoter	C	A	0.0777777777777778	0.133333333333333	0.143456790123457	1.16748342461805	0.133166864807194	0	0	0	0	0	0	0	0	0	0	0	0	0	1	0	0	0	0	0	2	0	0	0	0	0	0	0	0	0	0	0	0	0	0	0	0
chr3_2807258_C_A	3	2807258	gene-LOC122873133	+	313	Other	C	A	0.0777777777777778	0.133333333333333	0.143456790123457	1.16748342461805	0.133166864807194	0	0	0	0	0	0	0	0	0	0	0	0	0	1	0	0	0	0	0	2	0	0	0	0	0	0	0	0	0	0	0	0	0	0	0	0
chr3_2807306_C_T	3	2807306	gene-LOC122873127	-	-1863	Promoter	C	T	0.0888888888888889	0.155555555555556	0.161975308641975	1.19328226281674	0.148857308337144	0	0	0	0	0	0	0	1	0	0	0	0	0	1	0	0	0	1	0	2	0	0	0	0	0	0	0	0	0	0	0	0	0	0	0	0
chr3_2807306_C_T	3	2807306	gene-LOC122873133	+	361	Other	C	T	0.0888888888888889	0.155555555555556	0.161975308641975	1.19328226281674	0.148857308337144	0	0	0	0	0	0	0	1	0	0	0	0	0	1	0	0	0	1	0	2	0	0	0	0	0	0	0	0	0	0	0	0	0	0	0	0
chr3_2807317_G_T	3	2807317	gene-LOC122873127	-	-1874	Promoter	G	T	0.361111111111111	0.477777777777778	0.46141975308642	1.8567335243553	0.354965658817254	2	0	0	1	0	1	0	0	1	2	1	1	1	1	1	0	1	0	1	0	0	2	1	2	1	1	2	0	0	2	1	2	1	1	1	0
chr3_2807317_G_T	3	2807317	gene-LOC122873133	+	372	Other	G	T	0.361111111111111	0.477777777777778	0.46141975308642	1.8567335243553	0.354965658817254	2	0	0	1	0	1	0	0	1	2	1	1	1	1	1	0	1	0	1	0	0	2	1	2	1	1	2	0	0	2	1	2	1	1	1	0
chr3_2807339_T_C	3	2807339	gene-LOC122873127	-	-1896	Promoter	T	C	0.258426966292135	0.382022471910112	0.383284938770357	1.62149437052201	0.309831266626259	1	1	0	1	2	1	2	0	1	0	0	0	1	0	0	0	1	0	0	NA	2	0	1	0	1	1	0	2	2	0	1	0	1	1	1	2
chr3_2807339_T_C	3	2807339	gene-LOC122873133	+	394	Other	T	C	0.258426966292135	0.382022471910112	0.383284938770357	1.62149437052201	0.309831266626259	1	1	0	1	2	1	2	0	1	0	0	0	1	0	0	0	1	0	0	NA	2	0	1	0	1	1	0	2	2	0	1	0	1	1	1	2
chr3_2807361_G_A	3	2807361	gene-LOC122873127	-	-1918	Promoter	G	A	0.0888888888888889	0.155555555555556	0.161975308641975	1.19328226281674	0.148857308337144	0	0	0	0	0	0	0	1	0	0	0	0	0	1	0	0	0	1	0	2	0	0	0	0	0	0	0	0	0	0	0	0	0	0	0	0
chr3_2807361_G_A	3	2807361	gene-LOC122873133	+	416	Other	G	A	0.0888888888888889	0.155555555555556	0.161975308641975	1.19328226281674	0.148857308337144	0	0	0	0	0	0	0	1	0	0	0	0	0	1	0	0	0	1	0	2	0	0	0	0	0	0	0	0	0	0	0	0	0	0	0	0
chr3_2807364_A_G	3	2807364	gene-LOC122873127	-	-1921	Promoter	A	G	0.0888888888888889	0.155555555555556	0.161975308641975	1.19328226281674	0.148857308337144	0	0	0	0	0	0	0	1	0	0	0	0	0	1	0	0	0	1	0	2	0	0	0	0	0	0	0	0	0	0	0	0	0	0	0	0
chr3_2807364_A_G	3	2807364	gene-LOC122873133	+	419	Other	A	G	0.0888888888888889	0.155555555555556	0.161975308641975	1.19328226281674	0.148857308337144	0	0	0	0	0	0	0	1	0	0	0	0	0	1	0	0	0	1	0	2	0	0	0	0	0	0	0	0	0	0	0	0	0	0	0	0
chr3_2807365_T_C	3	2807365	gene-LOC122873127	-	-1922	Promoter	T	C	0.433333333333333	0.511111111111111	0.491111111111111	1.96506550218341	0.370516049382716	1	2	1	1	2	1	2	1	1	0	0	1	1	1	0	2	1	2	0	2	2	0	1	0	1	1	0	2	2	0	1	0	1	1	1	2
chr3_2807365_T_C	3	2807365	gene-LOC122873133	+	420	Other	T	C	0.433333333333333	0.511111111111111	0.491111111111111	1.96506550218341	0.370516049382716	1	2	1	1	2	1	2	1	1	0	0	1	1	1	0	2	1	2	0	2	2	0	1	0	1	1	0	2	2	0	1	0	1	1	1	2
chr3_2807375_G_A	3	2807375	gene-LOC122873127	-	-1932	Promoter	G	A	0.0888888888888889	0.155555555555556	0.161975308641975	1.19328226281674	0.148857308337144	0	0	0	0	0	0	0	1	0	0	0	0	0	1	0	0	0	1	0	2	0	0	0	0	0	0	0	0	0	0	0	0	0	0	0	0
chr3_2807375_G_A	3	2807375	gene-LOC122873133	+	430	Other	G	A	0.0888888888888889	0.155555555555556	0.161975308641975	1.19328226281674	0.148857308337144	0	0	0	0	0	0	0	1	0	0	0	0	0	1	0	0	0	1	0	2	0	0	0	0	0	0	0	0	0	0	0	0	0	0	0	0
chr3_2807378_C_T	3	2807378	gene-LOC122873127	-	-1935	Promoter	C	T	0.0888888888888889	0.155555555555556	0.161975308641975	1.19328226281674	0.148857308337144	0	0	0	0	0	0	0	1	0	0	0	0	0	1	0	0	0	1	0	2	0	0	0	0	0	0	0	0	0	0	0	0	0	0	0	0
chr3_2807378_C_T	3	2807378	gene-LOC122873133	+	433	Other	C	T	0.0888888888888889	0.155555555555556	0.161975308641975	1.19328226281674	0.148857308337144	0	0	0	0	0	0	0	1	0	0	0	0	0	1	0	0	0	1	0	2	0	0	0	0	0	0	0	0	0	0	0	0	0	0	0	0
chr3_2807379_C_T	3	2807379	gene-LOC122873127	-	-1936	Promoter	C	T	0.0888888888888889	0.155555555555556	0.161975308641975	1.19328226281674	0.148857308337144	0	0	0	0	0	0	0	1	0	0	0	0	0	1	0	0	0	1	0	2	0	0	0	0	0	0	0	0	0	0	0	0	0	0	0	0
chr3_2807379_C_T	3	2807379	gene-LOC122873133	+	434	Other	C	T	0.0888888888888889	0.155555555555556	0.161975308641975	1.19328226281674	0.148857308337144	0	0	0	0	0	0	0	1	0	0	0	0	0	1	0	0	0	1	0	2	0	0	0	0	0	0	0	0	0	0	0	0	0	0	0	0
chr3_2807397_T_A	3	2807397	gene-LOC122873127	-	-1954	Promoter	T	A	0.0888888888888889	0.155555555555556	0.161975308641975	1.19328226281674	0.148857308337144	0	0	0	0	0	0	0	1	0	0	0	0	0	1	0	0	0	1	0	2	0	0	0	0	0	0	0	0	0	0	0	0	0	0	0	0
chr3_2807397_T_A	3	2807397	gene-LOC122873133	+	452	Other	T	A	0.0888888888888889	0.155555555555556	0.161975308641975	1.19328226281674	0.148857308337144	0	0	0	0	0	0	0	1	0	0	0	0	0	1	0	0	0	1	0	2	0	0	0	0	0	0	0	0	0	0	0	0	0	0	0	0
chr3_2807407_A_C	3	2807407	gene-LOC122873127	-	-1964	Promoter	A	C	0.0888888888888889	0.155555555555556	0.161975308641975	1.19328226281674	0.148857308337144	0	0	0	0	0	0	0	1	0	0	0	0	0	1	0	0	0	1	0	2	0	0	0	0	0	0	0	0	0	0	0	0	0	0	0	0
chr3_2807407_A_C	3	2807407	gene-LOC122873133	+	462	Other	A	C	0.0888888888888889	0.155555555555556	0.161975308641975	1.19328226281674	0.148857308337144	0	0	0	0	0	0	0	1	0	0	0	0	0	1	0	0	0	1	0	2	0	0	0	0	0	0	0	0	0	0	0	0	0	0	0	0
chr3_2807445_C_A	3	2807445	gene-LOC122873127	-	-2002	Promoter	C	A	0.0888888888888889	0.155555555555556	0.161975308641975	1.19328226281674	0.148857308337144	0	0	0	0	0	0	0	1	0	0	0	0	0	1	0	0	0	1	0	2	0	0	0	0	0	0	0	0	0	0	0	0	0	0	0	0
chr3_2807445_C_A	3	2807445	gene-LOC122873133	+	500	Other	C	A	0.0888888888888889	0.155555555555556	0.161975308641975	1.19328226281674	0.148857308337144	0	0	0	0	0	0	0	1	0	0	0	0	0	1	0	0	0	1	0	2	0	0	0	0	0	0	0	0	0	0	0	0	0	0	0	0
chr3_2807448_C_T	3	2807448	gene-LOC122873127	-	-2005	Promoter	C	T	0.0888888888888889	0.155555555555556	0.161975308641975	1.19328226281674	0.148857308337144	0	0	0	0	0	0	0	1	0	0	0	0	0	1	0	0	0	1	0	2	0	0	0	0	0	0	0	0	0	0	0	0	0	0	0	0
chr3_2807448_C_T	3	2807448	gene-LOC122873133	+	503	Other	C	T	0.0888888888888889	0.155555555555556	0.161975308641975	1.19328226281674	0.148857308337144	0	0	0	0	0	0	0	1	0	0	0	0	0	1	0	0	0	1	0	2	0	0	0	0	0	0	0	0	0	0	0	0	0	0	0	0
chr3_2807452_G_A	3	2807452	gene-LOC122873127	-	-2009	Promoter	G	A	0.133333333333333	0.222222222222222	0.231111111111111	1.30057803468208	0.204404938271605	1	1	0	1	2	0	2	0	0	0	0	0	1	0	0	1	1	0	1	0	0	0	0	0	0	0	0	0	0	0	0	0	1	0	0	1
chr3_2807452_G_A	3	2807452	gene-LOC122873133	+	507	Other	G	A	0.133333333333333	0.222222222222222	0.231111111111111	1.30057803468208	0.204404938271605	1	1	0	1	2	0	2	0	0	0	0	0	1	0	0	1	1	0	1	0	0	0	0	0	0	0	0	0	0	0	0	0	1	0	0	1
chr3_2807492_C_T	3	2807492	gene-LOC122873127	-	-2049	Promoter	C	T	0.0777777777777778	0.133333333333333	0.143456790123457	1.16748342461805	0.133166864807194	0	0	0	0	0	0	0	1	0	0	0	0	0	1	0	0	0	1	0	2	0	0	0	0	0	0	0	0	0	0	0	0	0	0	0	0
chr3_2807492_C_T	3	2807492	gene-LOC122873133	+	547	Other	C	T	0.0777777777777778	0.133333333333333	0.143456790123457	1.16748342461805	0.133166864807194	0	0	0	0	0	0	0	1	0	0	0	0	0	1	0	0	0	1	0	2	0	0	0	0	0	0	0	0	0	0	0	0	0	0	0	0
chr3_2807499_G_A	3	2807499	gene-LOC122873127	-	-2056	Promoter	G	A	0.0777777777777778	0.133333333333333	0.143456790123457	1.16748342461805	0.133166864807194	0	0	0	0	0	0	0	1	0	0	0	0	0	1	0	0	0	1	0	2	0	0	0	0	0	0	0	0	0	0	0	0	0	0	0	0
chr3_2807499_G_A	3	2807499	gene-LOC122873133	+	554	Other	G	A	0.0777777777777778	0.133333333333333	0.143456790123457	1.16748342461805	0.133166864807194	0	0	0	0	0	0	0	1	0	0	0	0	0	1	0	0	0	1	0	2	0	0	0	0	0	0	0	0	0	0	0	0	0	0	0	0
chr3_2807529_C_A	3	2807529	gene-LOC122873127	-	-2086	Promoter	C	A	0.0777777777777778	0.133333333333333	0.143456790123457	1.16748342461805	0.133166864807194	0	0	0	0	0	0	0	1	0	0	0	0	0	1	0	0	0	1	0	2	0	0	0	0	0	0	0	0	0	0	0	0	0	0	0	0
chr3_2807529_C_A	3	2807529	gene-LOC122873133	+	584	Other	C	A	0.0777777777777778	0.133333333333333	0.143456790123457	1.16748342461805	0.133166864807194	0	0	0	0	0	0	0	1	0	0	0	0	0	1	0	0	0	1	0	2	0	0	0	0	0	0	0	0	0	0	0	0	0	0	0	0
chr3_2807556_C_T	3	2807556	gene-LOC122873133	+	611	Other	C	T	0.444444444444444	0.266666666666667	0.493827160493827	1.97560975609756	0.371894528273129	2	1	1	2	2	2	2	1	2	2	2	1	2	1	2	1	2	0	2	0	0	0	0	0	0	0	0	0	0	0	0	0	1	0	0	1
chr3_2807588_G_A	3	2807588	gene-LOC122873133	+	643	Other	G	A	0.370786516853933	0.247191011235955	0.466607751546522	1.87479289940828	0.357746354644872	0	0	1	0	0	0	0	0	0	0	0	1	0	0	0	1	0	1	0	NA	2	2	2	2	2	2	2	2	2	2	2	2	1	2	2	1
chr3_2807610_G_A	3	2807610	gene-LOC122873133	+	665	Other	G	A	0.0722222222222222	0.122222222222222	0.134012345679012	1.15475087319125	0.125032691281817	0	0	0	0	0	0	0	1	0	0	0	0	0	1	0	0	0	1	0	2	0	0	0	0	0	0	0	0	0	0	0	0	0	0	0	0
chr3_2807828_A_T	3	2807828	gene-LOC122873133	+	883	Other	A	T	0.0888888888888889	0.155555555555556	0.161975308641975	1.19328226281674	0.148857308337144	0	0	0	0	0	0	0	1	0	0	0	0	0	1	0	0	0	1	0	2	0	0	0	0	0	0	0	0	0	0	0	0	0	0	0	0
chr3_2807837_A_G	3	2807837	gene-LOC122873133	+	892	Other	A	G	0.0888888888888889	0.155555555555556	0.161975308641975	1.19328226281674	0.148857308337144	0	0	0	0	0	0	0	1	0	0	0	0	0	1	0	0	0	1	0	2	0	0	0	0	0	0	0	0	0	0	0	0	0	0	0	0
chr3_2807909_T_A	3	2807909	gene-LOC122873133	+	964	Other	T	A	0.111111111111111	0.177777777777778	0.197530864197531	1.24615384615385	0.178021643042219	0	0	0	0	0	0	0	1	0	0	0	0	0	1	0	0	0	1	0	2	0	0	0	0	0	0	0	0	0	0	0	0	0	0	0	0
chr3_2807960_T_G	3	2807960	gene-LOC122873133	+	1015	Other	T	G	0.0888888888888889	0.155555555555556	0.161975308641975	1.19328226281674	0.148857308337144	0	0	0	0	0	0	0	1	0	0	0	0	0	1	0	0	0	1	0	2	0	0	0	0	0	0	0	0	0	0	0	0	0	0	0	0
chr3_2807989_G_A	3	2807989	gene-LOC122873133	+	1044	Other	G	A	0.0888888888888889	0.155555555555556	0.161975308641975	1.19328226281674	0.148857308337144	0	0	0	0	0	0	0	1	0	0	0	0	0	1	0	0	0	1	0	2	0	0	0	0	0	0	0	0	0	0	0	0	0	0	0	0
chr3_2807998_G_T	3	2807998	gene-LOC122873133	+	1053	Other	G	T	0.0888888888888889	0.155555555555556	0.161975308641975	1.19328226281674	0.148857308337144	0	0	0	0	0	0	0	1	0	0	0	0	0	1	0	0	0	1	0	2	0	0	0	0	0	0	0	0	0	0	0	0	0	0	0	0
chr3_2808032_C_T	3	2808032	gene-LOC122873133	+	1087	Other	C	T	0.0888888888888889	0.155555555555556	0.161975308641975	1.19328226281674	0.148857308337144	0	0	0	0	0	0	0	1	0	0	0	0	0	1	0	0	0	1	0	2	0	0	0	0	0	0	0	0	0	0	0	0	0	0	0	0
chr3_2808033_C_T	3	2808033	gene-LOC122873133	+	1088	Other	C	T	0.0888888888888889	0.155555555555556	0.161975308641975	1.19328226281674	0.148857308337144	0	0	0	0	0	0	0	1	0	0	0	0	0	1	0	0	0	1	0	2	0	0	0	0	0	0	0	0	0	0	0	0	0	0	0	0
chr3_2808047_A_C	3	2808047	gene-LOC122873133	+	1102	Other	A	C	0.443820224719101	0.280898876404494	0.493687665698776	1.97506545318539	0.371823910067223	2	1	1	2	2	2	2	1	2	2	2	1	2	1	2	NA	2	0	2	0	0	0	0	0	0	0	0	0	0	0	0	0	0	0	0	0
chr3_2808101_A_G	3	2808101	gene-LOC122873133	+	1156	Other	A	G	0.0977011494252874	0.126436781609195	0.17631126965253	1.21405084609832	0.160768437749287	0	0	0	0	0	0	0	0	0	0	0	0	0	0	0	0	0	0	0	NA	0	0	0	0	0	0	0	0	0	0	0	0	0	0	0	0
chr3_2808102_C_T	3	2808102	gene-LOC122873133	+	1157	Other	C	T	0.0777777777777778	0.133333333333333	0.143456790123457	1.16748342461805	0.133166864807194	0	0	0	0	0	0	0	0	0	0	0	0	0	1	0	0	0	1	0	2	0	0	0	0	0	0	0	0	0	0	0	0	0	0	0	0
chr3_2808156_C_T	3	2808156	gene-LOC122873133	+	1211	Other	C	T	0.0555555555555556	0.0888888888888889	0.104938271604938	1.11724137931034	0.0994322511812224	0	0	0	0	0	0	0	0	0	0	0	0	0	0	0	0	0	1	0	2	0	0	0	0	0	0	0	0	0	0	0	0	0	0	0	0
chr3_2808217_T_C	3	2808217	gene-LOC122873133	+	1272	Other	T	C	0.25	0.322222222222222	0.375	1.6	0.3046875	0	1	1	0	0	0	0	1	0	0	0	1	0	0	0	1	0	1	0	1	0	0	0	0	0	0	0	0	0	0	0	0	0	0	0	0
chr3_2808305_T_C	3	2808305	gene-LOC122873133	+	1360	Other	T	C	0.111111111111111	0.177777777777778	0.197530864197531	1.24615384615385	0.178021643042219	0	1	1	0	0	0	0	0	0	0	0	1	0	0	0	1	0	1	0	0	0	0	0	0	0	0	0	0	0	0	0	0	0	0	0	0
chr4_12176534_T_C	4	12176534	gene-pstpip1a	+	-2098	Promoter	T	C	0.294444444444444	0.233333333333333	0.415493827160494	1.71084591825958	0.329176266956257	0	0	0	0	0	1	1	0	0	0	0	0	0	0	0	1	0	0	0	1	0	0	0	0	0	0	0	0	0	0	0	0	0	0	0	0
chr4_12176581_A_G	4	12176581	gene-pstpip1a	+	-2051	CDS	A	G	0.172222222222222	0.255555555555556	0.285123456790123	1.39884293238926	0.244475763984149	0	0	0	0	0	1	0	0	0	0	0	0	0	0	0	0	0	0	0	0	0	0	0	0	0	0	0	0	0	0	0	0	0	0	0	0
chr4_12176718_G_A	4	12176718	gene-pstpip1a	+	-1914	Promoter	G	A	0.305555555555556	0.211111111111111	0.424382716049383	1.7372654155496	0.334332371208657	0	0	0	0	0	1	1	0	0	0	0	0	0	0	0	0	0	0	0	1	0	0	0	0	0	0	0	0	0	0	0	0	0	0	0	0
chr4_12176720_G_T	4	12176720	gene-pstpip1a	+	-1912	Promoter	G	T	0.305555555555556	0.211111111111111	0.424382716049383	1.7372654155496	0.334332371208657	0	0	0	0	0	1	1	0	0	0	0	0	0	0	0	0	0	0	0	1	0	0	0	0	0	0	0	0	0	0	0	0	0	0	0	0
chr4_12176752_T_C	4	12176752	gene-pstpip1a	+	-1880	Promoter	T	C	0.316666666666667	0.233333333333333	0.432777777777778	1.76297747306562	0.339129475308642	0	0	0	0	0	1	1	1	0	0	0	0	0	0	0	1	0	0	0	1	0	0	0	0	0	0	0	0	0	0	0	0	0	0	0	0
chr4_12177042_A_G	4	12177042	gene-pstpip1a	+	-1590	CDS	A	G	0.3	0.222222222222222	0.42	1.72413793103448	0.3318	0	0	0	0	0	1	1	1	0	0	0	0	0	0	0	1	0	0	0	1	0	0	0	0	0	0	0	0	0	0	0	0	0	0	0	0
chr4_12177744_A_G	4	12177744	gene-pstpip1a	+	-888	CDS	A	G	0.316666666666667	0.233333333333333	0.432777777777778	1.76297747306562	0.339129475308642	0	0	0	0	0	1	1	1	0	0	0	0	0	0	0	1	0	0	0	1	0	0	0	0	0	0	0	0	0	0	0	0	0	0	0	0
chr4_12177980_A_T	4	12177980	gene-pstpip1a	+	-652	Promoter	A	T	0.311111111111111	0.222222222222222	0.428641975308642	1.75021607605877	0.336775003810395	0	0	0	0	0	1	1	1	0	0	0	0	0	0	0	1	0	0	0	1	0	0	0	0	0	0	0	0	0	0	0	0	0	0	0	0
chr4_12177994_T_C	4	12177994	gene-pstpip1a	+	-638	Promoter	T	C	0.305555555555556	0.211111111111111	0.424382716049383	1.7372654155496	0.334332371208657	0	0	0	0	0	1	1	0	0	0	0	0	0	0	0	1	0	0	0	1	0	0	0	0	0	0	0	0	0	0	0	0	0	0	0	0
chr4_12178158_A_G	4	12178158	gene-pstpip1a	+	-474	CDS	A	G	0.316666666666667	0.233333333333333	0.432777777777778	1.76297747306562	0.339129475308642	0	0	0	0	0	1	1	1	0	0	0	0	0	0	0	1	0	0	0	1	0	0	0	0	0	0	0	0	0	0	0	0	0	0	0	0
chr4_12178283_G_T	4	12178283	gene-pstpip1a	+	-349	Promoter	G	T	0.311111111111111	0.222222222222222	0.428641975308642	1.75021607605877	0.336775003810395	0	0	0	0	0	1	1	1	0	0	0	0	0	0	0	1	0	0	0	1	0	0	0	0	0	0	0	0	0	0	0	0	0	0	0	0
chr4_12178468_T_A	4	12178468	gene-pstpip1a	+	-164	Promoter	T	A	0.311111111111111	0.244444444444444	0.428641975308642	1.75021607605877	0.336775003810395	0	0	0	0	0	1	1	1	0	0	0	0	0	0	0	1	0	0	0	1	0	0	0	0	0	0	0	0	0	0	0	0	0	0	0	0
chr4_12178511_A_C	4	12178511	gene-pstpip1a	+	-121	Promoter	A	C	0.3	0.244444444444444	0.42	1.72413793103448	0.3318	0	0	0	0	0	1	1	0	0	0	0	0	0	0	0	1	0	0	0	1	0	0	0	0	0	0	0	0	0	0	0	0	0	0	0	0
chr4_12178514_C_T	4	12178514	gene-pstpip1a	+	-118	Promoter	C	T	0.3	0.244444444444444	0.42	1.72413793103448	0.3318	0	0	0	0	0	1	1	0	0	0	0	0	0	0	0	1	0	0	0	1	0	0	0	0	0	0	0	0	0	0	0	0	0	0	0	0
chr4_12178724_G_A	4	12178724	gene-pstpip1a	+	92	Other	G	A	0.305555555555556	0.233333333333333	0.424382716049383	1.7372654155496	0.334332371208657	0	0	0	0	0	1	1	0	0	0	0	0	0	0	0	1	0	0	0	1	0	0	0	0	0	0	0	0	0	0	0	0	0	0	0	0
chr4_12179005_T_G	4	12179005	gene-pstpip1a	+	373	Other	T	G	0.311111111111111	0.222222222222222	0.428641975308642	1.75021607605877	0.336775003810395	0	0	0	0	0	1	1	0	0	0	0	0	0	0	0	1	0	0	0	1	0	0	0	0	0	0	0	0	0	0	0	0	0	0	0	0
chr4_12179006_A_T	4	12179006	gene-pstpip1a	+	374	Other	A	T	0.311111111111111	0.222222222222222	0.428641975308642	1.75021607605877	0.336775003810395	0	0	0	0	0	1	1	0	0	0	0	0	0	0	0	1	0	0	0	1	0	0	0	0	0	0	0	0	0	0	0	0	0	0	0	0
chr4_12179100_C_A	4	12179100	gene-pstpip1a	+	468	Other	C	A	0.311111111111111	0.222222222222222	0.428641975308642	1.75021607605877	0.336775003810395	0	0	0	0	0	1	1	0	0	0	0	0	0	0	0	1	0	0	0	1	0	0	0	0	0	0	0	0	0	0	0	0	0	0	0	0
chr4_12179185_A_G	4	12179185	gene-pstpip1a	+	553	Other	A	G	0.261111111111111	0.188888888888889	0.385864197530864	1.6283043521962	0.311418608062795	0	0	0	0	0	1	1	0	0	0	0	0	0	0	0	1	0	0	0	0	0	0	0	0	0	0	0	0	0	0	0	0	0	0	0	0
chr4_12179326_T_A	4	12179326	gene-pstpip1a	+	694	Other	T	A	0.311111111111111	0.222222222222222	0.428641975308642	1.75021607605877	0.336775003810395	0	0	0	0	0	1	1	1	0	0	0	0	0	0	0	1	0	0	0	1	0	0	0	0	0	0	0	0	0	0	0	0	0	0	0	0
chr4_12179571_G_A	4	12179571	gene-pstpip1a	+	939	Other	G	A	0.311111111111111	0.222222222222222	0.428641975308642	1.75021607605877	0.336775003810395	0	0	0	0	0	1	1	1	0	0	0	0	0	0	0	1	0	0	0	1	0	0	0	0	0	0	0	0	0	0	0	0	0	0	0	0
chr4_12179805_G_A	4	12179805	gene-pstpip1a	+	1173	Other	G	A	0.314606741573034	0.224719101123596	0.431258679459664	1.75826859045505	0.338266655155018	0	0	0	0	0	1	NA	1	0	0	0	0	0	0	0	1	0	0	0	1	0	0	0	0	0	0	0	0	0	0	0	0	0	0	0	0
chr4_12179813_T_C	4	12179813	gene-pstpip1a	+	1181	Other	T	C	0.308988764044944	0.213483146067416	0.427029415477844	1.74529029415005	0.335852354636169	0	0	0	0	0	1	NA	0	0	0	0	0	0	0	0	1	0	0	0	1	0	0	0	0	0	0	0	0	0	0	0	0	0	0	0	0
chr4_12179989_C_A	4	12179989	gene-pstpip1a	+	1357	Other	C	A	0.311111111111111	0.244444444444444	0.428641975308642	1.75021607605877	0.336775003810395	0	0	0	0	0	1	1	1	0	0	0	0	0	0	0	1	0	0	0	1	0	0	0	0	0	0	0	0	0	0	0	0	0	0	0	0
chr4_12180044_G_A	4	12180044	gene-pstpip1a	+	1412	Other	G	A	0.311111111111111	0.222222222222222	0.428641975308642	1.75021607605877	0.336775003810395	0	0	0	0	0	1	1	0	0	0	0	0	0	0	0	1	0	0	0	1	0	0	0	0	0	0	0	0	0	0	0	0	0	0	0	0
chr4_12180087_A_C	4	12180087	gene-pstpip1a	+	1455	Other	A	C	0.127777777777778	0.211111111111111	0.222901234567901	1.28683771546588	0.198058754381954	0	0	0	0	0	1	0	0	0	0	0	0	0	0	0	0	0	0	0	1	0	0	0	0	0	0	0	0	0	0	0	0	0	0	0	0
chr4_12180158_C_T	4	12180158	gene-pstpip1a	+	1526	Other	C	T	0.311111111111111	0.222222222222222	0.428641975308642	1.75021607605877	0.336775003810395	0	0	0	0	0	1	1	0	0	0	0	0	0	0	0	1	0	0	0	1	0	0	0	0	0	0	0	0	0	0	0	0	0	0	0	0
chr4_12180175_A_C	4	12180175	gene-pstpip1a	+	1543	Other	A	C	0.305555555555556	0.233333333333333	0.424382716049383	1.7372654155496	0.334332371208657	0	0	0	0	0	1	1	0	0	0	0	0	0	0	0	1	0	0	0	1	0	0	0	0	0	0	0	0	0	0	0	0	0	0	0	0
chr4_12180176_C_A	4	12180176	gene-pstpip1a	+	1544	Other	C	A	0.311111111111111	0.244444444444444	0.428641975308642	1.75021607605877	0.336775003810395	0	0	0	0	0	1	1	1	0	0	0	0	0	0	0	1	0	0	0	1	0	0	0	0	0	0	0	0	0	0	0	0	0	0	0	0
chr4_12180435_C_T	4	12180435	gene-pstpip1a	+	1803	Other	C	T	0.311111111111111	0.244444444444444	0.428641975308642	1.75021607605877	0.336775003810395	0	0	0	0	0	1	1	1	0	0	0	0	0	0	0	1	0	0	0	1	0	0	0	0	0	0	0	0	0	0	0	0	0	0	0	0
chr4_12180439_G_A	4	12180439	gene-pstpip1a	+	1807	Other	G	A	0.3	0.244444444444444	0.42	1.72413793103448	0.3318	0	0	0	0	0	1	1	0	0	0	0	0	0	0	0	1	0	0	0	1	0	0	0	0	0	0	0	0	0	0	0	0	0	0	0	0
chr4_12180449_T_A	4	12180449	gene-pstpip1a	+	1817	Other	T	A	0.305555555555556	0.233333333333333	0.424382716049383	1.7372654155496	0.334332371208657	0	0	0	0	0	1	1	0	0	0	0	0	0	0	0	1	0	0	0	1	0	0	0	0	0	0	0	0	0	0	0	0	0	0	0	0
chr4_12180504_A_C	4	12180504	gene-pstpip1a	+	1872	Other	A	C	0.305555555555556	0.233333333333333	0.424382716049383	1.7372654155496	0.334332371208657	0	0	0	0	0	1	1	0	0	0	0	0	0	0	0	1	0	0	0	1	0	0	0	0	0	0	0	0	0	0	0	0	0	0	0	0
chr4_12180516_G_A	4	12180516	gene-pstpip1a	+	1884	Other	G	A	0.311111111111111	0.244444444444444	0.428641975308642	1.75021607605877	0.336775003810395	0	0	0	0	0	1	1	1	0	0	0	0	0	0	0	1	0	0	0	1	0	0	0	0	0	0	0	0	0	0	0	0	0	0	0	0
chr4_12180530_A_T	4	12180530	gene-pstpip1a	+	1898	Other	A	T	0.3	0.222222222222222	0.42	1.72413793103448	0.3318	0	0	0	0	0	1	1	0	0	0	0	0	0	0	0	1	0	0	0	1	0	0	0	0	0	0	0	0	0	0	0	0	0	0	0	0
chr4_12180556_C_A	4	12180556	gene-pstpip1a	+	1924	Other	C	A	0.105882352941176	0.164705882352941	0.189342560553633	1.23356667235786	0.17141725793513	0	0	0	0	0	0	0	0	0	0	0	0	0	0	0	0	0	0	0	0	1	1	0	1	1	0	1	1	1	0	0	1	2	1	1	1
chr4_12180610_A_T	4	12180610	gene-pstpip1a	+	1978	Other	A	T	0.305555555555556	0.233333333333333	0.424382716049383	1.7372654155496	0.334332371208657	0	0	0	0	0	1	1	0	0	0	0	0	0	0	0	1	0	0	0	1	0	0	0	0	0	0	0	0	0	0	0	0	0	0	0	0
chr4_12180644_T_A	4	12180644	gene-pstpip1a	+	2012	Other	T	A	0.311111111111111	0.244444444444444	0.428641975308642	1.75021607605877	0.336775003810395	0	0	0	0	0	1	1	1	0	0	0	0	0	0	0	1	0	0	0	1	0	0	0	0	0	0	0	0	0	0	0	0	0	0	0	0
chr4_12180828_T_C	4	12180828	gene-pstpip1a	+	2196	Other	T	C	0.311111111111111	0.222222222222222	0.428641975308642	1.75021607605877	0.336775003810395	0	0	0	0	0	1	1	0	0	0	0	0	0	0	0	1	0	0	0	1	0	0	0	0	0	0	0	0	0	0	0	0	0	0	0	0
chr4_12180849_T_C	4	12180849	gene-pstpip1a	+	2217	Other	T	C	0.311111111111111	0.222222222222222	0.428641975308642	1.75021607605877	0.336775003810395	0	0	0	0	0	1	1	0	0	0	0	0	0	0	0	1	0	0	0	1	0	0	0	0	0	0	0	0	0	0	0	0	0	0	0	0
chr4_12180907_C_G	4	12180907	gene-pstpip1a	+	2275	Other	C	G	0.0833333333333333	0.0777777777777778	0.152777777777778	1.18032786885246	0.14110725308642	0	0	0	0	0	0	0	0	0	0	0	0	0	0	0	1	0	0	0	0	0	0	0	0	0	0	0	0	0	0	0	0	0	0	0	0
chr4_12181079_A_T	4	12181079	gene-pstpip1a	+	2447	Other	A	T	0.3	0.2	0.42	1.72413793103448	0.3318	0	0	0	0	0	1	0	0	0	0	0	0	0	0	0	1	0	0	0	1	0	0	0	0	0	0	0	0	0	0	0	0	0	0	0	0
chr4_12181213_T_C	4	12181213	gene-pstpip1a	+	2581	Other	T	C	0.311111111111111	0.444444444444444	0.428641975308642	1.75021607605877	0.336775003810395	2	1	1	0	0	0	0	0	2	2	2	1	0	0	1	0	0	0	1	1	1	1	2	1	1	1	1	0	1	2	2	1	0	1	1	1
chr4_12181267_C_T	4	12181267	gene-pstpip1a	+	2635	CDS	C	T	0.305555555555556	0.211111111111111	0.424382716049383	1.7372654155496	0.334332371208657	0	0	0	0	0	1	1	1	0	0	0	0	0	0	0	1	0	0	0	1	0	0	0	0	0	0	0	0	0	0	0	0	0	0	0	0
chr4_12181377_G_A	4	12181377	gene-pstpip1a	+	2745	Other	G	A	0.305555555555556	0.233333333333333	0.424382716049383	1.7372654155496	0.334332371208657	0	0	0	0	0	1	1	1	0	0	0	0	0	0	0	1	0	0	0	1	0	0	0	0	0	0	0	0	0	0	0	0	0	0	0	0
chr4_12181385_T_C	4	12181385	gene-pstpip1a	+	2753	Other	T	C	0.305555555555556	0.233333333333333	0.424382716049383	1.7372654155496	0.334332371208657	0	0	0	0	0	1	1	1	0	0	0	0	0	0	0	1	0	0	0	1	0	0	0	0	0	0	0	0	0	0	0	0	0	0	0	0
chr4_12181386_C_T	4	12181386	gene-pstpip1a	+	2754	Other	C	T	0.305555555555556	0.233333333333333	0.424382716049383	1.7372654155496	0.334332371208657	0	0	0	0	0	1	1	1	0	0	0	0	0	0	0	1	0	0	0	1	0	0	0	0	0	0	0	0	0	0	0	0	0	0	0	0
chr4_12181528_A_G	4	12181528	gene-pstpip1a	+	2896	CDS	A	G	0.305555555555556	0.233333333333333	0.424382716049383	1.7372654155496	0.334332371208657	0	0	0	0	0	1	1	0	0	0	0	0	0	0	0	1	0	0	0	1	0	0	0	0	0	0	0	0	0	0	0	0	0	0	0	0
chr4_12181603_A_G	4	12181603	gene-pstpip1a	+	2971	Other	A	G	0.311111111111111	0.222222222222222	0.428641975308642	1.75021607605877	0.336775003810395	0	0	0	0	0	1	1	0	0	0	0	0	0	0	0	1	0	0	0	1	0	0	0	0	0	0	0	0	0	0	0	0	0	0	0	0
chr4_12181624_T_C	4	12181624	gene-pstpip1a	+	2992	Other	T	C	0.311111111111111	0.222222222222222	0.428641975308642	1.75021607605877	0.336775003810395	0	0	0	0	0	1	1	0	0	0	0	0	0	0	0	1	0	0	0	1	0	0	0	0	0	0	0	0	0	0	0	0	0	0	0	0
chr4_12181721_T_A	4	12181721	gene-pstpip1a	+	3089	Other	T	A	0.305555555555556	0.211111111111111	0.424382716049383	1.7372654155496	0.334332371208657	0	0	0	0	0	1	1	0	0	0	0	0	0	0	0	0	0	0	0	1	0	0	0	0	0	0	0	0	0	0	0	0	0	0	0	0
chr4_12181990_G_A	4	12181990	gene-pstpip1a	+	3358	Other	G	A	0.316666666666667	0.233333333333333	0.432777777777778	1.76297747306562	0.339129475308642	0	0	0	0	0	1	1	1	0	0	0	0	0	0	0	1	0	0	0	1	0	0	0	0	0	0	0	0	0	0	0	0	0	0	0	0
chr4_12182175_A_G	4	12182175	gene-pstpip1a	+	3543	Other	A	G	0.305555555555556	0.233333333333333	0.424382716049383	1.7372654155496	0.334332371208657	0	0	0	0	0	1	1	0	0	0	0	0	0	0	0	1	0	0	0	1	0	0	0	0	0	0	0	0	0	0	0	0	0	0	0	0
chr4_12182181_C_T	4	12182181	gene-pstpip1a	+	3549	Other	C	T	0.311111111111111	0.244444444444444	0.428641975308642	1.75021607605877	0.336775003810395	0	0	0	0	0	1	1	1	0	0	0	0	0	0	0	1	0	0	0	1	0	0	0	0	0	0	0	0	0	0	0	0	0	0	0	0
chr4_12182184_G_T	4	12182184	gene-pstpip1a	+	3552	Other	G	T	0.311111111111111	0.244444444444444	0.428641975308642	1.75021607605877	0.336775003810395	0	0	0	0	0	1	1	1	0	0	0	0	0	0	0	1	0	0	0	1	0	0	0	0	0	0	0	0	0	0	0	0	0	0	0	0
chr4_12182263_T_C	4	12182263	gene-pstpip1a	+	3631	Other	T	C	0.316666666666667	0.233333333333333	0.432777777777778	1.76297747306562	0.339129475308642	0	0	0	0	0	1	1	1	0	0	0	0	0	0	0	1	0	0	0	1	0	0	0	0	0	0	0	0	0	0	0	0	0	0	0	0
chr4_12182277_A_T	4	12182277	gene-pstpip1a	+	3645	Other	A	T	0.316666666666667	0.233333333333333	0.432777777777778	1.76297747306562	0.339129475308642	0	0	0	0	0	1	1	1	0	0	0	0	0	0	0	1	0	0	0	1	0	0	0	0	0	0	0	0	0	0	0	0	0	0	0	0
chr4_12182278_G_A	4	12182278	gene-pstpip1a	+	3646	Other	G	A	0.316666666666667	0.233333333333333	0.432777777777778	1.76297747306562	0.339129475308642	0	0	0	0	0	1	1	1	0	0	0	0	0	0	0	1	0	0	0	1	0	0	0	0	0	0	0	0	0	0	0	0	0	0	0	0
chr4_12182315_A_G	4	12182315	gene-pstpip1a	+	3683	Other	A	G	0.105555555555556	0.166666666666667	0.188827160493827	1.23278289323491	0.170999312223746	0	0	0	0	0	0	0	0	0	0	0	0	0	0	0	0	0	0	0	0	1	1	0	1	1	1	1	1	1	0	0	1	2	1	1	1
chr4_12182351_C_A	4	12182351	gene-pstpip1a	+	3719	Other	C	A	0.311111111111111	0.222222222222222	0.428641975308642	1.75021607605877	0.336775003810395	0	0	0	0	0	1	1	1	0	0	0	0	0	0	0	1	0	0	0	1	0	0	0	0	0	0	0	0	0	0	0	0	0	0	0	0
chr4_12182368_C_T	4	12182368	gene-pstpip1a	+	3736	Other	C	T	0.311111111111111	0.222222222222222	0.428641975308642	1.75021607605877	0.336775003810395	0	0	0	0	0	1	1	1	0	0	0	0	0	0	0	1	0	0	0	1	0	0	0	0	0	0	0	0	0	0	0	0	0	0	0	0
chr4_12182406_C_T	4	12182406	gene-pstpip1a	+	3774	Other	C	T	0.3	0.2	0.42	1.72413793103448	0.3318	0	0	0	0	0	1	1	0	0	0	0	0	0	0	0	1	0	0	0	1	0	0	0	0	0	0	0	0	0	0	0	0	0	0	0	0
chr4_12182548_T_C	4	12182548	gene-pstpip1a	+	3916	Other	T	C	0.311111111111111	0.222222222222222	0.428641975308642	1.75021607605877	0.336775003810395	0	0	0	0	0	1	1	0	0	0	0	0	0	0	0	1	0	0	0	1	0	0	0	0	0	0	0	0	0	0	0	0	0	0	0	0
chr4_12182562_T_C	4	12182562	gene-pstpip1a	+	3930	Other	T	C	0.316666666666667	0.233333333333333	0.432777777777778	1.76297747306562	0.339129475308642	0	0	0	0	0	1	1	1	0	0	0	0	0	0	0	1	0	0	0	1	0	0	0	0	0	0	0	0	0	0	0	0	0	0	0	0
chr4_12182661_T_C	4	12182661	gene-pstpip1a	+	4029	Other	T	C	0.305555555555556	0.211111111111111	0.424382716049383	1.7372654155496	0.334332371208657	0	0	0	0	0	1	1	0	0	0	0	0	0	0	0	1	0	0	0	1	0	0	0	0	0	0	0	0	0	0	0	0	0	0	0	0
chr4_12182690_G_C	4	12182690	gene-pstpip1a	+	4058	Other	G	C	0.316666666666667	0.233333333333333	0.432777777777778	1.76297747306562	0.339129475308642	0	0	0	0	0	1	1	1	0	0	0	0	0	0	0	1	0	0	0	1	0	0	0	0	0	0	0	0	0	0	0	0	0	0	0	0
chr4_12182695_T_C	4	12182695	gene-pstpip1a	+	4063	Other	T	C	0.311111111111111	0.222222222222222	0.428641975308642	1.75021607605877	0.336775003810395	0	0	0	0	0	1	1	0	0	0	0	0	0	0	0	1	0	0	0	1	0	0	0	0	0	0	0	0	0	0	0	0	0	0	0	0
chr4_12182852_G_A	4	12182852	gene-pstpip1a	+	4220	Other	G	A	0.311111111111111	0.222222222222222	0.428641975308642	1.75021607605877	0.336775003810395	0	0	0	0	0	1	1	0	0	0	0	0	0	0	0	1	0	0	0	1	0	0	0	0	0	0	0	0	0	0	0	0	0	0	0	0
[truncated: 15,955 more rows]
[truncated: 59 more columns]
